# Supplementary material for: Profiling of MicroRNAs in Midguts of Plutella xylostella Provides Novel Insights Into the Bacillus thuringiensis Resistance
Source: Front Genet. 2021 Sep 8;12:739849. doi: 10.3389/fgene.2021.739849 (PMC8455949; doi:10.3389/fgene.2021.739849)
Supplement: Supplementary file 3 [file Table_3.XLSX]

## Sheet: Sheet1
Table S2 List of all the known and novel miRNAs identified in G88 and Cry1S1000 strains
sRNA	Sequence(5`-3`)	Gene length	Genome ID	Start	End	Pre sequence	Reads						Normalized reads
							G88-1	G88-2	G88-3	Cry1S1000-1	Cry1S1000-2	Cry1S1000-3	G88-1 (TPM)	G88-2 (TPM)	G88-3 (TPM)	Cry1S1000-1 (TPM)	Cry1S1000-2 (TPM)	Cry1S1000-3 (TPM)
bmo-miR-279c-3p	TGACTAGATCCATACTCGTCTG	22	scaffold_1	609855	609934	UGAUAUUUGUGGGCGAGUUUGCUUCUGGUUCAUGUUUUAUAUUGAUCAUGACUAGAUCCAUACUCGUCUGCAGCCAUCAA	40	227	114	108	101	66	711.579	691.774	607.436	485.243	490.873	528.22
bmo-miR-279c-5p	GGGCGAGTTTGCTTCTGGTTCA	22	scaffold_1	609855	609934	UGAUAUUUGUGGGCGAGUUUGCUUCUGGUUCAUGUUUUAUAUUGAUCAUGACUAGAUCCAUACUCGUCUGCAGCCAUCAA	1	11	4	6	6	5	17.7895	33.5221	21.3136	26.9579	29.1608	40.0166
bmo-miR-iab-4-5p	ACGTATACTGAATGTATCCTGA	22	scaffold_17	1187726	1187813	GCGUCGCCUUCUGUACGUAUACUGAAUGUAUCCUGAGUGCGCGAUUCUUGUCCGGUAUACCUUCAGUAUACGUAACAGAAGAUGACAC	5	14	9	17	8	7	88.9474	42.6645	47.9555	76.3808	38.881	56.0233
hme-miR-277	TAAATGCACTATCTGGTACGAC	22	scaffold_443	185671	185770	CUCGGGGUUCGUGCCAGGGGUGCGUUUGCAAAGCCCGCUACAAGUUUGCGUUGUUGCAAAGUUGACACUGUAAAUGCACUAUCUGGUACGACACCCCGGG	12	68	41	59	36	25	213.474	207.227	218.464	265.086	174.965	200.083
lmi-miR-276-3p	TAGGAACTTCATACCGTGCTCT	22	scaffold_334	225011	225068	UAGCGAGGUAUAGAGUUCCUACGUGUGUUGUUAUAGUAGGAACUUCAUACCGUGCUCU	16694	124593	59805	51699	49725	33012	296978	379692	318664	232283	241670	264206
lmi-miR-276-5p	AGCGAGGTATAGAGTTCCTACG	22	scaffold_334	225011	225068	UAGCGAGGUAUAGAGUUCCUACGUGUGUUGUUAUAGUAGGAACUUCAUACCGUGCUCU	12	59	23	9	13	13	213.474	179.8	122.553	40.4369	63.1816	104.043
mse-miR-1b	TGGGAAGTAAGGAAGCACGGAA	22	scaffold_308	217424	217522	GGGACACGCCCGCGCAGCUCCAUACUUCUUUACAUUCCAUAUGAUUAUAAGCACUAUGGGAAGUAAGGAAGCACGGAACUCGCGCAAGGCCUUUUCUUC	0	0	1	0	0	0	0	0	5.32839	0	0	0
mse-miR-277	TAAATGCACTATCTGGTACGACA	23	scaffold_443	185670	185772	CUCCGGAGUUCGUGCCAGGAGUGCGUUUGCAAAACACGCGACGAGUUUGCGUUAUUGCAAAGUCGACACUGUAAAUGCACUAUCUGGUACGACACCCCGGAGC	12	68	41	59	36	25	213.474	207.227	218.464	265.086	174.965	200.083
pxy-miR-184	TAGACGGAGAACTGATAAG	19	scaffold_178	522909	523051	AUUGAAUUUCAUUAGUUCUCUCCGCGCGGAGCUAGACGGAUGUUGCUGACCUACUUGCGAUCUCGACGGAUCACGCGCAGCAGUUUAAAUUGUUUGUCGGAUGUUUUUGUUCUUUAUAUAGACGGAGAACUGAUAAGUUCGUG	48	148	149	127	142	84	853.895	451.024	793.93	570.61	690.138	672.28
pxy-miR-252	CTAAGTACTAGTGCCGCAGGAG	22	scaffold_72	875058	875148	AGAACUAAAUCUUGUUCCUAAGUACUAGUGCCGCAGGAGUGUUUUUACUAUCUCCUGCUGCUUAAGUGCUUAUCAAGAAGUAUUUAGUGCU	1	10	6	18	9	7	17.7895	30.4746	31.9703	80.8738	43.7411	56.0233
pxy-miR-2525-3p	TCTGGCGGCAACTGTTGTGGAC	22	scaffold_116	510994	511079	UGCCAGCGUCCAGUGGCAACAGUUGCCAACAGACAUUUUGAAACCUGGUUUUUCUGGCGGCAACUGUUGUGGACAGGACGCUGUAA	4	15	19	1	12	2	71.1579	45.7119	101.239	4.49299	58.3215	16.0067
pxy-miR-274	TTTGTGACCGTCACTAACGGGCA	23	scaffold_72	863953	864046	UGUGUUAGACGAAGUUGGUUUGUGACCGUCACUAACGGGCAGUAGUCUAUGGUUUGCUCGUUUUGAUGAUCGCAAAAUUAACUCGCUUGACUAU	0	23	2	0	3	0	0	70.0916	10.6568	0	14.5804	0
pxy-miR-277	TAAATGCACTATCTGGTACGACA	23	scaffold_443	185665	185776	GUUCGCCUCGGAGUUCGUGCCAGGAGUGCGUUUGCAAAGCACGCUACAAGUUUGCGUUAUUGCAAAGUUGACACUGUAAAUGCACUAUCUGGUACGACACCCCGGGGCGAGU	12	68	41	59	36	25	213.474	207.227	218.464	265.086	174.965	200.083
pxy-miR-279a	AGTGGGTGTAAGTCTAGTGCACA	23	scaffold_1	609684	609770	CUAUAUACAUGCAGCGAGUGGGUGUAAGUCUAGUGCACAGUUUUUAAUUUUGUGACUAGAUCUACACUCAUUGAUUGCAUUAUGAUU	16	103	45	69	107	40	284.632	313.888	239.777	310.016	520.033	320.133
pxy-miR-279b-3p	TGACTAGATTTTCACTCATCCT	22	scaffold_54	779587	779671	UUUCUCUUCUGGACGAUGAGUGAAUUUUUAGUUCACGUUUUGACAAUACCGUGACUAGAUUUUCACUCAUCCUCUAUGGGAGCGA	2453	15962	8461	9605	10044	2717	43637.6	48643.6	45083.5	43155.2	48815.1	21745
pxy-miR-279b-5p	GATGAGTGAATTTTTAGTTCACG	23	scaffold_54	779587	779671	UUUCUCUUCUGGACGAUGAGUGAAUUUUUAGUUCACGUUUUGACAAUACCGUGACUAGAUUUUCACUCAUCCUCUAUGGGAGCGA	0	6	0	0	0	0	0	18.2848	0	0	0	0
pxy-miR-283	CAGAGTGCTAGTTGGTATCCA	21	scaffold_184	1774	1830	UAAAUAUCAGCUGGUAAUUCUGGGGUUAGACUCCCCCAGAGUGCUAGUUGGUAUCCA	3	7	2	3	3	4	53.3684	21.3322	10.6568	13.479	14.5804	32.0133
pxy-miR-306	CCAGGTACTAGGTGACTCTGA	21	scaffold_32	1411767	1411851	UAACGCAGGUCCAUUCCAGGUACUAGGUGACUCUGAGUGGUUGAAUAUCUCAGAGCUGUCUGGUGCCUCAACAUGGAUCUCGGUA	173	847	561	443	500	368	3077.58	2581.2	2989.23	1990.39	2430.06	2945.23
pxy-miR-308	CGCAGTATTATTCCAGTGAATGT	23	scaffold_52	420535	420594	AUGCGCAGUAUUAUUCCAGUGAAUGUGUUUCAGCUACAAUCACAGGAUAAUACUGCGAGU	55	397	222	303	250	123	978.421	1209.84	1182.9	1361.38	1215.03	984.41
pxy-miR-6307	CAAGCTCGAACTTTTCCTGCGC	22	scaffold_667	88017	88089	UCAGGGGUGCGGGAAAAGUCCGCCUUUGACGUCCCACUAACGGUCAAGCUCGAACUUUUCCUGCGCCACCGUG	8	65	33	48	43	16	142.316	198.085	175.837	215.663	208.985	128.053
pxy-miR-750	AGTTGGACAGGGGATCTAGACA	22	scaffold_156	101445	101536	CAAGGCUCCACGUCUGAGUUGGACAGGGGAUCUAGACAGUUCGCAACAUACUUCUGCCAGAUCUAACUUUCCAGCUCACGCGUGGAGCCAAC	750	5288	2260	2170	2449	1489	13342.1	16115	12042.2	9749.79	11902.4	11917
pxy-miR-7b	CAAGGAATCACTAATCTCCCTA	22	scaffold_178	161602	161711	CAAGAGGCGUCGAUUGCCCCGAGUUGUAUGGAAGACUAGUGAUUUUGUUGUUUUAUUGAAUUAACAAGGAAUCACUAAUCUCCCUACAAAGCGGUGGCCCUUGCUUCGGA	0	1	0	0	0	0	0	3.04746	0	0	0	0
pxy-miR-8486	TAATGATAACTTCAACGGTA	20	scaffold_615	90836	90963	AAAAACAGUCUCAGCCAGGUAUACUGUUGGAGUUAUCAUUAAAAGAUUUAAUUUUGUUUUGUCCUGUACAAAGAAUAAGACGUUUAUUAAUGAUAACUUCAACGGUAUACCUCGUUUAGUCUGUUCCG	0	0	0	2	0	0	0	0	0	8.98598	0	0
pxy-miR-8489a-3p	CAAATTCAGAGGTAACGGCACA	22	scaffold_70	783516	783607	AAAUGGCCAAUUUAGUGGCCGUUACCUCUGAGCUUGUAUGUCCAUAAAUUCAUCCAAAUUCAGAGGUAACGGCACACUACAUUAGGCUACUG	85	521	244	475	329	328	1512.11	1587.73	1300.13	2134.17	1598.98	2625.09
pxy-miR-8489a-5p	GCCGTTACCTCTGAGCTTGTA	21	scaffold_70	783516	783607	AAAUGGCCAAUUUAGUGGCCGUUACCUCUGAGCUUGUAUGUCCAUAAAUUCAUCCAAAUUCAGAGGUAACGGCACACUACAUUAGGCUACUG	3	13	6	1	1	1	53.3684	39.617	31.9703	4.49299	4.86013	8.00333
pxy-miR-8491	AGTAGATAGTCAGGTAAACGA	21	scaffold_380	6960	7075	AAGACAAGAGUUAUAGCUAGUUGGUAGCUUCUGGAGUAGAUAGUCAGGUAAACGAACGUGCCAGCCUCGUUUGCCUUAUUAUCAACUCCUAGAGGCUUCAUAGUCGCUCUGGUAAU	3	3	6	7	9	3	53.3684	9.14238	31.9703	31.4509	43.7411	24.01
pxy-miR-8493	TACGAAATTCAGCAGCATCACT	22	scaffold_127	944000	944075	AAUAGUUCUUUAGUGAUGCUCCUGAAAUUCAUAGAAUUUCAACUACGAAAUUCAGCAGCAUCACUCUAGAUCUCAU	4	16	10	2	8	3	71.1579	48.7594	53.2839	8.98598	38.881	24.01
pxy-miR-8494-3p	CTGACAAACCCAGTAGAGAAAT	22	scaffold_152	578982	579075	AAUGAUAAGGCAUCUUCUUCUCUACUGAGUCUGGCAGUGGUUUUAAUUUAAUAUUCACUGACAAACCCAGUAGAGAAAUAGAUUACUUAUUUUA	7	65	38	24	17	13	124.526	198.085	202.479	107.832	82.6221	104.043
pxy-miR-8494-5p	CTTCTCTACTGAGTCTGGCAGTG	23	scaffold_152	578982	579075	AAUGAUAAGGCAUCUUCUUCUCUACUGAGUCUGGCAGUGGUUUUAAUUUAAUAUUCACUGACAAACCCAGUAGAGAAAUAGAUUACUUAUUUUA	384	2080	992	881	898	449	6831.16	6338.72	5285.76	3958.32	4364.39	3593.49
pxy-miR-8497	GATAAAATGCATGATGTCACTGT	23	scaffold_244	76387	76574	ACAGAGUGUUGCAAUAGUGGUAUACUAAGGCCCUGUUUCACAUGGUUAGUGGCUACCUGUUAGAUAAAAUGCAUGAUGUCACUGUCAAAAAAAUUAUAACAGAGAGUGACAGCAUGUAUUUUAUCUUACACGUAGCUACUAACCAGAUAUAGUGAAACAGGGGCUAAGUCCAAAGGGGGUUACUCAAU	0	1	0	0	0	1	0	3.04746	0	0	0	8.00333
pxy-miR-8498	GTGGGGCAATTGCGAAAGCTG	21	scaffold_7	1650954	1651040	ACCAAGCCGAUAGUCAGCUUUCGCAAUUUGCCGCACCCGUAAGUGUAUCUGGGUGGGGCAAUUGCGAAAGCUGAGUAUUUGCUUAUA	0	1	3	1	0	0	0	3.04746	15.9852	4.49299	0	0
pxy-miR-8499b	CAATTTCATTGGTCGATGATT	21	scaffold_12	1642410	1642486	ACUGCGAGGUAAACAUCGACCAAUUAAAUUGCAUUAAACGCUCAUGCAAUUUCAUUGGUCGAUGAUUUCCUCGCUCA	2	2	0	0	1	1	35.579	6.09492	0	0	4.86013	8.00333
pxy-miR-8499c	TCGTTCCTGGGGGGGTG	17	scaffold_242	83293	83365	ACUGCUGUCGUUCCUGGGGGGGUGCGGGGUGCUCUCCGCGCAGCAGCACGCCUACCAGCCGGGCCGCAGCACG	0	1	0	0	1	0	0	3.04746	0	0	4.86013	0
pxy-miR-8502	CAGGATGTCGGCATTCAGCG	20	scaffold_390	456777	456890	AGACAACCUUUGCAAGGUUUAGUCGCUGAAUGCCGACAUUCUGUAAGUAAUAGUAAUUUUCCAGGAUGUCGGCAUUCAGCGUCGAAGCCCUUUGCAAUACCUACGCGGUUGGAA	0	0	2	0	0	0	0	0	10.6568	0	0	0
pxy-miR-8503	AGCGGCGAGAGAACAGGAA	19	scaffold_658	85036	85109	AGGAAGCGGCGAGAGAACAGGAACAGAUGAUCAUGCCGAGGAAUUUGAGGCACUUCCUGUGUCCGCCGCUUGAA	0	0	1	0	0	0	0	0	5.32839	0	0	0
pxy-miR-8505	CTCCATAGATTCTAGATTAACG	22	scaffold_76	65967	66044	AUCAGUCGUUAAUCUAGAGUCUAUGGAGGAUUAGGGUUGGACCCCUACGCCUCCAUAGAUUCUAGAUUAACGCCUACU	1	4	4	3	2	4	17.7895	12.1898	21.3136	13.479	9.72025	32.0133
pxy-miR-8506	TTAGGTGTGAGGGTCACAGC	20	scaffold_534	79491	79567	AUGCCGCCUGUGACUCUCACACCUGGUACGUUCGUGGAUGCUAUUAGGUGUGAGGGUCACAGCUAGUUUGGUGGAGG	0	3	0	0	0	2	0	9.14238	0	0	0	16.0067
pxy-miR-8507-3p	CAGCATATCCAAAAACTCATCTG	23	scaffold_409	29033	29133	AUGGCAAUGGCCGCCUUGUCAGGGGGUUUUUGGAUACGCAGAAUGUUUUGUCAUACAUCCAGCAUAUCCAAAAACUCAUCUGAUAAUUUGGCCUCUGCGUC	88	467	202	306	231	240	1565.47	1423.16	1076.33	1374.85	1122.69	1920.8
pxy-miR-8507-5p	GGGGGTTTTTGGATACGCAGAA	22	scaffold_409	29033	29133	AUGGCAAUGGCCGCCUUGUCAGGGGGUUUUUGGAUACGCAGAAUGUUUUGUCAUACAUCCAGCAUAUCCAAAAACUCAUCUGAUAAUUUGGCCUCUGCGUC	2	4	3	3	9	2	35.579	12.1898	15.9852	13.479	43.7411	16.0067
pxy-miR-8508	ATGAGACCTGGCATAAAGATAAAA	24	scaffold_133	529907	530046	AUUGAUAUUUGUUUAUUAAAUGAGACCUGGCAUAAAGAUAAAAAUACAAUUUAAAGAAUUUUUAUCUUUAAGCUAUUUUAUUAAAUUUUGUAUCGCUAUCAUAACUUUCACUGUUACUGUGUCCCAUUAUCAAACUAUCA	0	0	0	1	0	0	0	0	0	4.49299	0	0
pxy-miR-8510a-3p	TCGCAGGTGAGATGATAGCATT	22	scaffold_858	134	214	GCAUCUCUAGUCGAUACUGUGAUCUCACCCGCAAGUCGGUCGUGCACUCGCAGGUGAGAUGAUAGCAUUGAAGGGAGGAGC	25	138	84	152	132	81	444.737	420.55	447.585	682.934	641.537	648.27
pxy-miR-8510a-5p	ACTGTGATCTCACCCGCAAGT	21	scaffold_858	960	1026	UCGUCGAUACUGUGAUCUCACCCGCAAGUCGGCCGUGCACUCGCAGGUGAGAUGAUAGCAUCGAAGG	0	3	3	2	2	1	0	9.14238	15.9852	8.98598	9.72025	8.00333
pxy-miR-8510a-8-3p	TCGCAGGTGAGATGATAGCA	20	scaffold_858	960	1026	UCGUCGAUACUGUGAUCUCACCCGCAAGUCGGCCGUGCACUCGCAGGUGAGAUGAUAGCAUCGAAGG	22	127	78	144	120	76	391.369	387.028	415.614	646.99	583.215	608.253
pxy-miR-8510b-3p	TCGCAGGTGAGATGATAGCAT	21	scaffold_858	943	1047	CAAGCGGUGGUCUGUUCUCGUCGAUACUGUGAUCUCACCCGCAAGUCGGUCGUGCACUCGCAGGUGAGAUGAUAGCAUCGAAGGGAGGAGCGGCAACCACGCACU	22	127	78	144	120	76	391.369	387.028	415.614	646.99	583.215	608.253
pxy-miR-8510b-5p	ACTGTGATCTCACCCGCAAGT	21	scaffold_858	943	1047	CAAGCGGUGGUCUGUUCUCGUCGAUACUGUGAUCUCACCCGCAAGUCGGUCGUGCACUCGCAGGUGAGAUGAUAGCAUCGAAGGGAGGAGCGGCAACCACGCACU	0	3	3	2	2	1	0	9.14238	15.9852	8.98598	9.72025	8.00333
pxy-miR-8511	TCAGTCTTTTCCTCTTTC	18	scaffold_86	819331	819449	CAGAGUCAGUCUUUUCCUCUUUCCGUUUCGACAGCUUCUGGUAGAUUUCAUCCACAGUUUUAUGCCUGGUUUCUGGGAAGCAGAUGACAGAGUAGAAGCAGGCGAAGAGACUGACUAUA	3	45	38	48	33	27	53.3684	137.136	202.479	215.663	160.384	216.09
pxy-miR-8513-5p	TAAGGAACTTAAATCGAATGTC	22	scaffold_243	569907	570005	CCGAGUUGCUGUAAGGAACUUAAAUCGAAUGUCGUCAUGUACUGUCAAAGUAAGGCUUUGAAGGUUGACAUUCGGUUUAAGUUCUUUUCUGCAACUAGC	0	5	0	1	0	1	0	15.2373	0	4.49299	0	8.00333
pxy-miR-8514-5p	GCGAGAAGCCGTATCGTTGCCA	22	scaffold_501	408411	408470	CCGGCGAGAAGCCGUAUCGUUGCCAGUUGAGUGCGUCACAGCGAUACGGCUUUUCGCUUG	0	0	2	0	0	0	0	0	10.6568	0	0	0
pxy-miR-8515	CGGCCGGTAATGGAATGAATGC	22	scaffold_6	1578455	1578655	CGAGUCGCGCGAAGCCCGCCACCGCGCCGCCGCCGCGCCGCCACCGCGCGCGUUGCCCUCCCUUCCUGUCGUUGCAUUCAUUCCAUUACCGGCCGCAUAAGAACCUGCACGCCGCGGCCGGUAAUGGAAUGAAUGCAACGACAGGGAGAUAGGGGAACGCGCGCGGUGGCGGCGCGGCGGCGGGGGUCGGGGCGCGAUGGC	2	14	13	12	11	5	35.579	42.6645	69.2691	53.9159	53.4614	40.0166
pxy-miR-8517a	TATTGAACTGTTCTGTCACTCTTTG	25	scaffold_31	2488473	2488645	CCAUAUAGUCUAGCCCCCUUAUUCAUAAAAUAGUUAGUGGAGACUUAAGCUAUUGAACUGUUCUGUCACUCUUUGACAGAGAACAAUUUGUUCUUUGACAGAGAGGGACAAAACAGUUGAAUAGCUAAAGCGUCCAUUAACUUUUUUAUGAAUAAGGGGGUUAGUCUAUACAU	2	13	5	3	4	9	35.579	39.617	26.6419	13.479	19.4405	72.03
pxy-miR-8517b	TAACTATTGAACTGTTCTGTCAAA	24	scaffold_143	400674	400815	CUAACCCCCUUAUUCAUAAAAAAGUUACUGAACGGAUUAACUAUUGAACUGUUCUGUCAAACAAUUUGUUCUUUGACAGAGAGUGACAAAACAGUUCAAUAGCUAAUCCGUCCAGUAACUUUUUUAUGAAUAAGGGGGUAAG	5	11	0	12	5	6	88.9474	33.5221	0	53.9159	24.3006	48.02
pxy-miR-8518	TCGCTGATACTGGTGGAAGCGC	22	scaffold_86	545150	545220	CUCCCGGACCCUCGCUGAUACUGGUGGAAGCGCGAGGGGCGUUGCCACCAGUAUCCGCGAGCGUCCGGAGG	2	4	5	3	2	0	35.579	12.1898	26.6419	13.479	9.72025	0
pxy-miR-8521a	CTTGTCCCGAATTTTGACTCTGCC	24	scaffold_127	933148	933265	UCCUCUUGUGUUCGUUCUUGUCUCUGGCGCGGCAGUCAGAAUUCGGGACGAGCCCGGAGCGGUGGCUUGUCCCGAAUUUUGACUCUGCCAAAUGAAAACCAGAACGUAGACUAGGUUC	6	26	18	21	14	14	106.737	79.234	95.911	94.3528	68.0418	112.047
pxy-miR-8521b	CTTGTCCCGAATTTTGACTCGGCC	24	scaffold_127	927294	927386	UUCGUUUUUGUCUCUGGCGCGGCAGUCAGAAUUCGGGACAAGCCCGGAGCGGUGGCUUGUCCCGAAUUUUGACUCGGCCAAAUAAAAAACAGA	2	8	5	5	5	2	35.579	24.3797	26.6419	22.4649	24.3006	16.0067
pxy-miR-8522	ATTTGCCGAAGGTTCTGATACC	22	scaffold_220	518604	518686	GAAAAUACAGACCGUCUCGGAACCUUCGGCAAAUGAUGGUAAACGUCUCAUUUGCCGAAGGUUCUGAUACCAACUGUAUUCAC	13	86	52	6	5	3	231.263	262.082	277.076	26.9579	24.3006	24.01
pxy-miR-8524-3p	TATGTGACTTGCAAAGCCAAGC	22	scaffold_247	236318	236386	GACCAAGUACGGGUUUGCAAGCCACAUAUAAUUACAGUAUGUAUGUGACUUGCAAAGCCAAGCUUGUAU	1	5	4	2	3	1	17.7895	15.2373	21.3136	8.98598	14.5804	8.00333
pxy-miR-8524-5p	ACGGGTTTGCAAGCCACATATA	22	scaffold_247	236318	236386	GACCAAGUACGGGUUUGCAAGCCACAUAUAAUUACAGUAUGUAUGUGACUUGCAAAGCCAAGCUUGUAU	0	1	0	0	0	0	0	3.04746	0	0	0	0
pxy-miR-8528a	GGGCGGCGGCGAGCGGGA	18	scaffold_128	57507	57584	CCGGGACAGAACCACAGGGGGGGCGGCGGCGAGCGGGACCUGGUCGCCUAGCCGCCCCCGCGCCGCGUGGCGUCCGCG	2	0	0	0	1	1	35.579	0	0	0	4.86013	8.00333
pxy-miR-8532-3p	TTTCGACACGAGATGCTCTGTG	22	scaffold_30	78442	78519	GUCGUCCGUCUAGCGCGGGGCAUCUUGUGUCGAAAACUACCAGUUUCGACACGAGAUGCUCUGUGCUAGGCGGACCUG	144	683	413	314	283	175	2561.69	2081.42	2200.62	1410.8	1375.42	1400.58
pxy-miR-8532-5p	CGGGGCATCTTGTGTCGAAAACT	23	scaffold_30	78442	78519	GUCGUCCGUCUAGCGCGGGGCAUCUUGUGUCGAAAACUACCAGUUUCGACACGAGAUGCUCUGUGCUAGGCGGACCUG	12	45	25	17	17	5	213.474	137.136	133.21	76.3808	82.6221	40.0166
pxy-miR-8535-3p	TAGATAGTTGGTGTCAGTCAGT	22	scaffold_229	567840	567920	GUGUCGCACGGACUGACUGACACCAACUAUCUACAGCUGACACACCUGUAGAUAGUUGGUGUCAGUCAGUCCGUGCGAGCA	0	2	0	0	0	0	0	6.09492	0	0	0	0
pxy-miR-8535-5p	TGACTGACACCAACTATCTACA	22	scaffold_229	567840	567920	GUGUCGCACGGACUGACUGACACCAACUAUCUACAGCUGACACACCUGUAGAUAGUUGGUGUCAGUCAGUCCGUGCGAGCA	1	1	0	0	0	0	17.7895	3.04746	0	0	0	0
pxy-miR-8536b-3p	CCTATCTCAGCTATGTCACTA	21	scaffold_50	599933	600020	UAAUCUGACAUUAGUCAGUGACAUAGCUGGGAUAAGUUAGUGUGAAAUGAAACCUAUCUCAGCUAUGUCACUAUCUCGUGUCAGGAAU	102	638	301	453	409	255	1814.53	1944.28	1603.84	2035.32	1987.79	2040.85
pxy-miR-8536b-5p	GTGACATAGCTGGGATAAGTT	21	scaffold_50	599933	600020	UAAUCUGACAUUAGUCAGUGACAUAGCUGGGAUAAGUUAGUGUGAAAUGAAACCUAUCUCAGCUAUGUCACUAUCUCGUGUCAGGAAU	70	456	288	280	278	169	1245.26	1389.64	1534.58	1258.04	1351.11	1352.56
pxy-miR-8538	ATAGTTATTAATCTTGGTTGGT	22	scaffold_6	939783	939879	UAUCAAAAUCUUCAAGAUCUAUAUCGACCAAAAUUAAUAACUAUCCUUCCUUACUUACUUAGGACAUACAUAAUAGUUAUUAAUCUUGGUUGGUUUA	2	1	1	4	1	0	35.579	3.04746	5.32839	17.972	4.86013	0
pxy-miR-8539-3p	CGTTTATTTGGAAACTATCCC	21	scaffold_84	748287	748373	UAUGUAAUUAGUGGCGGAGUAAUUUCCAGAUAAACGUACGUCUUUAUAUCUACGUUUAUUUGGAAACUAUCCCGGCACAAUUACCAU	2	10	3	5	3	6	35.579	30.4746	15.9852	22.4649	14.5804	48.02
pxy-miR-8539-5p	AGTAATTTCCAGATAAACGTA	21	scaffold_84	748287	748373	UAUGUAAUUAGUGGCGGAGUAAUUUCCAGAUAAACGUACGUCUUUAUAUCUACGUUUAUUUGGAAACUAUCCCGGCACAAUUACCAU	8	42	20	35	29	24	142.316	127.993	106.568	157.255	140.944	192.08
pxy-miR-8541	TAATTGAGGCTGGCTGATTGGG	22	scaffold_344	296724	296827	UCAUCUGGUCCGGGGACAGUUCUCGCCAAUCAGCUGCCACGAUUACUGCGUUCAGGUGCGCUUUUAGAGCGCCCGCGUAAUUGAGGCUGGCUGAUUGGGGGUCC	0	0	1	0	0	0	0	0	5.32839	0	0	0
pxy-miR-8543	TTATCAACTTTGATCTTCTTAT	22	scaffold_127	938549	938622	UGAACCUUAAAGGAGGAUCAACUUGAUAACUUAGAGUAGACUAGUUAUCAACUUUGAUCUUCUUAUAAGGUCUG	0	6	7	5	8	0	0	18.2848	37.2987	22.4649	38.881	0
pxy-miR-8544-3p	AATGTAGCTCACAAAGCGTTCA	22	scaffold_356	269073	269158	UGCGGCGCCGCUAUGAACGCUUUGUGAGCUACAUUAUACAUUCAACUAAAUAAUGUAGCUCACAAAGCGUUCAAGUCGGCACCAAG	3	17	10	2	1	2	53.3684	51.8068	53.2839	8.98598	4.86013	16.0067
pxy-miR-8544-5p	AACGCTTTGTGAGCTACATTAT	22	scaffold_356	269073	269158	UGCGGCGCCGCUAUGAACGCUUUGUGAGCUACAUUAUACAUUCAACUAAAUAAUGUAGCUCACAAAGCGUUCAAGUCGGCACCAAG	0	6	9	0	2	0	0	18.2848	47.9555	0	9.72025	0
pxy-miR-8545	GGTGCAGGGCCTGGTCGATG	20	scaffold_275	1005814	1005956	UGGUGAGUCUAGCCUGGUGCAGGGCCUGGUCGAUGUGGUGCGGGUGCACCUGACGGUGGUGCUGCAUGUCGCAGUGGUUGCCGAGCACCACCACGGGCAGGUCAGCCGGCACUCGGCCCAGCUCCUUCACCACAUACUCAAAU	10	9	18	7	19	5	177.895	27.4272	95.911	31.4509	92.3424	40.0166
pxy-miR-8546	GGCTGTTGGCGAACTG	16	scaffold_177	17379	17454	UUCCAUGGCUGUUGGCGAACUGUCAGUUCUGAUUGAUAAGUCAGGCUCGAGGUGGCUCGUCUAACUGUCCAUGUUC	0	2	0	0	2	1	0	6.09492	0	0	9.72025	8.00333
pxy-miR-929	CTCCCTAATGGAGTCAGGTTG	21	scaffold_775	26254	26346	CGCAGCCCAUGGAUGUGAAAUUGACUCUAGUAGGGAGUCCGUGUCCACGCCGCGACUCCCUAAUGGAGUCAGGUUGACUUCUAUGAGGCUAAC	0	0	0	0	0	1	0	0	0	0	0	8.00333
pxy-miR-9b-3p	TAAAGTTATGGTACCGAAGTCC	22	scaffold_32	1410282	1410387	UGAAGCUGCAUGGGCGCGGCUCGGCUCUUUGGUAUCCUAGCUGUAGGCGUUUACGAAGCGGCCUAAAGUUAUGGUACCGAAGUCCCGGGCCUCGCCAUUCGCUACG	72	390	215	354	286	184	1280.84	1188.51	1145.6	1590.52	1390	1472.61
pxy-miR-9b-5p	TCTTTGGTATCCTAG	15	scaffold_32	1410282	1410387	UGAAGCUGCAUGGGCGCGGCUCGGCUCUUUGGUAUCCUAGCUGUAGGCGUUUACGAAGCGGCCUAAAGUUAUGGUACCGAAGUCCCGGGCCUCGCCAUUCGCUACG	87	461	340	305	450	107	1547.68	1404.88	1811.65	1370.36	2187.06	856.356
novel_miR_1	AAUGGCACUGGAAGAAUUCACGGG	24	scaffold_154	418617	418730	GCACUCGUACUGACACAGGCAAUGGCACUGGAAGAAUUCACGGGUUUUGUAACUACCCCCGUGGUCUCUUAGUGGCAUCUCUGGUGUCGGGCGAUUCUACAUGAUUGUCCACUG	4765	23909	14702	19406	15755	10182	84766.9	72861.7	78338	87190.9	76571.3	81489.9
novel_miR_10	CUUGGCACUGGGAGAAUUCACAG	23	scaffold_5	1855022	1855131	GAAGAGUGGCAACCCUGUCCCUUGGCACUGGGAGAAUUCACAGGAGUUAUAAGAAAUACCCGUGAAUUUCCUGAUGCCUUAGCUCAGGGUUGCCAGUUUCUACGGGGGAC	28	98	51	68	54	47	498.105	298.651	271.748	305.523	262.447	376.156
novel_miR_100	GUUGCAAUACCGGAACUCAAUACC	24	scaffold_205	294191	294310	GGUAUUGAGUUGCAAUACCGGAACUCAAUACCGGUAUUGAAAAUAGUUCCGGUAUUGCAUGCCAUAAUCCUCAGGCGUCGUAAGGCCUAAGAACACAGAUUUUUCUUGAUUUGGGAGAGU	1	2	5	2	1	4	17.7895	6.09492	26.6419	8.98598	4.86013	32.0133
novel_miR_101	GAAAAUCGACUGUUGAUG	18	scaffold_26	160046	160158	UUGACAGAUUCUGAACAGUUGAUCCACAAUCAAUUUUCCCGCGAUCAAGUGAUGUAUAGUUCUACUGUCGGGAAAAUCGACUGUUGAUGAACUGUUUAGAAUCUGUCAAUUUA	2	3	7	6	4	3	35.579	9.14238	37.2987	26.9579	19.4405	24.01
novel_miR_102	CAGAGAAACCUGACCCCCCUC	21	scaffold_19	1537905	1538014	CCUGGUACGGUCAGGUGCAGAGAAACCUGACCCCCCUCUCAUAGUAACAAUGCUUCUGAGGGGGGUCAGGUUUCUCUGCCCUUUACUAUACUCUCUUCCGAGACUCGCGA	0	2	2	0	0	0	0	6.09492	10.6568	0	0	0
novel_miR_103	UUUUGGCCUUGGUGAAACCAAU	22	scaffold_431	17066	17177	UCGAGAAGUCUGGUGAGAAGGCGAUGAUCGCUAGAGGUGGGCACCUGGACCAAAAUACCAUCUCUGGUGUUUUUGGCCUUGGUGAAACCAAUUUUAACUGCGGCAAGGGCCU	0	1	1	2	1	0	0	3.04746	5.32839	8.98598	4.86013	0
novel_miR_104	UCAUAAGACACACGCGGCUCU	21	scaffold_24	1079771	1079879	UGAUGCUGAGAAGCUGGGCGCUGGGCCGAGCCUUGCGUGUGAUCUUAUUGGUAGUGUGGCUUGGAAACUAUCAUAAGACACACGCGGCUCUGUCCGCCGCCCGCAGUCU	202	858	777	876	954	482	3593.47	2614.72	4140.16	3935.86	4636.56	3857.6
novel_miR_105	AACGCUUUAGCUAUUGAACU	20	scaffold_77	891356	891467	UUCAUAAAAAACUUACUGAACGCUUUAGCUAUUGAACUAUUUUGUCACUCUCUGUCAAAGAACAAAUAGUUCUCUGUCCAGAACAGUUCAAUAGCUAAAGCGUCUCAGUAAC	2	8	8	5	4	11	35.579	24.3797	42.6271	22.4649	19.4405	88.0366
novel_miR_106	CCAGGGAUUAUUGGUUGACUUUUGA	25	scaffold_42	489821	489934	AGUGGGUUAGAGCAUAACCAGGGAUUAUUGGUUGACUUUUGACGGAUAUGUCAAGAAUUUCAUAUGGAGAUGACGUAUUAUAAUUGAUGAACCAAUCUCUGGUUACGAUAUAAC	1	5	7	2	4	1	17.7895	15.2373	37.2987	8.98598	19.4405	8.00333
novel_miR_107	CUGUCACGACUGAUUGUUUGU	21	scaffold_25	1491863	1491970	UUGUUGCUGUCACUAACUAAUACAAUUUUUCAAUGGACAGGUAAGGGUUAUCCGAGGAAUAAUUUUGAUGCUGUCACGACUGAUUGUUUGUAUUUGACAGUGACAGCA	0	0	0	0	0	9	0	0	0	0	0	72.03
novel_miR_108	UUCGUUGUCGACGAAACCUGCA	22	scaffold_78	299667	299776	AGAAGAUGAAAAGAGAAGAGAGUCGCACAUGAUUCGGGUUUCGCGGCGAUGUAACCGUGACUACUAUUGGUUCGUUGUCGACGAAACCUGCACGAUGUGCGGCGAAUACU	30	62	82	37	29	23	533.684	188.943	436.928	166.241	140.944	184.077
novel_miR_109	UUAGCUAUGGAACUGUUCUGU	21	scaffold_54	789109	789218	GGAACCCUGACAAAACGCUUUAGCUAUGGAACUGUUCUGUCCCGCUCUGUCAAAGAACAAAUUGUUCUCUGUCAGAGAGUGACCAAACAGUUCAAUAGCUAAAGCAUCCU	0	9	0	6	16	10	0	27.4272	0	26.9579	77.762	80.0333
novel_miR_11	AGAUUCUGAACGGUUCAUCAAC	22	scaffold_616	88077	88189	CAGAUUCUGAACGGUUCAUCAACAGUCGAUUGUGCCGCGAAUAAGUGACAUAUUGUUCUAUUGGGCGGGACAAUCGACUGUUGAUGAUCCGUUCAGAAUAUGACAAUUUAGUA	4	3	6	3	4	2	71.1579	9.14238	31.9703	13.479	19.4405	16.0067
novel_miR_110	GAUUAUUACCGUAGGAGCCGCC	22	scaffold_98	776082	776193	GACUAGCAAGUCGUCGGGAUAUAGGGUCGUUCGGGACUCCCGCAGUGAAAAUCUCGCGUUUCCGUUGGGAGAUUAUUACCGUAGGAGCCGCCCGAGCCACCCUGCCACCUGC	1	2	1	1	2	0	17.7895	6.09492	5.32839	4.49299	9.72025	0
novel_miR_111	GCUGCAGCCCGGCGUCGUCACCAUC	25	scaffold_49	293074	293188	UGAUGGGGACGACGCCGGGCUGCAGCAGGUCGGGGCGGGGCGGGGGGGCCCCCCCCCGCCCCGACCUGCUGCAGCCCGGCGUCGUCACCAUCAUCGACAUUGAGGUCAGUACUAC	2	2	1	2	0	0	35.579	6.09492	5.32839	8.98598	0	0
novel_miR_112	UCAAGGCUGGUCGGGCCGUGGU	22	scaffold_127	941893	942001	CAGAGGUAGUUUGAGUGACCUCAAGGCUGGUCGGGCCGUGGUCGGUGUUGUCACCACAGCAGCGACUCCUCCUUGUGGCACUUGAUUACAGAUCUACACGUCAACUCCG	4	45	30	36	41	38	71.1579	137.136	159.852	161.748	199.265	304.127
novel_miR_113	UUCGAUCUUAAUUAUCCUGG	20	scaffold_29	1250155	1250264	UACAUGGUUAUUAAAUCUCAGAGACGAAGGCAGGAUAAUUAAAUGAUCAAACGAACUUACCUAAGUGAAGUUCGAUCUUAAUUAUCCUGGCUUCGUCGAAGAGAUUUAAG	1	1	4	1	0	0	17.7895	3.04746	21.3136	4.49299	0	0
novel_miR_114	CAUUUAAGACGUGACAAGAGCG	22	scaffold_435	43637	43748	CAGUGUGAACUGAAGGGGCGCAUUUAAGACGUGACAAGAGCGAGCGCGACGGAACUUUUGUCACGUCUUAAUAGCGCCCCGUGCUACAUGGCCAGCUUCGUAUAAAAUGUUC	17	33	13	9	15	6	302.421	100.566	69.2691	40.4369	72.9019	48.02
novel_miR_115	AAUCUGGACAACUUUUGUU	19	scaffold_75	538282	538389	GGACGAACGGAAAAGGGGUCAAUCUGGACAACUUUUGUUCUAUGGUUCUUAGCGAUUUAGAACAACGCAACAACAACAACAGUUGUUAAGACUGACCCCCUGAGUCAC	4	4	19	4	19	9	71.1579	12.1898	101.239	17.972	92.3424	72.03
novel_miR_116	UACCUAAGCAGGAACUGUUC	20	scaffold_1124	18369	18478	UAUGUGACAGUACAAAUAUACCUAAGCAGGAACUGUUCUGCAAAAAGAACAGUUCCUGCUUGUGUAAACCUUAAAUUAUUUCUUACACUUUAGUGGGUUUUUUUUAUUUU	15	75	47	10	7	9	266.842	228.56	250.434	44.9299	34.0209	72.03
novel_miR_117	CAGAGAAACCUGACCCCCCUC	21	scaffold_159	198349	198468	CAGUCGAUAGUACGGUCAGGUGCAGAGAAACCUGACCCCCCUCACAUACUAACAAUGAUACUGACAAUGCUUCUGAGGGGGGUCAGGUUUAUCUGCCCCUUACUGCUGUACAUUGCUAGC	0	2	2	0	0	0	0	6.09492	10.6568	0	0	0
novel_miR_118	CCUAGCUAGUAAUUAAUCAUCGA	23	scaffold_205	261322	261432	AUAAUACUUCAAGCUAUUCUAUUGGGUUUAGGUUAAACACUAGGUAGGUAGGUUCUAGAACAGAUAGGUACCUAGCUAGUAAUUAAUCAUCGAAUAGAACAUUAUUAAUCU	2	89	15	0	0	0	35.579	271.224	79.9258	0	0	0
novel_miR_119	CAGACAUUGUGGAACAGGCC	20	scaffold_171	533758	533867	CUGUCACUCUCUAAAACAUAAUUUCAGAAAGUGAUAGCAUGUCUGUUAUCCCACAGGUAGCCAUUAUCCAGACAUUGUGGAACAGGCCCAUGAUGUACAAUUGUACAUAC	12	49	38	18	15	10	213.474	149.326	202.479	80.8738	72.9019	80.0333
novel_miR_12	UUUUAUCCGACAGGUAGCU	19	scaffold_259	408387	408495	AAGGGCUACCUAUGGGACAAAAGACAUGCUGUCACUGCCUAAAAAUAAUAACAGAGAGUGACAGCAUGUCUUUUAUCCGACAGGUAGCUAUUACCCAGACAAUGUGAAA	0	4	1	2	2	1	0	12.1898	5.32839	8.98598	9.72025	8.00333
novel_miR_120	AUUUCCAGUCGAUUGAACC	19	scaffold_113	690215	690322	AUUGGUAAGUCGAUGUAUUCCUUUAAAUUGGUUGUAGUCGAAGGCAUUUCCAGUCGAUUGAACCCCAUAAUGCAUAAUCCGAAAGUUAACCAUUUCUGAGUUAUUUAA	4	28	10	7	11	3	71.1579	85.3289	53.2839	31.4509	53.4614	24.01
novel_miR_121	UUUGUUCGCCCCGGCUCGUGUCG	23	scaffold_72	359804	359915	GUGUGUGCAAAGAGGUUUGCUGCAGGGUGCGGCGACCCGAGCGGUUUGAGCAAACUAUUUGGUAGUUUAGUUUGUUCGCCCCGGCUCGUGUCGCUGGGCCCGGCUCAUCUGC	2	28	4	5	6	2	35.579	85.3289	21.3136	22.4649	29.1608	16.0067
novel_miR_122	CAGAGAAACCUGACCCCCCUCU	22	scaffold_12	1647631	1647742	UAGGCCUUUUAUCCUGGUACGGUCAGGUGCAGAGAAACCUGACCCCCCUCUCAUAGUAACAAUUCUUCUGAGGGGGGUCAGGUUUUUCUGUACCUUACUGCACUCCCAUGUG	0	2	2	0	0	0	0	6.09492	10.6568	0	0	0
novel_miR_123	CAAUAAACACAGUAUCCGACC	21	scaffold_127	941053	941162	CGAAGGCGGAAGAAGAACCAAUGAGUGCCUCGUGGCGGGGCCUGUGUUGCUUGGUCCGUCCCACUGGCACCAAUAAACACAGUAUCCGACCUCGAGGCAUUCUUCACUCG	122	658	358	744	526	435	2170.32	2005.23	1907.56	3342.78	2556.43	3481.45
novel_miR_124	CGUGUGGACCACAUCAUUCUGC	22	scaffold_65	792453	792564	UACUCUGACGUCCGUUGAAAAACGGAGACAGGUUGAUGUGGUCUACACGGAUUUUGAAAAAGCCUUUGACCGUGUGGACCACAUCAUUCUGCUUCGCAAGCUCGAACACUUA	0	4	1	1	1	0	0	12.1898	5.32839	4.49299	4.86013	0
novel_miR_125	UCAGUCUUUUUCUCUUUCUUAU	22	scaffold_117	731223	731334	AACUGAAGAACUGAAGACAACAGUUUGUCGUAUGGGGAGAGAAAUCGACUUAGACUUUGUUUUGUAUCAGUCAGUCUUUUUCUCUUUCUUAUAUGAUAGACUUCACACGUCG	1207	7175	4457	8467	6557	4171	21471.9	21865.5	23748.6	38042.1	31867.8	33381.9
novel_miR_126	AUACUCGAAUGAUGAAGU	18	scaffold_197	273856	273963	AGAAAUAACAACUAUGCAUAUACUCGAAUGAUGAAGUCUAGUCUAGACUUCUAGAGUAAUCUAGAGUCUCUAGACAAAAGUAAUUCAGUUAUGUUGAAUAGGUACGCG	138	149	366	155	289	272	2454.95	454.072	1950.19	696.413	1404.58	2176.91
novel_miR_127	CUUUGGUGUGUAGAGGCCUU	20	scaffold_261	643211	643323	UAUGCCGCCGGGUCAGCGGCUUUGGUGUGUAGAGGCCUUUAUAGUACCUACACCUAUCUAGGUAGGUACUUAGUUAGUUUUUACAUUAAAAGCUUUUUUUGUGACCAUUUAAA	2	9	6	6	6	3	35.579	27.4272	31.9703	26.9579	29.1608	24.01
novel_miR_128	CAGAGAAACCUGACCCCCCUC	21	scaffold_99	288663	288782	CAGUCGAUAGUACGGUCAGGUGCAGAGAAACCUGACCCCCCUCACAUACUAACAAUGCUUCUGAGAAGGGACACGUUUAUCUGCCUCUUACUGUACUAAAAUAUAUAUUUUUAUGUCAAU	0	2	2	0	0	0	0	6.09492	10.6568	0	0	0
novel_miR_129	AAAUACGGUCUAUGAAUU	18	scaffold_142	481612	481726	UAACCUUGUUGUAAAUGUAAAAUACGGUCUAUGAAUUUGAGGGCAAGGAUAUAACCAUCAAACCAAUAGACCGAGAUUUAACCGAAGUUUAAUUUACCAAGGUUAUUGCAGGCAU	6	5	15	0	2	1	106.737	15.2373	79.9258	0	9.72025	8.00333
novel_miR_13	UAGCUAUGGAACUGUUCUGU	20	scaffold_500	133394	133503	UAAAAAGUUAGUAGACGCUCUAGCUAUGGAACUGUUCUGUCACUUUCUGACAGAGAACAAUUUGUUAUGUUAAGAGGGACAAAACAGUUCAAUAGCUAAAGCGUCCUGUA	0	4	0	3	6	3	0	12.1898	0	13.479	29.1608	24.01
novel_miR_130	GUAUUGAUUAGUAGGACUUU	20	scaffold_10	931667	931777	CUGAUCUGAUGAUGGAAACGGAAGGCAGUCAAGGGAACUCCUCAACGGUAUAUAGCAACUACCUCGUGUUUAGGCUUGAAUGACUCGUAUUGAUUAGUAGGACUUUUUGGU	11	11	10	38	46	33	195.684	33.5221	53.2839	170.734	223.566	264.11
novel_miR_131	AUUCCAAGGAUUUUUCACUGCU	22	scaffold_127	944168	944277	UCCAUAGAUUUUACAGAAAAAGAACCACGACACAUUACCAGUUAACAAUCCUAGAAAUGAAGCAUUCAUUCCAAGGAUUUUUCACUGCUAAUGUGUCGUGGUGGUAAGGU	2	8	5	0	0	0	35.579	24.3797	26.6419	0	0	0
novel_miR_132	GACAUGCGCGGCGGUGAGC	19	scaffold_26	593063	593170	UACCCCUCGAGAUGGAGGUGACAUGCGCGGCGGUGAGCGCUGACGGCGCGUGGCUCGUGACGUCAGAGUACCGCAACGACGGCGUCAUGUUCCCCGAGGAACGACUCA	1368	442	1080	376	807	586	24336	1346.98	5754.66	1689.36	3922.12	4689.95
novel_miR_133	CUGUAUAGCCUGCUAACUUUCC	22	scaffold_12	1640502	1640609	GCAAUGAUCCAUGUCACUCGGCCAGCUGAGGUAGUAGGUUGUAUAGUACAGUAUUACACCGAACGGGGGACUGUAUAGCCUGCUAACUUUCCUGGCCAGUGACCGUAU	225	1487	709	910	803	496	4002.63	4531.57	3777.83	4088.62	3902.68	3969.65
novel_miR_134	UGAGCGCGAUGCAAAACUCUGG	22	scaffold_971	958	1069	AGCACGGGGCACUAUUAAGACAUGACAACAGUUCUCCGUCGCGCUCGCUCUUGAAGCUGCGCAAUGUGAGUGAGCGCGAUGCAAAACUCUGGUCACGUCUUAAAUGCGCCCU	0	8	1	1	4	0	0	24.3797	5.32839	4.49299	19.4405	0
novel_miR_135	UUUUUAUUGCUCGUGAGUGU	20	scaffold_712	42616	42727	UAUAUUACACUACUCACGAGCAAUGAAAAAGUGCCACCUGUCAUUGACGUUCCAUAUGUCAGUAGAACUUUUUUAUUGCUCGUGAGUGUAUCUCUUCAUGUUGAACACAGUC	0	3	2	1	0	2	0	9.14238	10.6568	4.49299	0	16.0067
novel_miR_136	AUGGAUUAUAUUGCUGAACCA	21	scaffold_14	1269246	1269356	UGUAUUUCUUUGGUGCAUGGAUGGAUUAUAUUGCUGAACCAGUACCUACCUAGCUGGUAAAGCUUUAUAAUCUGUCUCUGUGUACCAAUUAUGACGUCUAAAUACAUAAUU	5	27	22	43	40	40	88.9474	82.2815	117.225	193.199	194.405	320.133
novel_miR_137	AGCGUGGUGGACUAGGCC	18	scaffold_471	284490	284607	UGAAAACAUAACAUUCGGGUUGCCCACUUACCCGACAACUGUCUCAGCACAAGCUUGCUUGUGUUCUGGUCCACCAAACCGCACCAGGCCAGCGUGGUGGACUAGGCCUAAAAUCCUU	4	4	12	1	8	4	71.1579	12.1898	63.9407	4.49299	38.881	32.0133
novel_miR_138	CAGAGAAACCUGACCCCCCUC	21	scaffold_1211	3518	3629	UCGUGCCGCGCUAUAGGUACGGUCAAGUGCAGAGAAACCUGACCCCCCUCUCAUAGUAACAAUCCUUCUGAUGGGGGUCAGGUUUCUCUGCCCCUUACUGUACACACGAGUA	0	2	2	0	0	0	0	6.09492	10.6568	0	0	0
novel_miR_139	UCAAAAUCGUAUGAAAGUAACU	22	scaffold_11	984943	985057	CCAAUUUUGCAACACCCUGUAUAGUUGGGUACUUUCAUACGAUUUUGACAUAAUCAAAAGUAACAAUCUGUCAAAAUCGUAUGAAAGUAACUACGGAUAGAUAGAGUUAUAGAAA	0	2	1	4	1	1	0	6.09492	5.32839	17.972	4.86013	8.00333
novel_miR_14	CAAUAAACACAGUAUCCGACC	21	scaffold_127	942320	942429	CGAAGUCAGAAGAGGAACCCAUGAGUGCUUCGGGGCGGGCCCUGUGUUGCUUGGUCCGUCCCACUGGCACCAAUAAACACAGUAUCCGACCUCGAGGCAUUCACCGCUCG	122	658	358	744	526	435	2170.32	2005.23	1907.56	3342.78	2556.43	3481.45
novel_miR_140	CUGGUCUUGCAGAAAUGGCACU	22	scaffold_98	775185	775296	AACAGCUUUGGUUGGUUUGAAAAAUAGCAAAUACCGUUUAUGCAAUACUUGUAUUAAACCUAAAUACCUACUGGUCUUGCAGAAAUGGCACUCGCUUACAACCAAAUUCUUC	2	25	4	22	27	15	35.579	76.1865	21.3136	98.8458	131.223	120.05
novel_miR_141	CAAAAAAGAACAGUUCCUGC	20	scaffold_522	129505	129617	GUUGGUUAAAGGUAAGCGUCCAGGAACUGUUCCUUUUUGAUGUUGGUGCGGUGACAAAGAGACAUAAUCUGAAGAAAUAUGGCAACAACUUCAAAAAAGAACAGUUCCUGCUU	3	16	7	4	2	2	53.3684	48.7594	37.2987	17.972	9.72025	16.0067
novel_miR_142	UAUCACAGCCAUUUUGAUGUGGUC	24	scaffold_168	4320	4431	CUUCAGCCAUCGCACUCACGUUUCUCGAGCCUAGCCUGUCAAAGCGGCAGUGAAAUGUCAUUUAGGCUCAUAUCACAGCCAUUUUGAUGUGGUCGGUUUUUAGAAACUACUU	2	4	4	4	3	2	35.579	12.1898	21.3136	17.972	14.5804	16.0067
novel_miR_143	UUUGUGCCUUGGGAGUACUCCUGUG	25	scaffold_98	772436	772550	UCGACUCUAACUCGCUGCUUUAAGUGGGCCAGCACGGGACUCCCAAGGCCUAAUCUCCUAAUACUGAGAGUUUGUGCCUUGGGAGUACUCCUGUGCUGGUCCACAUUCUACUACC	2	13	2	14	2	3	35.579	39.617	10.6568	62.9018	9.72025	24.01
novel_miR_144	CCCCUUGUUACUACCUCACUU	21	scaffold_279	34882	34992	AUAACAGAAGAAACGACGCGACCGCCCAUAGUGUGUGUUGUGGCAAAGGAGAUUUGUGUGGUCGUGCCAUCCCCUUGUUACUACCUCACUUUGGUUGGUCGCGAUAAACAA	1	7	5	4	3	2	17.7895	21.3322	26.6419	17.972	14.5804	16.0067
novel_miR_145	AGCCAGCGCGACGGAGAACUUU	22	scaffold_545	142443	142554	CUAGCACGGGGCGCAAUAAAGACGUGACAAAAGUUUUGCAACGCGCUCACUUACAUUGCGUAGCCUCAAGAGCCAGCGCGACGGAGAACUUUUGUUACGUCUUAAUUGUGCC	0	1	0	1	3	1	0	3.04746	0	4.49299	14.5804	8.00333
novel_miR_146	UCGGAGAGGGACAAAACAGUUU	22	scaffold_148	868756	868867	GGUAAUCUGUUGCUAUUUAUACCGGUAGCCAAGUGUUUUGUCCCUCUUUGUCAAAGAACAAAUUGUUCCUUAUCGGAGAGGGACAAAACAGUUUAUUAGUUAAAACGUCUUG	2	11	6	17	3	3	35.579	33.5221	31.9703	76.3808	14.5804	24.01
novel_miR_147	ACCGGUACGGGUAGAUACAGGGAA	24	scaffold_208	280046	280154	UAAGCAGUAGGUUACCGGUACGGGUAGAUACAGGGAACUCAGUCUCUCUAUGUAAGCACCCUUACCGGCUAUCUGUCUGAAUUAAACAAAAUUUUCUCUACAAGCAGUG	2	2	1	1	3	1	35.579	6.09492	5.32839	4.49299	14.5804	8.00333
novel_miR_148	AAAUCAACCAAUGAAAUUGCAU	22	scaffold_62	529195	529305	CGGAGCGGUGUUCGAGGUAAAAAUCAACCAAUGAAAUUGCAUAAAAACUGCGCUUCUGCUAUUUUAUUGGUCGACUUUUAGCUCGCAAAACGCUUCACUCUAUGUUGUAAU	1	2	1	5	3	1	17.7895	6.09492	5.32839	22.4649	14.5804	8.00333
novel_miR_149	AGGUACCAAGAUUGAAUCUAUG	22	scaffold_179	38427	38538	AGAACCCUUGCAUGCCAAUCAGGUACCAAGAUUGAAUCUAUGUUGUGAAAAUAUCAUAAAUUCAUUAUUGGUGCCAGAAAGGUGUGCAUACGGUCUUCUGUACGCAAAAUUG	3	18	6	20	18	4	53.3684	54.8543	31.9703	89.8598	87.4823	32.0133
novel_miR_15	UCAAAAUCGUAUGAAAGUAACU	22	scaffold_59	524165	524275	AUAACUAUCUAUCGAUAGCUAACAGUUACUUUCAUACGAUUUUGUCAGAAUGCAACUUUUGAUACGUCAAAAUCGUAUGAAAGUAACUGUUAGCUAUCGACAGAUAGAGUU	0	0	1	1	0	0	0	0	5.32839	4.49299	0	0
novel_miR_150	UUUUUAUAAACAACUUUGAC	20	scaffold_140	1118598	1118707	AAAAAUAUGGAGAAAUGCUGUAUGUUUAAAAAAAACACGGUUUUCAAAGUCAUAAAAGGUAAUCGUAUUUUUUUAUAAACAACUUUGACCCUACAUACUGUAAAAAAAAU	8	73	30	59	63	92	142.316	222.465	159.852	265.086	306.188	736.306
novel_miR_151	CAGAGAAACCUGACCCCCCUC	21	scaffold_241	320218	320329	AAAAUGUAAUUAAUAGGUUCAGUAAGGGGCAGAGAAACCUGACCCCCCUCAGAAGAAUUGUUACUAUAAGAGGGCGGUCAGGUUUCUCUGCACCUGACCAUACUUACAAAAA	0	2	2	0	0	0	0	6.09492	10.6568	0	0	0
novel_miR_152	UCACUGGGAAACUGAUACUGGU	22	scaffold_612	110074	110185	AAAAACAUAUUUAAAUGUUAGUCUAUGGUCAACAGCUGUCAGUUUCUUAGUAGAUAAGUUUAUUAUUCUAUCACUGGGAAACUGAUACUGGUUGUCUAUGGUCUAUAACUAC	0	1	2	8	6	1	0	3.04746	10.6568	35.9439	29.1608	8.00333
novel_miR_153	CAACUGUUAGAGUUACUAAC	20	scaffold_113	506655	506764	UUAGUAACUCUAAUUGUUAUGCUGAGGGUUCGGGGUUCGAUCCCCGGCCGGGGCAGAACACUUAAUUGCACAACUGUUAGAGUUACUAACCAGCGCGCUAUUCGGUCGUU	28	114	74	74	88	41	498.105	347.411	394.301	332.481	427.691	328.137
novel_miR_154	AAUUUUCGGUGGUGGUAACU	20	scaffold_539	130014	130127	CUAUCAGAUUCAUACAAGUUACGCCCGAUUUGAUUAGCGAGCGACGAUGCCUAAGGAUUGUUAAUGGCUAAUUUUCGGUGGUGGUAACUCCAAGGUAUGUCACAAGGUGACUUG	3	3	4	2	0	0	53.3684	9.14238	21.3136	8.98598	0	0
novel_miR_155	CUACUUAUGCAGCUGACUGUA	21	scaffold_197	219944	220053	CCUUAUCAAACUCUCAAACUGCCUAUUCAAACAUUGAUGGUUUGUUGUGUAGGUAGUCUGACAAGGUACAAUAGUGUACAGCUACUUAUGCAGCUGACUGUACAUAGGUA	4	18	6	13	16	3	71.1579	54.8543	31.9703	58.4089	77.762	24.01
novel_miR_156	AGGAUAUUGACUUGGUCAUCGC	22	scaffold_481	136919	137030	AUAAUAUUAGUUAGGAAGUUAGGAUAUUGACUUGGUCAUCGCACUAAAUAAUUUAAUUAACACGUGUUUCCAUGCGAUGGCCGAGUCAAUAUAUUUAUAUAAAACAUUUAAA	4	24	4	0	0	0	71.1579	73.1391	21.3136	0	0	0
novel_miR_157	UUGUGACGUAGGAUUGUCAAUA	22	scaffold_89	445541	445651	UCCAUAGUCUAGCUAGUCUUAUAAAAGCUGGUCUUCUUUUCUCAGAGUGACUAUCCUACGUCACAAUAAGUUAUUGUGACGUAGGAUUGUCAAUAACAAUGCUACUUUAUU	0	0	0	21	23	18	0	0	0	94.3528	111.783	144.06
novel_miR_158	AUUUAAGACGUGACAAGAGUUU	22	scaffold_35	869321	869430	GUGCAUUUAAGACGUGACAAGAGUUUUACAUCGCGCUCACUCACAUCGCACAGCCUCAAGAACGAGAGGACGGAGAACUCUUGCCACGUCUUAAUAGCGCCCCAUGCUAC	5	11	8	13	6	2	88.9474	33.5221	42.6271	58.4089	29.1608	16.0067
novel_miR_159	UCCUGUAUGUGAACAACAUAAC	22	scaffold_169	569848	569959	UGCGACUAUGUGGUGCCGUGUCCUGUAUGUGAACAACAUAACUGUAAAUACAACCAGUUGUUUUUCACAUAUAGAAUACGGCGCCAUAUUGAAUCUACGGAGGAUUUAAUUU	9	31	11	6	13	5	160.105	94.4713	58.6123	26.9579	63.1816	40.0166
novel_miR_16	AGAUUCUGAACGGUUCAUCAAC	22	scaffold_492	33223	33331	CAGAUUCUGAACGGUUCAUCAACAGUCCAUGGUCCCGCGAUUAAGUGACGUAUCUUUCUAUUGGCGGGACAAUCGACUGUUGGUGAACUGUUCAGAGUCUGUCAAUUUA	4	3	6	3	4	2	71.1579	9.14238	31.9703	13.479	19.4405	16.0067
novel_miR_160	GAAGCUCGUCUCUACAGGUAUCU	23	scaffold_232	27645	27757	AAGAAGAUAUUGGUGGCACAUUCGUGAUCUACCCUGUAGAUCCGGGCUUUUGUAGUUUUGUUCCUCAUCAGAAGCUCGUCUCUACAGGUAUCUCACGGCUGGGAGACCUCGCU	0	2	3	2	1	13	0	6.09492	15.9852	8.98598	4.86013	104.043
novel_miR_161	CAAGUAAAUCUCGUGCGGCUG	21	scaffold_307	172030	172140	UGUUUAUUUCGUAGUCGUCUCAAGUAAAUCUCGUGCGGCUGCUGUUUCAUCCACAGGCGCUCUAGAUUUCCUUCUGAUGACUAUGGAAUUCCAACUUAGACAAGUAAUUUC	4	18	26	28	38	12	71.1579	54.8543	138.538	125.804	184.685	96.04
novel_miR_162	UAAGCGUAUAGCUUUUCCCCUU	22	scaffold_30	133863	133974	UAGCCGCAAGUACAUCAGCUGUAUUACUGAGGGAGAAGUUAUAUCGCUGUAUGUAUUAUGUGCACUAUCAUAAGCGUAUAGCUUUUCCCCUUAGUGGUACAGCUAUCCCAGC	13	113	22	48	25	26	231.263	344.363	117.225	215.663	121.503	208.087
novel_miR_163	UGUUGUCGCUGCCGUUGC	18	scaffold_156	25643	25750	UACGUGUGAAUAGUAUGGCAGCGGCUUUUUGCAGUUGCGUUGUGGCAGCGACAAAAUGUCGAUGUGGUUGUGUUGUCGCUGCCGUUGCGAUGCAUGCCUUAAGCUCAA	64	26	84	29	73	67	1138.53	79.234	447.585	130.297	354.789	536.223
novel_miR_164	GACGCUUUAGCUAUUGAACU	20	scaffold_62	527236	527344	GGACGCUUUAGCUAUUGAACUUUUCUGUCACUCUCUGACAGAGAACAAUUUGUUCUUUGACAGAGAGGGACAAAACAGUUCAAUGGCUAAACCGUCCACUAACUUUUUU	2	9	10	1	4	1	35.579	27.4272	53.2839	4.49299	19.4405	8.00333
novel_miR_165	UACUGACUGGCUAAUCCUUU	20	scaffold_536	83609	83716	CAGUAAGCUAGUGUCAAUUUUACUGACUGGCUAAUCCUUUCAUCACGGUGUCACACCCUAGUCCAGUCAGUAUUUGUCACCGACACGCUUAGAAGAAUAAAUGGUCUG	6	2	1	10	6	6	106.737	6.09492	5.32839	44.9299	29.1608	48.02
novel_miR_166	CAAAAAAGAACAGUUCCUGC	20	scaffold_149	146726	146835	GACAGUACAAAUAUACCUAAGCAGGAACAGUUCUUUUUUGAUGUUGGUACGGUGACAAAGUAAUCUGAAGAAAUAUGGCACCAACUUCAAAAAAGAACAGUUCCUGCUUA	3	16	7	4	2	2	53.3684	48.7594	37.2987	17.972	9.72025	16.0067
novel_miR_167	UAUACGACUCUCUGGCGAUGCC	22	scaffold_98	782724	782835	GACUUAGCCCCUUCUCCCACUAUACGACUCUCUGGCGAUGCCACAGCGACUACGACUGGCUUCGCCAGAGAGUCGCAUAGUGGGAGAUGGGGUUUAAUGAAACAUCUGAAGA	3	9	10	4	7	4	53.3684	27.4272	53.2839	17.972	34.0209	32.0133
novel_miR_168	CGAAAUAGAUUGCAGUCAAGA	21	scaffold_1289	962	1076	AAAUAGUAAGAGUUGUUCCUCAGGCCUGCUCUCUGUUUGUUCGCAUUGUUUUUAUGCUGCGAAAUAGAUUGCAGUCAAGAGGAAAGACUCUUAGCAACGUCGUGGGAGAUCGCAU	0	2	5	0	1	0	0	6.09492	26.6419	0	4.86013	0
novel_miR_169	CAUGCAAGGGCACUCUGUGUUAUU	24	scaffold_285	612480	612593	UUUGCUUUGACUUUCUUCGGCAUGCAAGGGCACUCUGUGUUAUUUGUUUUCCAUACGAAAUACACAAUUUGUUACCUUGCUAAAGUAAAUCUAUCAAUACCUAUUCCAAUCAGU	13	74	12	7	10	9	231.263	225.512	63.9407	31.4509	48.6013	72.03
novel_miR_17	CAGAGAAACCUGACCCCCCUCU	22	scaffold_47	316614	316725	UGUGAGUGGAACUAUUUCAUUGCUCGCGAGGUACGGUCAGGUGCAGAGAAACCUGACCCCCCUCUCAUACUAACAAUGCUUCUGAGGGGGGCCAGGUUUAUCUGCCCCUUAC	0	2	2	0	0	0	0	6.09492	10.6568	0	0	0
novel_miR_170	CAAAAAAGAACAGUUCCUGC	20	scaffold_140	1005994	1006103	AGCAGGAACUGUUUGUUUUUGAAGUUGGUGCCAUAUUUCUUCAGAUUACUUUGUCACCGCACCAACUUCAAAAAAGAACAGUUCCUGCUGCUGUCACAUAGAAUGAGGCG	2	16	7	3	2	2	35.579	48.7594	37.2987	13.479	9.72025	16.0067
novel_miR_171	UCAAAAUCGUAUGAAAGUAACU	22	scaffold_102	1031410	1031517	AGUUUCUAUCACUCUAUCUACUCAUGACUGGUAGAGUUACUUUCAUACUAUUUUGAAGUACUAUUAAAAGUUACAACAUGUCAAAAUCGUAUGAAAGUAACUACCAGU	0	2	1	3	1	2	0	6.09492	5.32839	13.479	4.86013	16.0067
novel_miR_172	CGCAAAUUACGUUCUCGUCAACA	23	scaffold_130	326417	326529	UGCAAGUCUAGAUACACUAGAGCACUAGCCUAGCUCGGCCAGACGGAGCGUAGUCUGCGUCGAGCUCAGACGCAAAUUACGUUCUCGUCAACAAAAAUAAUAGCAUGCAAAGA	0	0	1	1	0	1	0	0	5.32839	4.49299	0	8.00333
novel_miR_173	CAUUAAAUCUAUGUCUGUCU	20	scaffold_616	9642	9752	CGGCAUUAAAUCUAUGUCUGUCUCUUUCUGUCCGUAUACGGUCAAAGCAAGGAAGCGAUAGAUUUAUUGCCGGCAUUUGCUUUGCUAAAAUGCCUUUACUCAGAGACUAAU	7	37	18	2	4	6	124.526	112.756	95.911	8.98598	19.4405	48.02
novel_miR_174	CUUUGGUGUGUAGAGGCCUU	20	scaffold_278	51151	51264	AUCGCAUACACAUACAGGCCUCUACACACCAAAGCCGCUGACCCGGCGGCAUUACAAAAUGAGGCCGCGGCUUUGGUGUGUAGAGGCCUUUAUUCAGGCUGUACACACAUGCUA	2	8	6	7	6	3	35.579	24.3797	31.9703	31.4509	29.1608	24.01
novel_miR_175	GAUGUGGUUGUGGUACGUCUGAAU	24	scaffold_633	47504	47617	UGUGGUGUGGUUGUGGCUGUGAUGUGGUUGUGGUACGUCUGAAUUGACCCUUAAGGUUAUAGCUCAUUAGAGCCACCCAACAUCAACUCCGCACCGCCUCGCACAUCAACUACA	6	11	18	2	5	5	106.737	33.5221	95.911	8.98598	24.3006	40.0166
novel_miR_176	UGGAAUGUAAAGAAGUAUGGAG	22	scaffold_308	217421	217532	CACCACGCACAUCAAGAAGCCUAGCGCUAGUUCCGUGCUUCCUUACUUCCCAUAGUGCUUAUCGAUCGUAUGGAAUGUAAAGAAGUAUGGAGCUGCGCGGGCGUGACCCCAU	1551	7959	4906	5852	5959	3649	27591.5	24254.7	26141.1	26293	28961.5	29204.1
novel_miR_177	CGAAAUAGAUUGCAGUCAAGA	21	scaffold_200	210662	210776	AAAUAGUAAGAGUUGUUCCUCAGGCCUGCUCUCUGUUUGUUCGCAUUGUUUUUAUGCUGCGAAAUAGAUUGCAGUCAAGAGGAAAGGCUCUUAGCAACGUCGUGGGAGAUCGCAA	0	2	5	0	1	0	0	6.09492	26.6419	0	4.86013	0
novel_miR_178	GAUGAUGGACGAGGUUUUCUG	21	scaffold_1687	221	328	CACCACACACCACCACAGCUGAUCUAAAUCCUGUCUCUGUGAAAUGUGCGGUAGCUGUAAAGGACAUUACCCCCACCGAGAUGAUGGACGAGGUUUUCUGUGCGGACC	4	3	3	5	19	7	71.1579	9.14238	15.9852	22.4649	92.3424	56.0233
novel_miR_179	GAUGGUAGUUUCAGCGAU	18	scaffold_275	1024017	1024135	UAGUUGCUGAAUUAUCCACGUCUUGUUUGUCUAUACUGACGUGGAUGGUAGUUUCAGCGAUGCUGCCGUCGCUAUCGUAACCGUGAUACUGAGUACUCUCGUAGUUUUUGGGAAUUAGA	19	10	25	12	24	20	338	30.4746	133.21	53.9159	116.643	160.067
novel_miR_18	UAAGAACAGAGAUAUAAGGCGU	22	scaffold_25	390482	390591	UGCAAACUUCUAAAAAACGCCUUAUAUCUCUGUUCUUAUCGAUUUACUGCAUCUCUCUUCUGUCUAGUUUCACUCUGGCACUAAUAAGAACAGAGAUAUAAGGCGUUAUU	0	3	3	2	1	0	0	9.14238	15.9852	8.98598	4.86013	0
novel_miR_180	UAAGAACAGAGAUAUAAGGCGU	22	scaffold_299	82303	82417	GAAAAUGCAAACUUCUAAAGAACGCCUUAUAUCUCUGUUAUUAUUGAUUUACUGCAUCUCUCUUCUGUCUAGUUUCACUCUGGCACUAAUAAGAACAGAGAUAUAAGGCGUUAUU	0	3	3	2	1	0	0	9.14238	15.9852	8.98598	4.86013	0
novel_miR_181	AAAUCGACCAAUGAAAUUGCAC	22	scaffold_185	489717	489824	GCUAGCGGAGCAGAGAAAAUCGACCAAUGAAAUUGCACAAAAACUGCGCUCAUGCAAUAUCAUUGGACGAUUAUUACCUUGCACACCACUCCGCUAGCCCACUCUGGU	2	10	2	17	10	3	35.579	30.4746	10.6568	76.3808	48.6013	24.01
novel_miR_182	UCACUGGGAGAUUGAUACCAUC	22	scaffold_612	112112	112223	CGGAGGGCGUCCCACUACCUUUUUUUGGAGCAGUGGAUAUCAAUUACUCAGUAGACAUGUUUUGAUUCUGUCACUGGGAGAUUGAUACCAUCUGCUUGGAAAUACUAGGUAC	0	0	0	1	1	0	0	0	0	4.49299	4.86013	0
novel_miR_183	CGAUAAGGUACUCUGCUACAAG	22	scaffold_23	559861	559972	UAUAUUUCAGGAGGGCGAGUCCAUAUCACGACGAUAUCUACGAAUUAUUUGCAAAAAGCGAUAGUUAUCGCGAUAAGGUACUCUGCUACAAGGAAGCAAUUCGGUCCUGAAA	0	0	0	4	2	2	0	0	0	17.972	9.72025	16.0067
novel_miR_184	UAAACUGCCUUCCUAAGCUUGGAC	24	scaffold_129	66554	66661	GUCUAAACUGCCUUCCUAAGCUUGGACCACUUCCCACCAUGCUGGUCCAGUCGCGGGCGGUUUUAGUAUGCCAAGAGUUCACGGUUUGCAAAUUUUGCAGCCACUCUA	7	11	21	6	11	4	124.526	33.5221	111.896	26.9579	53.4614	32.0133
novel_miR_185	UUGGCCGGUCUGUACGCAGC	20	scaffold_704	11891	12001	CCAACGAUGGAUAUUUAUCAUUCAUAAUACAGGGCAGACUGCAGCAAUGAAGGUCAACGAAACCCGUUCCUUGGCCGGUCUGUACGCAGCAUAAUACCUCUUGUGUUACCU	3	23	15	2	10	5	53.3684	70.0916	79.9258	8.98598	48.6013	40.0166
novel_miR_186	AGAUAUGUUUGAUAUUCUUGGUUG	24	scaffold_377	26532	26642	AAGCCAUGUCGCGGGCAGUCAGAUAUGUUUGAUAUUCUUGGUUGUGUCCAGUUCAUUCACCCGAGAAUCAAACAUAUUAGUACUGACCGCGACUUCACUUCGAGGGAACGA	93	420	285	396	316	204	1654.42	1279.93	1518.59	1779.22	1535.8	1632.68
novel_miR_187	AUAUGUCACUGGAACUUUUUCAUUG	25	scaffold_353	270688	270807	GAGCUGGUCUAACGUUUGUCACCGUGGUAAAAGUACACUCAGCAAUGAAAAAGUUCCACCUGCCACUGUCGUUCAAUAUGUCACUGGAACUUUUUCAUUGCUCAUGAGUGUAUCAGCCAG	13	22	16	16	23	16	231.263	67.0441	85.2542	71.8878	111.783	128.053
novel_miR_188	ACGUUUUGUAACUUCUCUAU	20	scaffold_282	89628	89737	CGACAAAGAACAAUUUGUUCUUUGACAGAGAGGGACAAAACAGUUUUUUAGUUAAAACGUUUUGUAACUUCUCUAUGAAUAAGGGGGUACAUGUGCAGGUUCUCUUACGA	48	225	115	105	107	84	853.895	685.679	612.765	471.764	520.033	672.28
novel_miR_189	UUAGCUAUUGAACUGUUUUGU	21	scaffold_55	386265	386373	CUAUAGAUAUUCAUAGAUAAGUUAUAGGACUUUUUAGCUAUUGAACUGUUUUGUUUUGAGAGACAAACUGUUCAGUACGUAAAACGUUCUUUAACUUUUGAAUAUUAUA	0	6	3	1	0	0	0	18.2848	15.9852	4.49299	0	0
novel_miR_19	UCGGCGACAUCCUUGCUCUCUUAG	24	scaffold_59	516820	516933	UUCUGUUUUCGAUUGACCUGAAUUUCCUGAGAGUCUUCAGAGCAAGAUGCUCUCCGACGCCGGACGGACGUCGGCGACAUCCUUGCUCUCUUAGAAACUUUAUAAUACAUAGGA	2	6	1	5	1	4	35.579	18.2848	5.32839	22.4649	4.86013	32.0133
novel_miR_190	AUGAACCGUUCAGAAUCUGU	20	scaffold_112	619970	620085	UACUAUGUUGACAGAUUCUAAGACGGUUCAUCAACAGUCGAUUGUCCAGCCAUUAGAACGAUACGUCACUCAACCGUGGUAAAAUCGACUGUCGAUGAACCGUUCAGAAUCUGUCA	6	12	4	3	5	0	106.737	36.5695	21.3136	13.479	24.3006	0
novel_miR_191	UUGUAACUUUUCUAUGAAU	19	scaffold_287	396010	396119	ACGAAGUGGACGCAUUUUUGGGAAUUUCUAUACUAACCCCCUUAUUUAUAGAGAAGUUACAGAGCGUUUUAACUAAUAAACUGUUUUGUAACUUUUCUAUGAAUGAGGGG	9	50	30	20	15	16	160.105	152.373	159.852	89.8598	72.9019	128.053
novel_miR_192	UAUCUAGCCUAUCUGAAACC	20	scaffold_503	196175	196285	GUAUCUAGCCUAUCUGAAACCUAGUUAAACAUUGCGAGAUAUGGCGUUUCGACUUUCUCCGUGUUCGGCAUCAUAAGGGUCACAGUGACGGUUAAAUAAAGUCCAUUUUUC	7	15	16	38	45	19	124.526	45.7119	85.2542	170.734	218.706	152.063
novel_miR_193	UUGCGUAUAAGUAGACCACUGU	22	scaffold_86	304786	304896	GCACUACUCAUUUGAAAUUUUGCGUAUAAGUAGACCACUGUGAAUUUAAAUGUUUACAGUGGAUGGACAAAUUACGCGAUAUUAAAUAGUAAAAUUAUUUAAAUGGUUUCA	89	472	20	24	119	136	1583.26	1438.4	106.568	107.832	578.355	1088.45
novel_miR_194	ACCGGUACGGGUAGAUACAGGGAA	24	scaffold_261	383391	383499	ACAGCAGGUUACCGGUACGGGUAGAUACAGGGAACCUGCCUCUCUAUGUAAGCACCCUAAGUAGAGUAUGUAGGUAUCUAAUCUACUCUAGCAAGACCGCAAAUGCCUU	2	3	1	2	2	1	35.579	9.14238	5.32839	8.98598	9.72025	8.00333
novel_miR_195	UGUCAAACGCCUACAAAAUCUGU	23	scaffold_682	81322	81431	AACAGCUGUUUUGUGCUGUCAAACGCCUACAAAAUCUGUCAAAUUUCGUGUUAAACAGUAUUUAAAGUUUUUUGUGGUAGUACAGUAUGUAACUUUUGGUGGAUCAAAAC	6	16	13	22	33	21	106.737	48.7594	69.2691	98.8458	160.384	168.07
novel_miR_196	CGUGACAAGAGUUUUGCAUC	20	scaffold_344	73511	73620	UACGGGGCGGACGUGACAAGAGUUUUGCAUCUCGCUCACUCACAUCGCGCAGCCUCAAGAGCGAGGGCGACGGAGAACUCUUGCCACGUCUUAAUAGCGCCCCGUGCUAC	0	7	7	1	0	1	0	21.3322	37.2987	4.49299	0	8.00333
novel_miR_197	CAGAGAAACCUGACCCCCCUCU	22	scaffold_148	1577315	1577426	GUAUAGUAAGGGUAUGGUACGGUCAGGUGCAGAGAAACCUGACCCCCCUCUCAUAGUAACAAUGCUUCUGAGAGGGGUCAGGUUUAUCUGCACUUUACUGUACCUAGGAGGU	0	2	2	0	0	0	0	6.09492	10.6568	0	0	0
novel_miR_198	AUUCCCGGCUGGGGCAGAUA	20	scaffold_161	293956	294066	UAAGUGACCCUGACUGCCAUGCCGAAAGUCCCGGGUUCAAUUCCCGGCUGGGGCAGAUAUUUGUCUAAAAGACAGAUAUAUUUGUACUCGGGUCUUGGGUGUUGAUAUUUA	47	222	127	85	129	58	836.106	676.536	676.705	381.904	626.956	464.193
novel_miR_199	GUGAGCAAACUUUCAGGUGUGU	22	scaffold_123	15196	15304	UCCUGAAGAAAGAACACAGUUUGGUACACUGAUGGGCCUGAACUUUUUGCUCUAACCUGUGUUGGACUAGGUGAGCAAACUUUCAGGUGUGUUAGUGCCAACUUUUCGA	21	237	141	133	132	99	373.579	722.248	751.303	597.567	641.537	792.33
novel_miR_2	AGCAGGAACUGUUCUUUUUU	20	scaffold_74	1350463	1350572	AUAGCAGGAACUGUUCUUUUUUUAUGUUGGUGCGGUGACAAAGGAAUCUGAAGAAAUAUGGCACCAACUUCAAAAAAGAACAGUUUCUGCUAUUAUUAUUAUUUAUUACU	5	28	19	13	7	3	88.9474	85.3289	101.239	58.4089	34.0209	24.01
novel_miR_20	UAGCCUCUCCUUGGCUUUGUCU	22	scaffold_22	1508879	1508989	GACGCCCCGGGACCUUGACCUAGCCUCUCCUUGGCUUUGUCUGUGUCGUUCACUUCAGACAUAGCCUGUUAGAGGUUACGUUAAACCCACGGCUCGACGGUGGGCGGUGAA	4	21	16	21	15	16	71.1579	63.9967	85.2542	94.3528	72.9019	128.053
novel_miR_200	AUAAAGCUAGAUUACCAAAGCA	22	scaffold_287	24192	24303	GACAAUGGAAGACUAACGAAGCACCGCGCCGGCGCUUUGGCGAUUUAGCUCCAUGACGUGUCGCAGGCUCAUAAAGCUAGAUUACCAAAGCACCGUCCGUGCUGGUACUACG	1	17	7	12	4	6	17.7895	51.8068	37.2987	53.9159	19.4405	48.02
novel_miR_201	CUUAGAUAUACCAUGCUGCA	20	scaffold_372	375939	376057	UGUUAUGGGGGGCUCUGUAAAAGGCCUAUACAGGGUGUUGCAAAAAAGAUAUACUAAGCCGAAACCAACCUUGGAAAUUCUGAUCUCAUUUUUGGGCUUAGAUAUACCAUGCUGCACAU	2	15	7	1	3	0	35.579	45.7119	37.2987	4.49299	14.5804	0
novel_miR_202	UUCGAUUCCCGGCUGGGGC	19	scaffold_184	239500	239609	CCCUGACCACUGAGCCGAAGGUCCCGGGUUCGAUUCCCGGCUGGGGCAGAUGUUUGUUUAAAAACACAGAUAUGUGUUCUCGGGUCUUGAAUGUGCCCGCAAAAUGGCAA	212	664	500	221	388	173	3771.37	2023.51	2664.19	992.951	1885.73	1384.58
novel_miR_203	GACGUGCUGCUAAAAUGCUAGA	22	scaffold_544	13437	13548	UCAAGGCUUCGGACUGGCUAUCUAAUUCAAACAUUUUUGCAGCACUUUCCUGAAACAGACAAAACUGCUCGACGUGCUGCUAAAAUGCUAGAAUUCGGUAGCUAAUAACAUC	4	15	7	40	25	12	71.1579	45.7119	37.2987	179.72	121.503	96.04
novel_miR_204	AUAAAGCUAGAUUACCAAAGCA	22	scaffold_310	37520	37631	ACCUAUUAUUGAAGAUGAAAGCAUCGCGCCGGCGCUUUGGCGAUUUAGCUCCAUGACGUGUCGCAGGCUCAUAAAGCUAGAUUACCAAAGCACCGUCCGUGCUGGCACUACG	1	17	7	12	4	6	17.7895	51.8068	37.2987	53.9159	19.4405	48.02
novel_miR_205	UCAAAAUCGUAUGAAAGUAACU	22	scaffold_37	1088256	1088371	UUACUGGUAGUUACUUUCUUACGAUUCUGACAUAAACAAAAGUAACAAUCUGUCAAAAUCGUAUGAAAGUAACUGGAUAGAUAGACUUAUAGAAACUGGCAGUUAGUCCUAUACCU	0	1	1	1	0	0	0	3.04746	5.32839	4.49299	0	0
novel_miR_206	ACCCUGUAGAUCCGAAUUUGUU	22	scaffold_121	165230	165341	AAUAUUAGUGCCCUACAUCUACCCUGUAGAUCCGAAUUUGUUUGAAGUGAGGCGACAAAUUCGGUUCUAGAGAGGUUUGUGUGGUGCACGCACUGCAUCGAUGGGAGGAAGC	302	1989	1373	2365	2068	1295	5372.42	6061.4	7315.88	10625.9	10050.7	10364.3
novel_miR_207	UAGCUUGGGGUCGGAUGGCC	20	scaffold_27	508542	508653	GGAUGUUACUAAGAUUUAUCUAUGUAUCUGUAUAGAUAUAUCAGCUGUCCGUCAUAUUACAGGCUCUGUCUAGCUUGGGGUCGGAUGGCCGGUGAGAUGUCCCCACGUAUUA	61	87	181	63	202	67	1085.16	265.129	964.438	283.058	981.745	536.223
novel_miR_208	CAGAGAAACCUGACCCCCCUC	21	scaffold_140	817842	817953	AGGGCGGAGGGUGGCGCCGCAUCUGCCGCUGUUGCACCAGGAGCUUCUCACGCACACGCAGGUACGGUCAGGUGCAGAGAAACCUGACCCCCCUCUCAUACUAACAAUGUUU	0	2	2	0	0	0	0	6.09492	10.6568	0	0	0
novel_miR_209	AUUCACUGGAAUAAUACUGCGCA	23	scaffold_141	147536	147648	AUGUAGCGACGUCCCGCGCUGAUUCGGAGCCGCCACUCGCAGUAUUAUCCUGUGAUUGUAGCUGAAACACAUUCACUGGAAUAAUACUGCGCAUGGAGACUUCGCUGAUAACU	0	1	0	2	1	0	0	3.04746	0	8.98598	4.86013	0
novel_miR_21	UGAACACAGCUGGUGGUAUCU	21	scaffold_443	173443	173550	ACGGAGCAGCGAGUCGUCGGCUAUCGAACGACCGGGUGCCACGCUGUGCUCCCUCAGGUUUCAUUGCGAGUGAACACAGCUGGUGGUAUCUCAGUUGUUCCCUAGUUC	146	533	320	405	303	366	2597.26	1624.3	1705.08	1819.66	1472.62	2929.22
novel_miR_210	UUGUGACGUAGGAUUGUCAAUA	22	scaffold_565	72548	72658	CUAGCUAGUCUAAUAAAAGCUGGUCUUCUUUCUCAGAGUGACUGUCCUACGUCACAAUACUCACAAUAAGUUAUUGUGACGUAGGAUUGUCAAUAACAUUGCUUCUUUAUU	0	0	0	21	24	18	0	0	0	94.3528	116.643	144.06
novel_miR_211	UCGGGAAAAUCGGUUCUGUAAA	22	scaffold_200	210941	211048	GCAUUUUUAGGUGUUAGUGGUACAGACACUGCCUUCAGGACCGUUUUAAUCGGUUCAGUUGUGAAACACAUCGGGAAAAUCGGUUCUGUAAACAGUGUCUGUACAGAA	7	33	38	14	8	5	124.526	100.566	202.479	62.9018	38.881	40.0166
novel_miR_212	AGAGUCUUGACAUGUUCCAACG	22	scaffold_161	120546	120657	GAAGAAUGCUGUGGUGGAGCAGAGUCUUGACAUGUUCCAACGUGUUGUCGGUGCCGCUGGGGCAUGUCAAGACUCGGCUGCAUCACGGCGAUGGCCUCGCUUCGAUCGCUCG	482	2801	1366	1488	1581	614	8574.53	8535.94	7278.58	6685.57	7683.86	4914.04
novel_miR_213	GUUAAUGAUCUAACAGACUAUG	22	scaffold_732	28028	28138	AGGUUUAAAUUUAAUUAAUCAAGCUAACGGCCUAUUUUCAUCAUAGUGUGUUAGAUCAUUAACACCCCGUUAAUGAUCUAACAGACUAUGUAUCAUAUCUGCUGCCUAGAC	6	5	10	4	11	0	106.737	15.2373	53.2839	17.972	53.4614	0
novel_miR_214	UCACAGCCAGCUUUGAUGAGCA	22	scaffold_168	4448	4559	UGUGCCUUCCAGGACAGAGCGAUGUGGCCGCGCCGUCAAAGCCGGUUGAUCAUAGGUCAUUGCGCAGCUAUCACAGCCAGCUUUGAUGAGCACGGCCGCAUUGCCAGCCACC	23	140	69	115	108	93	409.158	426.645	367.659	516.694	524.894	744.31
novel_miR_215	CAACUGUUAGAGUUACUAAC	20	scaffold_124	673378	673487	UUAGUAACUCUAAUUGUUAUGCUGAGGGUUCGGGGUUCGAUCCCCGGCCGGGGCAGAACACUUAAUUGCACAACUGUUAGAGUUACUAACCAGCGCGCUAUUCGGUCGUU	28	114	74	74	88	41	498.105	347.411	394.301	332.481	427.691	328.137
novel_miR_216	UUUGACACUAAAUCUAGAUU	20	scaffold_112	378516	378629	CCAACAAAUUAAAUCUAGAUUUAGUGUCAAGUUUUAUAUGGACUGACGUUUCUUAAAUCGACAUUUGACACUAAAUCUAGAUUUGAUUUUUUGGUGCAAGGGGCCCUAGGAAUA	4	13	2	2	1	0	71.1579	39.617	10.6568	8.98598	4.86013	0
novel_miR_217	UCGGUGGGAUCUUCGUCCGUUU	22	scaffold_687	68295	68406	CGAAUGAAACAAAGAAGAAAGUAUCAAGUGCUACGCCCGGACGAACUUCCCAGAUCGGCCGGUGCUCGGGUCGGUGGGAUCUUCGUCCGUUUGUAUCGCUUAUACGUGUGUU	930	6346	3428	4175	3608	2663	16544.2	19339.2	18265.7	18758.2	17535.3	21312.9
novel_miR_218	UUGUCCCUCUCUGUCAAAGAAC	22	scaffold_194	154696	154806	CGUUUUAGUUAUUGAACUGUAUUGUCCCUCUCUGUCAAAGAACAAUUUGUUCUGAAUCAUAGAGGACCAAAACAGUUCAAUACUUAGCUAUUGAACUCUCUCACAACUUUU	1	8	3	7	7	4	17.7895	24.3797	15.9852	31.4509	34.0209	32.0133
novel_miR_219	CUCUCAAAGUGGCUGUAGACAUG	23	scaffold_168	3947	4059	AUGGGCGGAGGCCGUCGCCGCUCUCAAAGUGGCUGUAGACAUGUUUUCUGUUUCAUAUCACAGCCAGCUUUGAUGAGCGUUGAUUGAGCUCUCCCAAUCUUCUAGUGAAGGUU	30	100	63	89	56	80	533.684	304.746	335.688	399.876	272.167	640.266
novel_miR_22	GUAGGCCGGCGGAAACUACUUGC	23	scaffold_43	424297	424408	AGAACGGAAACAGAAGAAGAUGAGAGUAGUCGGCAGGGGUUUCUUUCGGCCUUCAGCGUGUCUGUAGUCUGUAGGCCGGCGGAAACUACUUGCUGGAUGCUCUCCAUCAUCA	2	10	5	7	4	3	35.579	30.4746	26.6419	31.4509	19.4405	24.01
novel_miR_220	UGUGUAGAUAUAUCAGCUGU	20	scaffold_116	423163	423281	CGUCCCGCCCACGGCAAACAUUCGUGUGAUGAGCACUUGUGUUUGCUUUGUGUCUGGUUGUCGUUUAUCUAUUUGAUAUGUAUCCAUAGAUGUAUCUGUGUAGAUAUAUCAGCUGUCCG	9	40	33	32	39	30	160.105	121.898	175.837	143.776	189.545	240.1
novel_miR_221	UUAGCUAUUGAACUGUUUUGU	21	scaffold_183	498739	498846	UAUAGAAAGUUUUAGCUAUUGAACUGUUUUGUGUCUCUAAAGAAAAAAAUAUUAUUUGACAGAGAGGGACAAAACAGUUCAAUAGCUAUAACGCAUAACGUCCUAUUA	0	3	1	0	0	0	0	9.14238	5.32839	0	0	0
novel_miR_222	UAUCACAGCCAUUUUUGACGAGU	23	scaffold_168	4102	4214	GAGAAGAAGAUGCUGCAUGACCGCAUGGUCCAUUCGCAAAAACGGCUGUGCAAAUGUGUCUUUAGUAUCAUAUCACAGCCAUUUUUGACGAGUUGGACUAUGUGUGUGCCCGU	55	485	244	400	210	339	978.421	1478.02	1300.13	1797.2	1020.63	2713.13
novel_miR_223	UGGCGUGACGCUCUGCAAGUC	21	scaffold_98	774004	774114	GAGUUUGACGAAAGGGAGCGUGGCGUGACGCUCUGCAAGUCAGGACUGAGACAUCUAUACAUGAACAGCGUCACGUCCGCUCCCUCCCGGUCCAUCACCCUGGCUGCUUGA	0	8	0	3	4	1	0	24.3797	0	13.479	19.4405	8.00333
novel_miR_224	UGAGCGCGAUGCAAAACUCUUG	22	scaffold_463	221225	221339	AGGGCUAGUACGGGGCGCAUUUAAGACGUAACAAGAGUUCUCCGUCGCGCUCGCUCUUGCGCGAUGUGAGUGAGCGCGAUGCAAAACUCUUGUCUUAAUAGCGCUCUGUGCUACA	1	4	7	9	8	3	17.7895	12.1898	37.2987	40.4369	38.881	24.01
novel_miR_225	UUAAAUCGAGAUUUGACACU	20	scaffold_737	28156	28265	UUAAAUCUUGAUUUAGUGUCAAAUUUUACAUGGAUUGACGUCUUAAAUCGAGAUUUGACACUAAAUCUAAAUUUAAAUGUUUGUGCAAGUGGGGCUAAGUGCUUGUUCAC	8	40	15	1	2	1	142.316	121.898	79.9258	4.49299	9.72025	8.00333
novel_miR_226	UAAGAACAGAGAUAUAAGGCGU	22	scaffold_139	658947	659057	AUGCAAACUUAUAAAUAACGCAUUAUAUCUCUGUUCUUAUUGAUUUACUGCAUCUCUCUUCUGUCUAGUUUCACUCUGGCACUAAUAAGAACAGAGAUAUAAGGCGUUAUU	0	3	3	2	1	0	0	9.14238	15.9852	8.98598	4.86013	0
novel_miR_227	UGAAGGCGGAGUUAUCACUCAGU	23	scaffold_87	222423	222535	ACCAAGAAAUUUUGGACUUUUCACUUAGUAUGAAAUUGAGAGAUAGUUUCCCCAUUAUGUUUGUCAUACAUGAAGGCGGAGUUAUCACUCAGUUUUGUGCGCAAGUAGUACGA	0	3	0	1	2	2	0	9.14238	0	4.49299	9.72025	16.0067
novel_miR_228	UUAGCUAUUGAACUGUUUUGU	21	scaffold_325	44657	44766	CCCUCAUAUUGAACGUUUUAGCUAUUGAACUGUUUUGUCGAAAGAGUUCAGUAGCUAAAUAUUCUCUAUGUUAUGAAUACCAGGGUGGAGCGGUGGUAGCUCAGUUGGGU	0	6	4	0	1	1	0	18.2848	21.3136	0	4.86013	8.00333
novel_miR_229	AAAUCACGAUUUAAGAAACG	20	scaffold_220	7673	7784	GCACGAACAAAUUAAAUCUAGAUUUAGAGUAAAAUCACGAUUUAAGAAACGACAAUCCAUAUAAAUUUAUGGUUAAAUCGAGAUUUUACACUAAAUCUAGAUUUAAUUUGUU	0	13	3	0	0	1	0	39.617	15.9852	0	0	8.00333
novel_miR_23	AAACGAUCGUUCGUACUCUAGG	22	scaffold_6	11176	11287	AUAGAAGCUGAUGAAGAAUCGCGAAAAGUAAAUGAAGAUACAGAGUGGGAACUAUCGGAUUGGGCAUUCCAAACGAUCGUUCGUACUCUAGGAGAUCCUGAAAUAGAUCUAU	0	0	0	3	1	0	0	0	0	13.479	4.86013	0
novel_miR_230	UAGCUUGGGGUCGGAUGGU	19	scaffold_108	773460	773568	UAAUCUAAUAUUUAUUUAAUUUAAUAUUGCUAUAACAGCUGUCCGAACCCCAUAAUUGAGUCCUCUGUCUAGCUUGGGGUCGGAUGGUUGUGUGUGAGACGUCCCCUUU	8	19	43	20	51	20	142.316	57.9018	229.121	89.8598	247.866	160.067
novel_miR_231	UCUGGGGCGAAAAAACCUGACC	22	scaffold_309	675473	675585	AGUGCCUUUCUAACGUAUAGUCUGGGGCGAAAAAACCUGACCCCUCAAAAAGUGACAAUGCCACCAGGGUCAGGUUUCUGUGUCCCAGACUGUACAAGCACAACAGAACCCAG	0	1	0	0	1	0	0	3.04746	0	0	4.86013	0
novel_miR_232	AGAUAUGUUUGAUAUUCUUGGUUG	24	scaffold_8	625810	625923	AAGCCAUGUCGCGGGCAGUCAGAUAUGUUUGAUAUUCUUGGUUGUGUCCAGUUCAUUCACCCGAGAAUCAAACAUAUUAGUACUGACCGCGACUUCACUUCGAGGGAACGACGG	93	420	285	396	316	204	1654.42	1279.93	1518.59	1779.22	1535.8	1632.68
novel_miR_233	UGAAGGGGCUGACGAAGGGACU	22	scaffold_98	791854	791965	CCGUGCAAGUAUGGAUUUAAUGAAGGGGCUGACGAAGGGACUUGUCGGUUUCCCAAAGUUGGUGGAAAACAGUACCUGAGUUAACUCAUUCAUUCCAUCCAUACUUGUACGG	2	4	2	4	5	1	35.579	12.1898	10.6568	17.972	24.3006	8.00333
novel_miR_234	UUGGGCCGGUCUGUAUGC	18	scaffold_426	48795	48910	GUUGCUGCAAUCUGCCCUGUAUUAUGUUUGAUAAAUAUCCAUCGUUGGGCGUUAGUUGGGCCGGUCUGUAUGCAGCUUUCGAGGUGCUCUCUCUAUACAAAGACAAAUGUAAAAAG	1	9	2	7	6	2	17.7895	27.4272	10.6568	31.4509	29.1608	16.0067
novel_miR_235	UGAGAUUCAACUCCUCCAACUU	22	scaffold_382	231606	231718	UGACGCUACUUCAUCUAGACGCAUGAAGGGUUAAGUGGAGGUGUGAUCUCUUCACUUUUUUACAUUAAAGUGAGAUUCAACUCCUCCAACUUAAUCCGGAUUCGCACAUUCGU	323	1888	861	1141	855	744	5746	5753.61	4587.74	5126.5	4155.41	5954.48
novel_miR_236	CAUUAAAUCUAUGUCUGUCU	20	scaffold_52	207541	207651	CGGCAUUAAAUCUAUGUCUGUCUCUUUCUGUCCGUAUACGGUCAAAGCAAGGAAGCGAUAGAUUUAUUGCCGGCAUUUGCUUAAAAUGCCUUUACUCAGAGACAAAUACUU	7	37	18	2	4	6	124.526	112.756	95.911	8.98598	19.4405	48.02
novel_miR_237	UUUCCACCAGAGAUGUGCUAUG	22	scaffold_151	439029	439137	AGUAAGGGUGCUUUUCCACCAGAGAUGUGCUAUGCUACAUACAUGUCCACCAAUCACAUUCAUUGGUCCACACAGCAUAGCACCGGUGGAAACUGAUGUCUUUUACAUC	8	19	2	0	0	0	142.316	57.9018	10.6568	0	0	0
novel_miR_238	AUAAAAUUGUUGCUGUCACU	20	scaffold_227	244856	244972	UUUUAAGGGAUGAUUUUUCAAUGGUCAGAUAAACGCCAUCUGACGUAUAAAAUUGUUGCUGUCACUGUCUAAUACAAACAUUCAGACGUGACAGCAUCAGAAUUCAGAAUUAAUCCC	2	6	6	5	9	4	35.579	18.2848	31.9703	22.4649	43.7411	32.0133
novel_miR_239	CAGAGAAACCUGACCCCCCUCU	22	scaffold_610	97822	97933	GGACCAGAAACAGGCAUAACAAAGUCUUAGGUACGGUCAGAUGCAGAGAAACCUGACCCCCCUCUCAUACUAACAAUGCUUCUGAGGGGGGCCAGGUUUAUCUGCACCUUAC	0	2	2	0	0	0	0	6.09492	10.6568	0	0	0
novel_miR_24	CCUAGCUAGUAAUUAAUCAUCGA	23	scaffold_39	347990	348100	CGGUAUAAUACUUCAAGCUAUUCUAUCGGGUUUAGGUUAGAUACUAGGUAGGUAGCUUCUAGAAUAGAUACCUAGCUAGUAAUUAAUCAUCGACUAGAAUAUUAUUAACCU	2	89	15	0	0	0	35.579	271.224	79.9258	0	0	0
novel_miR_240	UCCUCAAUAUCAUAUUCCUCGC	22	scaffold_155	442571	442682	UAAACCCUUUUCCUGAUUUAGAAUCAAGUUUUCUUAAAUUGAGUUUGAUAUUGAGGAUUCUGAGUCUCAAUCCUCAAUAUCAUAUUCCUCGCACCCAAAUUAAAAUUUAAGA	8	49	30	0	1	0	142.316	149.326	159.852	0	4.86013	0
novel_miR_241	UAAAAUACAAGCUGUCACUGUC	22	scaffold_157	408691	408801	UACUGGCUAGCCUGUGAGGUAAAAUACAAGCUGUCACUGUCAAAAAAAUAAUAACAGAAAGUGACAGCAUGUUUUUUAUCUCACAGGUAGCUACUAACCAGACAUUGUGAA	0	1	1	3	1	0	0	3.04746	5.32839	13.479	4.86013	0
novel_miR_242	CAGAGAAACCUGACCCCCCUCU	22	scaffold_42	404624	404739	UGCUCACCGGACCCGUUGUCAUUGUAUGGUCAGGUGCAGAGAAACCUGACCCCCCUCUCAUACUAACAAUGCUUCUGAGGGGGGUCAGGUUUAUCUGCCUCUUACUGUACCAUACA	0	2	2	0	0	0	0	6.09492	10.6568	0	0	0
novel_miR_243	CAACUGUUAGAGUUACUAAC	20	scaffold_402	552174	552283	UUAGUAACUCUAAUUGUUAUGCUGAGGGUUCGGGGUUCGAUCCCCGGCCGGGGCAGAACACUUAAUUGCACAACUGUUAGAGUUACUAACCAGCGCGCUAUUCGGUCGUU	28	114	74	74	88	41	498.105	347.411	394.301	332.481	427.691	328.137
novel_miR_244	CUACCUGUCGGAUAAAAUAC	20	scaffold_139	471408	471519	GAGAAUGUUAGAACAAGGCUACCUGUCGGAUAAAAUACAUGUUGUCACACUCUGUCAAUAUUUUUUAGACCGUGACUUUUACUUGUCUUUUAUCCCACAGGUAGCCAUUAAC	1	25	16	7	10	6	17.7895	76.1865	85.2542	31.4509	48.6013	48.02
novel_miR_245	AGCGUGGUGGACUAGGCC	18	scaffold_493	162859	162968	AGUAAGAUUUGGUAUGCUUAUUCAUAAAUUGCAAUUGUAAUGUCCACCAACCUGCACUAGGCCAGCGUGGUGGACUAGGCCUGGAACCCUUCCUUCAUUGGAAGGAGACC	4	4	8	2	4	2	71.1579	12.1898	42.6271	8.98598	19.4405	16.0067
novel_miR_246	AGGCAAGAUGUCGGCAUAGCU	21	scaffold_598	79525	79632	UACCGAGCCGGUGGCUGGGAAGGCAAGAUGUCGGCAUAGCUGAUUGAUGUGAUAUACGGCUGUGUCACAUCGAGCCAGCUCAAUCCACCGGCGUUCGUCGAUACGAAG	2279	11720	7308	7449	7886	4409	40542.2	35716.2	38939.9	33468.3	38327	35286.7
novel_miR_247	CAUUUCCAGUCGAUUGAACC	20	scaffold_238	166660	166770	GGAAGUGAUAGAGGAAGGCAUUUCCAGUCGAUUGAACCAUAUAAUAUAAGGUACAAUCGACUGGACAUGCCUUCCUGUAUCACCUCCUGAAAGGAUCAGGUCCAGGUUAAA	1	10	3	7	3	0	17.7895	30.4746	15.9852	31.4509	14.5804	0
novel_miR_248	AUUAAUACCGGUAUUAGACU	20	scaffold_115	457309	457417	ACUGGAUUAAUUUUCAAUACCGGUAUUGAGUUCCGGUAUUACAACUCAAUACCGGGAUUCCGGUAUUAAUACCGGUAUUAGACUUCCUCGUAAGAAAUGGCAUAUAUUG	1	7	3	1	0	0	17.7895	21.3322	15.9852	4.49299	0	0
novel_miR_249	AAUCUGCCCUGUAUUAUGUAUGAU	24	scaffold_246	455883	455993	AAACGAACGCCAACGAACGGGUUUCGUUGACCUUCGUUGCAGCAAUCUGCCCUGUAUUAUGUAUGAUAAACAUACGCGAUUCAUGGAGCAGCUGUGUGAGGCUUCGUUAAU	6	13	7	7	6	4	106.737	39.617	37.2987	31.4509	29.1608	32.0133
novel_miR_25	CAGAGAAACCUGACCCCCCUCC	22	scaffold_221	51898	52009	UGGAUCACGCAGCAUAGUACGGUCAGGUGCAGAGAAACCUGACCCCCCUCCCAUAGUAAUAAUGCUUCUGAGAGGGGUCAGGUUUUUCUGCUCCUUACUGUACGUACAAGGU	0	57	35	1	0	2	0	173.705	186.494	4.49299	0	16.0067
novel_miR_250	CUGUAUAGCCUGCUAACUUUCC	22	scaffold_109	1188737	1188848	GCAAUGAUCCAUGUCACUCGGCCAGCUGAGGUAGUAGGUUGUAUAGUACAGUAUUACACCGAACGGGGGACUGUAUAGCCUGCUAACUUUCCUGGCCAGUGACCGUAUCGAC	225	1487	709	910	803	496	4002.63	4531.57	3777.83	4088.62	3902.68	3969.65
novel_miR_251	CGCAAAUUACGUUCUCGUCAACA	23	scaffold_53	356082	356194	UGCAAGUCUAGAUACACUAGAGCACUAGCCUAGCUCUGCCAGACGGAGCGUAGUCUGCGUCGAGCUCAGACGCAAAUUACGUUCUCGUCAACAAAAAUAAUAGCAUACAAAGA	0	0	1	1	0	1	0	0	5.32839	4.49299	0	8.00333
novel_miR_252	CGGAAAACUUUUGACACGUC	20	scaffold_184	413274	413383	GACGCGCACAUCGUGACAAAAGUUUUGCAUCGUGCUCAUUAAAAUCGCGCGGCCUCGAGAACGAACGCGACGGAAAACUUUUGACACGUCUUGACGUGCGUUUCUUGCGC	1	0	1	0	1	1	17.7895	0	5.32839	0	4.86013	8.00333
novel_miR_253	GCAGCAAAGCGGCUGUGACUUAUG	24	scaffold_168	3751	3864	AGAUAUUGAAUCCGGUGAAGGCAGCAAAGCGGCUGUGACUUAUGUCUUCCAUAUCAUAUCACAGCCAGCUUUGUUGACUUUACUGAUUUGAAUUAAACCGAAGAACCCUCUCGA	61	328	148	278	226	214	1085.16	999.567	788.602	1249.05	1098.39	1712.71
novel_miR_254	CAUUGUUCGCCGAGCGUGUGGAU	23	scaffold_75	555351	555466	UUUGCUGUUUGCUGUUUGCCAUUGUUCGCCGAGCGUGUGGAUGGGGUAUAAGUGUUUGCUGUUUGCUGUUUGCCGUUGUUCGCCGAGCGUGUGGAUGGGGUAUUAGAUACUUGUGA	1	0	3	3	2	0	17.7895	0	15.9852	13.479	9.72025	0
novel_miR_255	UUGGAUGACGCUACUCAGUU	20	scaffold_404	444629	444738	ACUGAGUAGCGUCAUCCAAUGAACGCAUUGGAUGACGCUACUCAGUUGAAUGACUAAAUAACAACUCGUCAAGUGGUUGACUGUAGCGUCCAACGUCUUGACUGAACGUU	4	5	5	1	2	2	71.1579	15.2373	26.6419	4.49299	9.72025	16.0067
novel_miR_256	CAGAUAUUUGUACUCGGGUC	20	scaffold_51	578169	578288	UUAAACACAGAUAUUUGUACUCGGGUCUUGGGUGUUGAUAUGUAUAUUUAGUAUCUAUCUAUCUAUGUAUUUGUGUAGAUAUAUCAGCUGUCCGACACCAUAACACAGGUUCUGCCUAGC	24	73	76	77	83	38	426.948	222.465	404.958	345.96	403.39	304.127
novel_miR_257	CGAGCGCGACGGAGAACUUUUG	22	scaffold_162	158109	158219	GGCGCAUUUAAGACGCGACAAAAGUUCUCCGUCGCGCUCGCUCUUAAAGCUGCGGGAUGUGAGCGAGCGCGACGGAGAACUUUUGUGACGUCUUAUAUACGCCCCGUGCUA	1	1	1	2	1	2	17.7895	3.04746	5.32839	8.98598	4.86013	16.0067
novel_miR_258	CAAUGCACUACGGAAUUGAGGU	22	scaffold_124	618112	618223	UGACGUGUCCGGCGGGGUCGGCGUGCCUCCACCUCACUUCCGCACUGCUUGCAGGUGUCAUUACUUACUGCAAUGCACUACGGAAUUGAGGUCUCGGCACCCAUGGCUUCUU	0	5	6	14	7	12	0	15.2373	31.9703	62.9018	34.0209	96.04
novel_miR_259	GACGACCGAAUGGCGUAGUGGUU	23	scaffold_148	867726	867842	UACAGAGGCCUAUAUAAGAAGACAGCAUAAGCCUUUAUCCAGCAUGUUACUCAUACAUUAGACGACCGAAUGGCGUAGUGGUUAGUAACCCUGACUUCUAUGCCGAAGGUCCCGGGU	3	10	7	15	23	10	53.3684	30.4746	37.2987	67.3948	111.783	80.0333
novel_miR_26	UUAUAUUUCGACGACUGUA	19	scaffold_407	148684	148794	CUGUCCAAACGGGCCUGUUAUAUUUCGACGACUGUACCAGUCAUCGGUAGAUAGAGUAAUAGAAACUGGCACUAAGUGAAAUCAAAUAUGGUAAAUGGCCAAAUAAUAUGG	4	22	11	11	8	1	71.1579	67.0441	58.6123	49.4229	38.881	8.00333
novel_miR_260	UCAAAAUCGUAUGAAAGUAACU	22	scaffold_313	69282	69394	CUAUCGAACUAUGAAUAGGCUGACAAUUAAUAUCAUACGACUUUGACACAUAAAAAGUUGCAUUCUAUCAAAAUCGUAUGAAAGUAACUGUCGGAUAUCGAUAGAUGAGUUAU	0	1	2	1	0	0	0	3.04746	10.6568	4.49299	0	0
novel_miR_262	ACGUCAAUAACUAUGUCUGUGU	22	scaffold_541	151899	152008	UCUGCAAACGAUGUGUUUCGACGUCAAUAACUAUGUCUGUGUGGUGGCUUCAGAAAUAACACAGGCUCGUUAUUGACGCUGAUAAACUCGUUUAAAGCGAACCAAUCACA	6	50	20	30	35	24	106.737	152.373	106.568	134.79	170.104	192.08
novel_miR_263	UCACUGGGAGAUUGAUACCAUC	22	scaffold_83	436402	436513	GGAGGGCGUCCCACACUACCUUUUUCUGAACAGUGGAUAUCAAUUCCUCAGUAGACAUGUGUUGUUUCUGUCACUGGGAGAUUGAUACCAUCUGCUUGGAAAUACUAGGUAC	0	0	0	1	1	0	0	0	0	4.49299	4.86013	0
novel_miR_264	UAUGUUACAAAGCUCUUAUCUCACA	25	scaffold_90	252160	252273	GAAUGGGAUAUAGUAUAGCAACUUUAUAUGUCUGGUUAGGGUGAACAUGACCAGACAAGAGUCAACAAAAAAACUAUGUUACAAAGCUCUUAUCUCACAAAUUAACUAAACAAU	3	1	3	0	3	2	53.3684	3.04746	15.9852	0	14.5804	16.0067
novel_miR_265	UGUCUUUUUCCGCUUUGCUGCUG	23	scaffold_48	1406197	1406308	AAAGAAGUUCUGCAUAAAUUUGUCUUUUUCCGCUUUGCUGCUGAUUUAGUUCAUGUCAACAGCAAAGUGAAAAGGUCUCCUUUAUGAGAACCAUCGCCUUUCAAGAAGAAGG	47	250	119	243	173	109	836.106	761.865	634.078	1091.8	840.802	872.363
novel_miR_266	UUAAAUCGAGAUUUGACACU	20	scaffold_45	1138572	1138681	UUAAAUCUUGAUUUAGUGUCAAAUUUUACAUGGAUUGACGUCUUAAAUCGAGAUUUGACACUAAAUCUAAAUUUAAAUGUUUGUGCAAGUGGGGCUAAGUGCUUGUUCAC	8	40	15	1	2	1	142.316	121.898	79.9258	4.49299	9.72025	8.00333
novel_miR_267	AAACGAUCGUUCGUACUCUAGG	22	scaffold_212	487232	487343	AUAGAAGCUGAUGAAGAAUCGCGAAAAGUAAAUGAAGAUACAGAGUGGGAACUAUCGGAUUGGGCAUUCCAAACGAUCGUUCGUACUCUAGGAGAUCCUGAAAUAGAUCUAU	0	0	0	3	1	0	0	0	0	13.479	4.86013	0
novel_miR_268	UUCUAUUACUGUCUUCCUCUGA	22	scaffold_560	53922	54031	GCGGCGGCGCGGACAUCUCAUCUCAUCUGUACCUCAGAGGUAAACAGUAAUAGGUCCACUUUUUAUUUUGGUUCUAUUACUGUCUUCCUCUGAGGUGCAGAUAGUCAACG	2	22	14	37	51	19	35.579	67.0441	74.5974	166.241	247.866	152.063
novel_miR_269	CAACAGAGAAGGAUGGAACCG	21	scaffold_16	1955148	1955257	CAAGAGAAAGGGAAGUCAUGGCCAGAGCUCAACCAGGCGCUUCCAUCCUUCUCUGUUGUGUGCUGGCUCACAACAGAGAAGGAUGGAACCGCCUGUUGUCGGCCCCAUAC	0	6	9	22	22	4	0	18.2848	47.9555	98.8458	106.923	32.0133
novel_miR_27	CAGAGAAACCUGACCCCCCUCU	22	scaffold_219	482832	482949	UAAAUCAAUUGCCGUCUAUAAGUAGUACGGUCAGGUGCAGAGAAACCUGACCCCCCUCUCAUAGUUACAAUGCUUCUGACGGGGGUCAGGUUUUUCUGCCCCUUGCUGUACCAAUUAA	0	2	2	0	0	0	0	6.09492	10.6568	0	0	0
novel_miR_270	AAACAUCCAUGUAAACAUCCUGA	23	scaffold_74	1249182	1249294	CACUCUUACGUGUGCGUGUCGUUACUCUAACUUUAUGUUUACAUGGACGUUUAUAAAUAUAGCAGUUUACAAACAUCCAUGUAAACAUCCUGACAAUGACAUAAUUCUGGCAC	8	47	34	4	3	4	142.316	143.231	181.165	17.972	14.5804	32.0133
novel_miR_271	AGACAGUAUCCUCGGCCGAUC	21	scaffold_195	78434	78547	ACCUACCGAGUAGAGUGGCAAGACAGUAUCCUCGGCCGAUCCUUGACCAAUGAAAGGCUAGCAAUUGACCGAGCGCUCAGCCGAGGAUACUGUCUCGGCCACAACUACUCUAGU	0	2	6	0	0	1	0	6.09492	31.9703	0	0	8.00333
novel_miR_272	CAGAGAAACCUGACCCCCCUC	21	scaffold_387	155701	155812	UAGGUACUUACGGUCAGGUGCAGAGAAACCUGACCCCCCUCGUAUACUAACAAUGCUUCUGAGGGGGGUCAGGUUUAUCUGCCCCUUACUAACACGUACAAAGAAUAAGAAA	0	3	2	0	0	0	0	9.14238	10.6568	0	0	0
novel_miR_273	CUUUGGUGUGUAGAGGCCUU	20	scaffold_278	49600	49709	AUGAGGCAUGAUUGUACAAAAUGAGGCCGGCGGGUUGAGCCGGCGGCCUGAGCCGCCGGGUCAGCGGCUUUGGUGUGUAGAGGCCUUAUCGUCUACCUAGGGUCUACCAA	2	8	3	4	3	4	35.579	24.3797	15.9852	17.972	14.5804	32.0133
novel_miR_274	UCAGUCUCUGUAUUCUCCCUUCA	23	scaffold_14	1269653	1269765	GCACACUGCUGCCCUUAGGGUCAGUCUCUGUAUUCUCCCUUCACAGUCAAUAUCAUACCUGAAGGAGGAUAUUGAGGCUUAUCCUACGGGCACGCACCUCACCACGCCAGAAA	4	24	33	92	100	65	71.1579	73.1391	175.837	413.355	486.013	520.216
novel_miR_275	CCGGCCGGCUGUAGGACC	18	scaffold_14	3065956	3066067	UGAGGCCUUUGUGGCUUCUUACCUUGCGGCCGGGGGAAACUGAAGCUGGUGCUGGGCAUAGGGUCACACUCAGGCUCCGGCCGGCUGUAGGACCUCCGCGGUCGCUUGGCAC	0	0	0	0	0	1	0	0	0	0	0	8.00333
novel_miR_276	UUUUGUCCCUCUCUGUCAAAGA	22	scaffold_507	117878	117987	CUGUUUUGUCCCUCUCUGUCAAAGAACAAAAUUGUUUCUUGACAGAAAGGGAGAAAACAGUUAAAUAUCUAAAACGAUCUGUAACUUUUCUAUGAAUAAGGGUAAAUAAA	13	41	15	27	37	12	231.263	124.946	79.9258	121.311	179.825	96.04
novel_miR_277	CAAUAAACACAGUAUCCGACC	21	scaffold_127	943547	943656	AAACGGCAGAAGAAGAAACAGUGGGUGCUCCGUGGCGGGCCCUGUGUUGCUUGGUCCGUCCCACUGGCACCAAUAAACACAGUAUCCGACCUCGAGGUACUCACCACUCC	122	658	358	744	526	435	2170.32	2005.23	1907.56	3342.78	2556.43	3481.45
novel_miR_278	AUUUAUCUGCCUUAUACUGUA	21	scaffold_19	416347	416456	AGGUACGGUCAUGUGCAGAAAAACCUGACCUCUCUCUCAUAGUAACAAUGCUUCUGAGAGGGGUCAGAUUUAUCUGCCUUAUACUGUACGUAAUUAGAUCAAAAGAAAGC	1	0	0	0	1	1	17.7895	0	0	0	4.86013	8.00333
novel_miR_279	UUCGGCUUAGUAUACCCUUU	20	scaffold_29	245356	245474	AAAAGGGUAUACUAAGCCGAAAAAGGAUGAACUAAAACUUGUACAACAAAAGUGUUUCAGAAUGACCCCCUUUCGGCUUAGUAUACCCUUUUUGUAAUACCCUAUAUAACAAGGCUCUU	17	94	63	37	34	19	302.421	286.461	335.688	166.241	165.244	152.063
novel_miR_28	UGGACGGAGAACUGAUAAGGGC	22	scaffold_392	216976	217085	AAUCAAGAAGAUCUUUAUAAUGUAUUGACGGGCCCUUGUCAUUUCUUUGGCCCUGUGUGCCUAAUACUACUGGACGGAGAACUGAUAAGGGCUUGUCUUGCAUAAAACCA	1507	7558	5611	5333	6054	3307	26808.7	23032.7	29897.6	23961.1	29423.2	26467
novel_miR_280	AACAAAGGGGGCGGUGGACA	20	scaffold_548	164535	164650	CCGAACCAGAACCAAAACAAAGGGGGCGGUGGACAGCACAAGUCCAACUACAACGCCGUCCCGCCGCCCCCCAACUCCAAGAAGGGUAUGCAGAACAGAAGAGAUGACCGCCCACC	1	3	0	1	1	3	17.7895	9.14238	0	4.49299	4.86013	24.01
novel_miR_281	CUGAUUUCAGUUUCGGGCUU	20	scaffold_74	583799	583909	CUAAGCCGAAACCAUCAUGUGCACCAUGUUAUAUCUAAGCCCGAAUCUUAAACCAGAAUUACAAUUCUGAUUUCAGUUUCGGGCUUAGAUCGAUUAGUAAAAAAAUGGCAA	30	196	106	47	38	31	533.684	597.302	564.809	211.17	184.685	248.103
novel_miR_282	UUGUCAUAGGACUCAUGCUAUA	22	scaffold_488	152063	152174	UUAGAAUUUUGAAGUAUACUUUGUAAAAUAUAGCAUUGGUAAUAUCCUAUUAGAUACUUGAUUCGAGUUAUUGUCAUAGGACUCAUGCUAUAUUUUACAAAGUAUACUUAAU	3	15	5	8	3	3	53.3684	45.7119	26.6419	35.9439	14.5804	24.01
novel_miR_283	AGCGAUCUGGCACGAACUGUCC	22	scaffold_66	406678	406788	GUGCACUUUGGGACAGUUCGUGCCAGAUCGCUCUCGGAUGUCUUUCGUUCAGCUUUCAGACCAUUUCAGACUUCCGAGAGCGAUCUGGCACGAACUGUCCCAAAAGACCGU	5	23	26	7	7	3	88.9474	70.0916	138.538	31.4509	34.0209	24.01
novel_miR_284	AUCGAACCCGGGACCUUCGG	20	scaffold_61	607256	607372	AACACCGUAGAAGAAUUAAUAUCUAUCCUUACCGGCGAUCGAACCCGGGACCUUCGGUAUUUCAGAUUCAGGGUCACUAACCACUAUAUCGUCCGGUCAAGUAGUUUAAAAAGGCAA	8	38	34	25	24	10	142.316	115.804	181.165	112.325	116.643	80.0333
novel_miR_285	GUAGGCCGGCGGAAACUACUUGC	23	scaffold_261	730530	730642	AGAACGGAAACAGAAGAAGAUGAGAGUAGUCGGCAGGGGUUUCUUUCGGCCUUCAGCGUGUCUGUAGUCUGUAGGCCGGCGGAAACUACUUGCUGGAUGCUCUCCAUCAUCAG	2	10	5	7	4	3	35.579	30.4746	26.6419	31.4509	19.4405	24.01
novel_miR_286	CUGCUGGACAUAGGCCUCUC	20	scaffold_144	679343	679461	GAUUCAGCAUCUGCCAAUAAUCACUCACUGCUGGACAUAGGCCUCUCUCAAGGUGCGCCACUACACUCAGUCCUCGGCCUUCCUCAUCCAGCCAGUACCGGCUACCCUUCUAAGGUCGU	10	15	17	7	15	5	177.895	45.7119	90.5826	31.4509	72.9019	40.0166
novel_miR_287	AAAUCGACCAAUGAGAUUGCAU	22	scaffold_193	501000	501111	CGGAGCGGUGUGCUAAGCCAAAAUCGACCAAUGAGAUUGCAUAAAAACUCCGCUCAUGCAAUCUUAUUGGUCGAUUUUUGCCACUCACACUUCUCCGCUAUCCCGCUCUGCU	1	3	1	7	3	1	17.7895	9.14238	5.32839	31.4509	14.5804	8.00333
novel_miR_288	CUAAUCCUCCAUAGACUCUAGAUU	24	scaffold_76	65959	66070	UUUUCUAUUUAUAUAUAGAUUAGUUGAGUAGGCGUUAAUCUAGAAUCUAUGGAGGCGUAGGGGUCCAACCCUAAUCCUCCAUAGACUCUAGAUUAACGACUGAUGAUGACUG	33	155	132	434	305	214	587.053	472.356	703.347	1949.96	1482.34	1712.71
novel_miR_289	AGGACGUGAUUCGGUGUAACCCUU	24	scaffold_202	261603	261716	GCUCCAGCGGUGGUCUGGCUAGGACGUGAUUCGGUGUAACCCUUGUGUUUCCCGAUCAAAUUGCACCAAUCCCGGCCUGCCUUCGGCCACCGCCUUCGACUAUACUCCGCCACA	76	411	222	335	335	109	1352	1252.51	1182.9	1505.15	1628.14	872.363
novel_miR_29	CAUCACAGUCAGAGUUCUAGCU	22	scaffold_20	1082780	1082887	ACAAGUGAAGAUCGCAGGAACUAUCGCGUUUUGUGGCUAGACCUCACACUGUGACCUGUGUUAAGUUCCACAUCACAGUCAGAGUUCUAGCUACACGCCGCGAACAGC	1016	5661	3456	3551	4029	1501	18074.1	17251.7	18414.9	15954.6	19581.4	12013
novel_miR_290	UCUUUGGUUAUCUAGCUGUAUGA	23	scaffold_42	491896	492007	AGUAGUAGAUUGGUUAAUUAUCUUUGGUUAUCUAGCUGUAUGAGUAAUAUAGACAUCAUAAAGCUAGGUUACCGGAGUUAAGUGCCGUCUAUGUCGUCGGUUCACCGAGUUU	292	947	647	779	765	464	5194.53	2885.95	3447.47	3500.04	3718	3713.54
novel_miR_291	CAGAGAAACCUGACCCCCCACC	22	scaffold_54	700132	700243	GAGUUUAGUACGGUCAGGUGCAGAGAAACCUGACCCCCCACCCAUAGUAACAAUGUUUCUGAGAGGGGUCAGGUCUUUCUGCCCUUUACUGUACUGUACAAACCACUUCAGU	0	2	1	0	0	0	0	6.09492	5.32839	0	0	0
novel_miR_292	AUAUCAGCUGUCCGAUACCC	20	scaffold_513	79987	80097	UAUAGUUUAUCUAUUUAAUAUGUAUUUGUGUAUGUAUGAUAUAUCAGCUGUCCGAUACCCAUAUAGGUUCUGCCUAGUUUGGGGUCGGAUUGAUGUGUUUGAGAUGUCCCC	8	15	27	18	50	12	142.316	45.7119	143.866	80.8738	243.006	96.04
novel_miR_293	AAAUCAACCAAUGAAAUUGCAU	22	scaffold_235	180134	180244	CACAGCGGUGUGCGAAGGAAAAAUCAACCAAUGAAAUUGCAUGAGCGAAGUUUUUAUGCAAUUUCAUUGGUCAAAUUUUCCUUCUCAUAUCGGUUGGCUCCCUCGCUUCGC	1	2	1	5	3	1	17.7895	6.09492	5.32839	22.4649	14.5804	8.00333
novel_miR_294	CCUGUAGGUUUCGGCUUAGUAUACU	25	scaffold_51	799929	800042	UAAGUGGAGCCAUUGGAUUAUACAUGGUGUUGCAAACAGGGUAUAUUAAGCCGAAACCCACGUGUACCUGCCUGUAGGUUUCGGCUUAGUAUACUCUUUUUGCAACAUUCUGUA	1	30	21	70	53	30	17.7895	91.4238	111.896	314.509	257.587	240.1
novel_miR_295	UCGGGAAAAUCGGUUCUGUAAA	22	scaffold_1289	675	786	UGCAUUUUAGGUGUUAGUGGUACAGACACUGCCUUCAGGACCGUUUUAAUCGGUUCAGUUGUCAAACACAUCGGGAAAAUCGGUUCUGUAAACAGUGUCUGUACAGAAGACC	7	33	38	14	8	5	124.526	100.566	202.479	62.9018	38.881	40.0166
novel_miR_296	CCGGCCGGCUGUAGGACC	18	scaffold_623	86159	86270	UGAGGCCUUUGUGGCUUCUUACCUUGCGGCCGGGGGAAACUGAAGCUGGUGCUGGGUAUAGGGUCACACUCAGGCUCCGGCCGGCUGUAGGACCUCCGCGGUCGCUUGGCAC	0	0	0	0	0	1	0	0	0	0	0	8.00333
novel_miR_297	UCACUGGGAAACUGAUACUGG	21	scaffold_83	422122	422233	ACCUACAUAUUAAAAUGUUAGUCUAUGGUCAACAGCUGUCAGUUUCUUAGUAGAUAAGUUUAUAAUUCUAUCACUGGGAAACUGAUACUGGUUGUCUAUGGUCUAUAACUAC	0	1	2	8	6	1	0	3.04746	10.6568	35.9439	29.1608	8.00333
novel_miR_298	CGAGCGCGACGGAGAACUUUUG	22	scaffold_313	165225	165337	UAUCAAUACGUGAUACGGUGAUAACAGUUUUGCAUCGCGCUCACUCACAACGAGCGGCCACGAGAGCGAGCGCGACGGAGAACUUUUGUUACAUUUGCGCGUCUUGCACCCCG	1	1	1	2	2	2	17.7895	3.04746	5.32839	8.98598	9.72025	16.0067
novel_miR_299	GACGUGCUGCUAAAAUGCUAGA	22	scaffold_138	508710	508821	UAAAGGCUUCGGACUGGCUAUCUAAUUCAAACAUUUUUGCAGCACUUUCCUGAAAGAGACAAAAAUGCUCGACGUGCUGCUAAAAUGCUAGAAUUCGGUAGCUAAUUACAUC	4	15	7	40	25	12	71.1579	45.7119	37.2987	179.72	121.503	96.04
novel_miR_3	CAAAAAAGAACAGUUCCUGC	20	scaffold_38	570258	570367	ACAGUACAAAUAUAACUAAGCAGGAACUGUACUUUUUUGAAGUUGGUGCCAUAUUUCUUCAGAUUACUUUGUCACCGCACCAACAUCAAAAAAGAACAGUUCCUGCUUAG	2	16	7	4	2	3	35.579	48.7594	37.2987	17.972	9.72025	24.01
novel_miR_30	AUUAAUACCGGUAUUAGACU	20	scaffold_32	95391	95509	AUGCAAUACCGGUAAUAUUUUCAAUACCGGUAUUGAGUUUCGGUAUUAGAACUCAAUACCGGGAUCCCGGUAUUAAUACCGGUAUUAGACUUCCUUAUUAUAAAUGGCAUAUAUUUUGU	1	9	3	1	0	0	17.7895	27.4272	15.9852	4.49299	0	0
novel_miR_300	AAUCGGCGAACGAACGAACGAG	22	scaffold_434	203443	203550	GGGGGGUCACCUUCUAAAUCGGCGAACGAACGAACGAGAAAGCGUGCUGAUUGCGUUCCAAUUCCCGUUCGUUCGUUCGUUGAUUUAUAGAGCAGCCCCCCUGUUCGU	1	0	3	1	0	4	17.7895	0	15.9852	4.49299	0	32.0133
novel_miR_301	GCGUUCACUGUCGUCCCUUUAUG	23	scaffold_191	134589	134701	UGAAGACAGUCCACUUCCUCGCGUUCACUGUCGUCCCUUUAUGUGUUCAUAGUAGUCAUAAGGCACGCGGUGAAUGCCAAGAGGGGACUAGACCAGCGAGAACCAUCUGGAAC	2	0	0	0	2	1	35.579	0	0	0	9.72025	8.00333
novel_miR_302	UUAGCUAUUGAACUGUUUUGU	21	scaffold_66	838500	838607	UAUAGCUCAUUUUAGCUAUUGAACUGUUUUGUGUCUCUCUGUCAUAGGUUCUUUGACAAACAGUGACAAAACAGUAAAAUUCUAUAGCUAAAAUGUCCUACUAUAACU	0	3	1	0	0	0	0	9.14238	5.32839	0	0	0
novel_miR_303	GAUUUGACAAGCGAACGACGUU	22	scaffold_794	10027	10137	UUAAGCAGCGUUGCCCGCCUGUCAAACUUCUGCCUGUCAAACUUCUGUCAGAUCCAUACACGUUACAUCAGAUUUGACAAGCGAACGACGUUGCUUAAAGAUUGUCGCUGA	0	0	0	5	5	4	0	0	0	22.4649	24.3006	32.0133
novel_miR_304	CGAGCGCGACGGAGAACUUUUG	22	scaffold_60	500382	500492	GGCGCAUUUAAGACGUGAUAUAAGUUUUGCACCGCGCUCACUCACAUUGCGCAGCUUUAACAGCGAGCGCGACGGAGAACUUUUGUGACGUCUUAAAUGCGCCCCGUGCUC	1	1	1	2	1	2	17.7895	3.04746	5.32839	8.98598	4.86013	16.0067
novel_miR_305	CGAGCGCGAUGGAGAACUUUUG	22	scaffold_75	379117	379229	GCACAGGGCUAGCAAGAAGUGACAAAAGUUUUGCAUCGUGCUCACUCACAUCACGCGGUUCAAGAGCGAGCGCGAUGGAGAACUUUUGUCACAUCUUGAUGUGAGCUUCUUGU	3	8	5	2	3	2	53.3684	24.3797	26.6419	8.98598	14.5804	16.0067
novel_miR_307	UCGCACCUUUUUCUUCCGUCAACC	24	scaffold_87	225532	225646	CGACAAAUGUAACGAAAGGGAUCGCACCUUUUUCUUCCGUCAACCAGUAGACUAACGCCUGGUUGACAGAAAAAAGGCGAUCCCUUUACCUUACGCUUGUGCUGAGACCCUAAGC	0	1	1	1	2	0	0	3.04746	5.32839	4.49299	9.72025	0
novel_miR_308	AUAUAUCAGCUGUCCGACACCC	22	scaffold_265	401357	401473	UUACGUAUUCUCUUUUCUAUGUAUUUGUGUGGAUAUAUCAGCUGUCCGACACCCAUAUCACAGGUUCUGCCUAGUUUGGGGUCGGAUGUCCGUGUGUGAGAUGUCCCCACAUAUUUA	40	57	96	114	250	66	711.579	173.705	511.525	512.201	1215.03	528.22
novel_miR_309	UCAAAAUCGUAUGAAAGUAACU	22	scaffold_258	385878	385989	CGAAUCCUAUGCUCGCGACACUGUAGUUACUUUCAUACGAUUUUGACAGAUUGUUACUUUUGAUUAUGUCAAAAUCGUAUGAAAGUAACUAGCAGUUAUGGAUAUAUAUAUA	0	1	1	1	0	0	0	3.04746	5.32839	4.49299	0	0
novel_miR_31	UGUUAUGGGUGUCGGACAGC	20	scaffold_23	828583	828694	AAUAAUAAUAAUAAAUAUGUGGGGAUAUCUCACACACGGCCAUCCGACCCUAAGCUAGGCAGAACUUGUGUUAUGGGUGUCGGACAGCUGGUAUACCUACACAAAUACAUAG	25	69	51	48	72	41	444.737	210.275	271.748	215.663	349.929	328.137
novel_miR_310	UGGCAGUGUGGUUAGCUGGUUGU	23	scaffold_443	193102	193210	UGUGAACGGGUAGACCGCGUUGGCAGUGUGGUUAGCUGGUUGUUGUUGACAUCCAACAGCCGCUAGCGACACUGCUCCGGCGUUCACCCGAACCCUGCGAGAUCAACUA	148	583	531	666	517	445	2632.84	1776.67	2829.37	2992.33	2512.68	3561.48
novel_miR_311	CGUGUGGACCACAUCAUUCUGC	22	scaffold_71	1141795	1141906	UACUCUGACGUCCGUUGAAAAACGGAGACAGGUUGAUGUGGUCUACACGGAUUUUGAAAAAGCCUUUGACCGUGUGGACCACAUCAUUCUGCUUCGCAAGCUCGAACACUUA	0	4	1	1	1	0	0	12.1898	5.32839	4.49299	4.86013	0
novel_miR_312	UGUUUUGUCACUCUCUGUCAAA	22	scaffold_275	779925	780036	ACGCUAUAGCUAUUGAAUUGUUUUGUCACUCUCUGUCAAAGGACAAAUUGUUCUCUGUCAGAGAGUGACAAAACAGUUCAAUAGCUAAAGCGUCCAGUAUUUUUUUAUGAAU	0	4	2	7	5	0	0	12.1898	10.6568	31.4509	24.3006	0
novel_miR_313	CAGAGAAACCUGACCCCCCUC	21	scaffold_110	166211	166322	GUUGAUUGUACGGUCAUAUGCAGAGAAACCUGACCCCCCUCGCAUAGUAACAAUGCUCCUGAGAGGAGUCAGGUUUCUCUCUCUCUUCCACGAAUAGUCGGCCAAUAGAACG	0	1	1	0	0	0	0	3.04746	5.32839	0	0	0
novel_miR_314	AUGAACCGUUCAGAAUCUGU	20	scaffold_179	568072	568181	ACAGAUUCUGAACGGUUUAUCAACAGUGGAUUGUCCCGAGAUUAAGUAACGUAUCUAUUGGCGGGACGAUCGAUGUUCGACUUCGAUGAACCGUUCAGAAUCUGUCAAUU	6	24	7	6	11	5	106.737	73.1391	37.2987	26.9579	53.4614	40.0166
novel_miR_315	GGACAAUCGACUGUUGAUGAAAU	23	scaffold_230	247938	248050	UACCAUAUUCUGAACGGUUUAUCAACAGUCGAUUGUCCCGCCAACAGAACGAUACGUCACUUAAUAUUAGGACAAUCGACUGUUGAUGAAAUUGUUCCGUUCCUCAUGUUCUC	0	4	3	1	1	1	0	12.1898	15.9852	4.49299	4.86013	8.00333
novel_miR_316	UUUCAUUGCUCGUGAGUGUA	20	scaffold_18	1147434	1147544	GGUCAAUACACUCACGAUUAAUGAAAAGGUACCAGUGACAUAUGGAACUUCAAUGGCAGGUGGAACAUUUUCAUUGCUCGUGAGUGUAGCUUAAAUAUACGCCACCCAACA	7	6	4	0	1	0	124.526	18.2848	21.3136	0	4.86013	0
novel_miR_317	UUUAAGACGUGACAAAAGUUCU	22	scaffold_93	747576	747686	CAGAAGGCGAAGACAUUUAAGACGUGACAAAAGUUCUCCGGCGCGUUCGCUCUUUAGUCUGUAUUAUGUAAGUUAGCGCGAUGCAAAACUUAUGUCACGUCUUAAAUAAUA	11	24	15	13	7	4	195.684	73.1391	79.9258	58.4089	34.0209	32.0133
novel_miR_318	UCUGGGGCGAAAAAACCUGACC	22	scaffold_821	9643	9755	ACUGCCUUUCUAACGUAUAGUCUGGGGCGAAAAAACCUGACCCCUCACGAAGUGACAAUGUCACCAGGGUCAGGUUUCUGUGUCCCAGACUGUACAAGCACAACAGAACCCAG	0	1	0	0	1	0	0	3.04746	0	0	4.86013	0
novel_miR_319	GGCUAUUGAACUGUUUUGUC	20	scaffold_1700	1921	2030	CCCAUAGAAUGAGUCGUUUUGGCUAUUGAACUGUUUUGUCCCUCUCUGCCACAGAAGAAAUUGUUCUUUGACAGAGAGUAACAGUUCAAUAGCUAAAACUUUUGAAACUU	5	32	17	11	14	23	88.9474	97.5188	90.5826	49.4229	68.0418	184.077
novel_miR_32	UUAGCUAUUGAACUGUUUUGU	21	scaffold_591	77585	77695	GGACGUUUUAGCUAUUGAACUGUUUUGUCUCUCUCCGUCAAAGAACAAAUGGUGUGUUGGCAGAGAGGGACAGAACGGUUCAAUAGCUAAAACGUACUAUAACAUUUCUAU	2	10	4	0	3	1	35.579	30.4746	21.3136	0	14.5804	8.00333
novel_miR_320	ACAGAUCGUGAUGGCCUUAGA	21	scaffold_98	774453	774563	GAUGCUGGCGGGCGGUGCGGACAGAUCGUGAUGGCCUUAGACUUUCGUAGAUCUAAGGUCAUCACGUUUUGUCCCUACCGUCCAGCCGAAUCUUCUCAAGAAAGAACAAGA	1	0	3	1	2	0	17.7895	0	15.9852	4.49299	9.72025	0
novel_miR_321	CAGAGAAACCUGACCCCCCUCU	22	scaffold_113	351417	351527	GUCAGGUGCAGAGAAACCUGACCCCCCUCUCAUACUAACAAUGCUUCUGAGGGGGGUCAUGUUUAUCUGCACCUUACUGUACUACUAAAUAACUAUCAAAACCUGUACCAG	0	2	2	0	0	0	0	6.09492	10.6568	0	0	0
novel_miR_322	GAGUUGACUGUAUGCGGUGC	20	scaffold_16	2878406	2878514	CAGGGCGCCUCCAGCAUCCGAUACAGGAGGACCAUACCCAUCUUCACGGCCUACAAGGUCGAGACCAGGGUGAGUUGACUGUAUGCGGUGCCAGCCGUUCGUUUACUUG	0	0	0	1	4	1	0	0	0	4.49299	19.4405	8.00333
novel_miR_323	UUCGAUCUUAAUUAUCCUGG	20	scaffold_214	457211	457320	UACAUGGUUAUUAAAUCUCAGAGACGAAGGCAGGAUAAUUAAAUGAUCAAACGAACUUACCUAAGUGAAGUUCGAUCUUAAUUAUCCUGGCUUCGUCGAAGAGAUUUAAG	1	1	4	1	0	0	17.7895	3.04746	21.3136	4.49299	0	0
novel_miR_324	UCGACUGUUGAUGAACCGUUC	21	scaffold_12	1531053	1531160	AAGAUUCUGAACGGUUCUUCAACAGUCGAUUGUCGCGCGAUUAAGUGACGUAUCGUUAUGUUGGUGGGACAGUCGACUGUUGAUGAACCGUUCUGAAUCUGGUAAUUU	3	13	6	2	1	0	53.3684	39.617	31.9703	8.98598	4.86013	0
novel_miR_325	CCAGAACUUCCCCGAGGGG	19	scaffold_128	161939	162046	CUGGCGUUCGGCAUCGGCAUCCAGAACUUCCCCGAGGGGCUGGCGGGGGGCCUGCCUCUCCAGGCCGCCGGCUUCUCCGUGUGGAGAGCUUUCUGGUAAGUCUAUUUG	16	33	34	8	31	15	284.632	100.566	181.165	35.9439	150.664	120.05
novel_miR_326	UCAAAAUCGUAUGAAAGUAACU	22	scaffold_14	1642725	1642835	CAGUUUCACUAACCUAUCUAGAUCGUUACUAUCAUACGAUUUUGACACAUAUAAAGUUGCAUUCUGUCAAAAUCGUAUGAAAGUAACUGUUAGCUAUCGAAUUGAGUGAUU	0	1	1	1	0	1	0	3.04746	5.32839	4.49299	0	8.00333
novel_miR_327	UAUUGCUUGAGAAUACACGUAG	22	scaffold_149	16736	16848	GAACUGAAGAGAAAAUAUCUAACUUGGAGGUCACGUGUAUUCUUGGGGAAUUAACACACAUUGUGAGAUGUUAUUGCUUGAGAAUACACGUAGCUGACAGGGUGAGUUGCGUC	15	52	29	49	40	27	266.842	158.468	154.523	220.156	194.405	216.09
novel_miR_328	CCCCUUGUUACUACCUCACUU	21	scaffold_108	456513	456623	AUAACAGAAGAAACGAAGCGACCGCCCAUAGUGUGUGUUGUGGCAAAGGAGAUUUGUGUGGUCGUGCCAUCCCCUUGUUACUACCUCACUUUGGUUGGUCGCGAUAAACAA	1	7	5	4	3	2	17.7895	21.3322	26.6419	17.972	14.5804	16.0067
novel_miR_329	UCACUGGGAAAAUGAUACGAGU	22	scaffold_612	111840	111951	UUAAAAGAGGAUUUUAUUUUUGUCUAUGGUCAACGGUUAUCAUUUACCUAGUAGAUAUGUUUUGAUUCUAUCACUGGGAAAAUGAUACGAGUUGUCCAUCGAAUACACUCAC	2	3	6	22	11	12	35.579	9.14238	31.9703	98.8458	53.4614	96.04
novel_miR_33	AUGAAAAACUGGCUCAACUAGG	22	scaffold_16	2889707	2889818	CCACUGCCGGAUAAACUAAGUUUUUUCGCAUAGUUGAGCCAUUUUUUCAUUAUGGUGGACGCACAUGUAUAUGAAAAACUGGCUCAACUAGGUAUAUGCGUUUGGUCGGCAG	5	10	8	0	2	3	88.9474	30.4746	42.6271	0	9.72025	24.01
novel_miR_330	CCGGCCGGCUGUAGGACC	18	scaffold_344	133519	133630	UGAGGCCUUUGUGGCUUCUUACCUUGCGGCCGGGGGAAACUGAAGCUGGUGCUGGGCAUAGGGUCACACUCAGGCUCCGGCCGGCUGUAGGACCUCCGCGGUCGCUUGGCAC	0	0	0	0	0	1	0	0	0	0	0	8.00333
novel_miR_331	AUUCCCGGCUGGGGCAGAUA	20	scaffold_1002	25107	25220	CCGAAGGUACCGAGAUCGAUUCCCGGCUGGGGCAGAUAUUUGAAUAAAGACAAAUAUUUGUACUCGGGGCUUGGGUGUUGAUGUUUAAUAUGUAUCUAUCUAUGUAUUAGUGUA	64	247	163	89	151	74	1138.53	752.723	868.527	399.876	733.879	592.246
novel_miR_332	UGAGCGCGAUGCAAAACUCUUG	22	scaffold_207	527641	527752	GCCCUGUAGCACAGGGUGAUAUUAAGACGUGACAAUAGUUCUCCGUCACGCUCGCUCUUGAGGCUGCGCGAUGUGACUGAGCGCGAUGCAAAACUCUUGUCACAUCUUAAAU	1	4	7	9	8	2	17.7895	12.1898	37.2987	40.4369	38.881	16.0067
novel_miR_333	CAUUAAAUGUCGCAUGGCCUGG	22	scaffold_148	360988	361099	AGCGUCGCCACGCGCCAAGCCAUGCGACACUUAACGCUGUUGUUAUGAGUGUGAGGACACCUCACGCAGGCAUUAAAUGUCGCAUGGCCUGGCGCGGCGUGACGCAAUCGUC	0	4	2	0	0	0	0	12.1898	10.6568	0	0	0
novel_miR_334	CCUGGGGCUUCCUGACGCAGC	21	scaffold_46	359045	359155	ACCGAAGACCUUAGGACGGUAGCCGGUAGUGGCAGUAUCAGGAAGCUCCAGGACUGAUUGUUGUGGCACUCCUGGGGCUUCCUGACGCAGCCGCUCCCGGCCACCCACCAG	23	76	84	87	66	36	409.158	231.607	447.585	390.89	320.768	288.12
novel_miR_335	UUGUCCCUCUCUGUCAAAGAAC	22	scaffold_474	262995	263104	CCCUCUUAUUCAUAGAAGUUAUAGGACGUUUUAGCUAUGGAACUGUUGUCCCUCUCUGUCAAAGAACAUUUUUUUCUGCGUUAGAGAGGGACAAAAUAGGUCAAUAGGUA	1	8	2	7	7	4	17.7895	24.3797	10.6568	31.4509	34.0209	32.0133
novel_miR_336	CUUUGAGGACGUUACAUCGGUA	22	scaffold_288	219244	219355	GAUGGAUGGUGAUGGUGAGUGAUGCCUCUUCCUACCGAUGUAUCGUCCUCCAUGUAUCAUUGUAUCGAUACUUUGAGGACGUUACAUCGGUAGGGUGAGUGAUGUCUGUCAA	96	379	239	99	118	100	1707.79	1154.99	1273.48	444.806	573.495	800.333
novel_miR_337	UAUUGCACCAGUCCCGGCCUAU	22	scaffold_202	261765	261876	GCGGCGCGGUUCCUUUGUUAAGGCCUGUGUGUAUGGGCGGUGACUGUUGCUAUAUUCGGUUUUAGCGCGAUAUUGCACCAGUCCCGGCCUAUCCACGCGGCCCUGUCGCAGC	17	73	34	98	75	42	302.421	222.465	181.165	440.313	364.509	336.14
novel_miR_338	UCAAAAUCGUAUGAAAGUAACU	22	scaffold_137	447145	447261	UACAAUCCCUAACUGCCAGUUUCUAUAACUCUAUCUAUCUGUAACUGAUAGUUACUUUCAUACGAUUUUGACAGAUUCUAACUUUUCAUUAUGUCAAAAUCGUAUGAAAGUAACUAC	0	2	1	1	1	1	0	6.09492	5.32839	4.49299	4.86013	8.00333
novel_miR_339	CGUUCAGAAUCUGUCAAUUU	20	scaffold_261	536711	536830	GAAUCUGCAUAUUUUCUAUAAUAUUCGAAUUGACAGAUUCUGAACGAUUCAUCAACAGUCGAUUUUCCCGCCAAUAGAACGAUACGUCACUUAAUCGCGUUCAGAAUCUGUCAAUUUAGU	1	8	5	4	11	3	17.7895	24.3797	26.6419	17.972	53.4614	24.01
novel_miR_34	UGAGAUUCAACUCCUCCAACUU	22	scaffold_156	101608	101717	UGACGCUACUUCAUCUAGACGCAUGAAGGGUUAAGUGGAGGUGUGAUCUCUUCACUUUUUUACAUUAAAGUGAGAUUCAACUCCUCCAACUUAAUCCGGAUUCGCACAUU	323	1888	861	1141	855	744	5746	5753.61	4587.74	5126.5	4155.41	5954.48
novel_miR_340	AAUGGCAGGUGGAACUUUUUCAUU	24	scaffold_34	886707	886824	CGUAUUACCUACAUAAUACACUCACGAGUAAUGAAAAAGUGCCAGUGACAUAAUAUGGAACCGCAAUGGCAGGUGGAACUUUUUCAUUGCACAUGAGUGUACUCGUAUGUAUUACUAU	4	9	15	5	6	6	71.1579	27.4272	79.9258	22.4649	29.1608	48.02
novel_miR_341	UCAAAAUCGUAUGAAAGUAACU	22	scaffold_6	293286	293395	CUAUCUAUCUAUAACUGGUAGUUACUUUCAUAUGAUUUUGACAGAUGGUUACUUUCGAUUAUGUCAAAAUCGUAUGAAAGUAACUACCAAUUAUGGAUAGAUAGAGAUAU	0	2	1	3	2	2	0	6.09492	5.32839	13.479	9.72025	16.0067
novel_miR_342	CAACUGUUAGAGUUACUAAC	20	scaffold_309	105349	105458	UUAGUAACUCUAAUUGUUAUGCUGAGGGUUCGGGGUUCGAUCCCCGGCCGGGGCAGAACACUUAAUUGCACAACUGUUAGAGUUACUAACCAGCGCGCUAUUCGGUCGUU	28	114	74	74	88	41	498.105	347.411	394.301	332.481	427.691	328.137
novel_miR_343	UGACUAGAUCCACACUCAUCCA	22	scaffold_375	57886	57997	CGAGGGCGGUUCGGCAAAGAGUCAAUUUCUUUCGAUGAGUGGAGGUUUAGUGCAUGUUCUUGGUACACCAUGACUAGAUCCACACUCAUCCAUGGAAGUUGCGAGUUUCGUC	214	1000	646	483	466	279	3806.95	3047.46	3442.14	2170.11	2264.82	2232.93
novel_miR_344	UCACAACCUCCUUGAGUGAGC	21	scaffold_153	552383	552493	GUUGGAAGACGCGUCGGUCCCGGUGACUCACUCAACCUGGGUGUGAUGUGUGCACUCGCGGCGCAGCCCAUCACAACCUCCUUGAGUGAGCGACCGUGGCCGGCCCAGCGA	8	37	27	35	23	38	142.316	112.756	143.866	157.255	111.783	304.127
novel_miR_345	UUUGUCUGCCUAUGGGAUUGU	21	scaffold_160	30171	30279	UACAGUUUGUGGACGUGUGUUUUGUCUGCCUAUGGGAUUGUAUCACACAUUGAUGCAUAUCUGUAAACCAGACACAGAGCAAUGUAAUCAAAACUGCCAGCUUAUUGCA	7	15	0	1	11	6	124.526	45.7119	0	4.49299	53.4614	48.02
novel_miR_346	UGGAUUGACGUUUCUUAAAU	20	scaffold_73	1513317	1513426	AUUUUUUAUUUGGAUUGACGUUUCUUAAAUCGGGAUUUGAAACUAAAUCUAGAUUUAAAUGUUUGUGCAAGUGGCCCUAAGGAACGCCUAACAGGGAGUUCAAUAAAAGG	0	25	11	0	0	0	0	76.1865	58.6123	0	0	0
novel_miR_347	CACCCUGUCAGACCAUACUUGUU	23	scaffold_1205	9557	9669	AAAGAAGAUGGAAGACUCUUGAAGGUCCGGUGGCUCAAGGUGGCCUUGCAGCGUGUUUUCUAUAGGUUUGCACCCUGUCAGACCAUACUUGUUCUAACGGGCCUUAUGGCUAC	705	3353	2614	4502	3968	2096	12541.6	10218.1	13928.4	20227.4	19285	16775
novel_miR_348	ACACGUUCCUGCUGUACCUGGGCCC	25	scaffold_789	33264	33378	ACGCUAGCAUGGUGGGGCUGGUGGGUGGGGCUGGGCGUGUGCAGCUCGGUGGGGCUGGGCACGGGGCUGCACACGUUCCUGCUGUACCUGGGCCCGCACAUCGCGCGGGUGACAC	0	0	0	1	1	0	0	0	0	4.49299	4.86013	0
novel_miR_349	GACAGUGUCUAUGUAGAAUGUA	22	scaffold_176	230607	230718	ACUGCAAUAAAUACAAACCCUAUUCUGUCUAUAUCUAUUCUACAUAGACAGUGGCUAUUCUACAUACAUAGACAGUGUCUAUGUAGAAUGUAGAUAUAAACAACGUAACUGU	7	15	8	8	9	6	124.526	45.7119	42.6271	35.9439	43.7411	48.02
novel_miR_35	UCAAAAUUGUAUGAAAGUAACUACA	25	scaffold_151	376412	376523	AAUACUCUAUCUAUCGAUAAUUGGUAAUACUUUCAUACCAUUUUGAUAGAUUGUAACUUUUCAUAUGUCAAAAUUGUAUGAAAGUAACUACAAGUUAUCGAUAGAUAGAGUU	2	1	0	0	0	0	35.579	3.04746	0	0	0	0
novel_miR_350	CUUUGGUGUGUAGAGGCCUU	20	scaffold_278	51101	51214	AUUACAAAAUGAGGCCGCGGCUUUGGUGUGUAGAGGCCUUUAUUCAGGCUGUACACACAUGCUAAAGGCCUCUACACACCAAAGCCGCUGACCCGGCGGCUCAGGCCGCCGGCU	2	8	6	7	6	3	35.579	24.3797	31.9703	31.4509	29.1608	24.01
novel_miR_351	UCGACUGUUGAUGAACCGUUC	21	scaffold_203	575092	575206	ACUAAAUUGACAGAUUCUAAACGGUUCAACAGUCGAUUGUCUCGCCAAUAGAAGGAUACGUCACUUAAUCGCGGGACUAUCGACUGUUGAUGAACCGUUCAGUAUCUAUCAAUUU	5	21	13	2	3	3	88.9474	63.9967	69.2691	8.98598	14.5804	24.01
novel_miR_352	CAGAGAAACCUGACCCCCCUCU	22	scaffold_362	62556	62666	UGAACACCUCAUUACCACGACAUGUACGGUCAGGCGCAGAGAAACCUGACCCCCCUCUCAUAGUAACAAUGCUUCUGAGGGUGGUCAGGUUUCUCUGCACCUUACUAUCUG	0	2	2	0	0	0	0	6.09492	10.6568	0	0	0
novel_miR_353	AGACGGGCUCAAAUGCAGAACU	22	scaffold_213	349048	349159	GCUUCUCCGCUUCAAUAAUAUAAAAGUCACUCGGAGUUGUACAUUUCAGCUCGUCUCAUAUAAACAUAUUAGACGGGCUCAAAUGCAGAACUCUGAGUGACUUAUAGAACGA	0	0	0	3	1	2	0	0	0	13.479	4.86013	16.0067
novel_miR_354	CUUUUCGCCAGAGUGUUAUG	20	scaffold_62	194272	194390	CCCACUUUUCGCCAGAGUGUUAUGUUAGACCCAAUGUAACUAUUCUAUUGUUUGUGGGGGUGUCAGUACCUGCACCUGGCUCACUCGAAUCGAAUGGAGCCUUUGUGCAUAUCGCCUUA	15	49	44	35	27	19	266.842	149.326	234.449	157.255	131.223	152.063
novel_miR_355	AUAAAAUACAUGCUGUCACUGU	22	scaffold_12	96802	96912	UUAAGGCCUUGUUUCAUAACUGUUUCACAAUGUCUACCUGUGAAAUAAAAUACAUGCUGUCACUGUCAAUAAAAUAAAUAACAGAGAGUGACAGCAUGUCUUUUAUCUUAC	8	32	15	25	18	11	142.316	97.5188	79.9258	112.325	87.4823	88.0366
novel_miR_356	UAUUCGAGACCUCUGCUGAUCC	22	scaffold_101	644613	644721	CACAAUUUGGGCGUGUGGUUAUCAUCAGCGGUGGUCUAGGGUACCUCCUCGUCGCCCGCCCGGUGCCUGGUAUUCGAGACCUCUGCUGAUCCUGGACCGAUGCGUUUUU	9125	50365	34735	59177	52069	29650	162329	153485	185082	265882	253062	237299
novel_miR_357	CACUCUAAGUAUGAACCCCAAGC	23	scaffold_14	2402467	2402579	UACGGGAUUAGAUUUCGGUUCACUCUAAGUAUGAACCCCAAGCGUUUUUAAUAAGUUUGGUGUUCUACCUUACAGUGAACGGAGGUCUGAGCAACCAGCAAUGCCACGAAUGA	0	4	2	0	4	0	0	12.1898	10.6568	0	19.4405	0
novel_miR_358	UAACUUUGUUGUGCAAGACG	20	scaffold_153	89563	89674	GCUUAGGGUGUCUUGCACAACAAAGUUAAUCAAAAUUAAAUCUAUGACAAACUAUUUAAUUUUGAAUAACUUUGUUGUGCAAGACGCCCUUUAAAUUUUCCUGUUUUUCUUU	4	11	7	2	6	4	71.1579	33.5221	37.2987	8.98598	29.1608	32.0133
novel_miR_359	UACGUUUUCUCUGUACACAG	20	scaffold_38	1277801	1277910	UGUUACCGAUAACAGAGAUAAAUGUGUGCGUGUAUUGGCAUACGUUUUCUCUGUACACAGUAAGGUAAAUGCUAAGAGCAAAAGCAAUAAAAUGUCAUACCAAAGAUUCG	20	126	52	30	35	19	355.79	383.98	277.076	134.79	170.104	152.063
novel_miR_36	CGAUGACUGGUAGUUACUUU	20	scaffold_31	1883473	1883582	UCAGCUCUACCUAAGUACCUAGCGAUGACUGGUAGUUACUUUCCUAUGAUUUUGACAGGUUACAAUAGCAUGAAAUAGGUAACUAUCAGUCAUCGGUAGUAAGAGUUAUU	2	7	5	5	16	18	35.579	21.3322	26.6419	22.4649	77.762	144.06
novel_miR_360	CUGUCAUGGAGUUGCUCUCUUUA	23	scaffold_377	158074	158186	UCCCACGCUUCAUGCAGCCUAUAAUCUGUUAAUGAAGAGAGCUAUCCGUCGACAGUAUUGACCAUAAAAACUGUCAUGGAGUUGCUCUCUUUAUGAACGGUUGCUGGCCCAAC	2697	12435	7658	7732	7011	5089	47978.2	37895.2	40804.8	34739.8	34074.3	40728.9
novel_miR_361	UGAAGGCGGAGUUAUCACUCAGU	23	scaffold_86	539554	539666	ACCAAGAAAUUUUGGACUUUUCACUUAGUAUGAAAUUGAGAGAUAGUUUCCCCAUUAUGUUUGUCAUACAUGAAGGCGGAGUUAUCACUCAGUUUUGUGCGCAAGUAGUACGA	0	3	0	1	2	2	0	9.14238	0	4.49299	9.72025	16.0067
novel_miR_362	UCAAAAUCGUAUGAAAGUAACU	22	scaffold_18	659590	659700	ACUCUAUCUAUCGAUAAUGGCUGACAGUAACUAUCAUACGAUUUUGACACAAAAAGUUGCAUUCUGUCAAAAUCGUAUGAAAGUAACUGUUAGCUAAUGGUUAGCUAUCUA	0	1	1	1	0	1	0	3.04746	5.32839	4.49299	0	8.00333
novel_miR_363	CAAAGAAACCUGACCCCCCUU	21	scaffold_49	273772	273884	GCAUAGUAGGUACGGUCAGGUGCAAAGAAACCUGACCCCCCUUUCAUAGUAACAUUGCUUCUGAGGGGGGUCAGGUUUCUCUGCCCCUUACUGUACAAAAUAUCUAAACUUAU	0	0	0	0	1	0	0	0	0	0	4.86013	0
novel_miR_364	AAUCCACUGUUGAUGAACCG	20	scaffold_162	917389	917498	AAACAGAUGGCAGCUAUAUCAACAGUCGAUUAUCCCGCCAAUAGAACGAUACGUCACUUAAUCGCGGGAUAAUCCACUGUUGAUGAACCGUUCACAAUCUGUCAAUUUCG	2	14	7	0	0	0	35.579	42.6645	37.2987	0	0	0
novel_miR_37	GACAGUGUCUAUGUAGAAUGUA	22	scaffold_318	338252	338363	ACUGCAAUAAAUACAAAGCCUAUUCUGUCUAUAUCUAUUCUACAUAGACAGUGGCUAUUCUACAUACAUAGACAGUGUCUAUGUAGAAUGUAGAUAUAGACAACGUAACUGU	7	15	8	8	9	6	124.526	45.7119	42.6271	35.9439	43.7411	48.02
novel_miR_38	AUUAAGACGUGACAAGAGUUCU	22	scaffold_35	674531	674642	GACGCUAUUAAGACGUGACAAGAGUUCUCCGUCGUGCUCGCUCUUGACUCUUGAGGCUGCGCGAUGUGAGUGAGCGCGGUGCAAAACUCUUAUCACGUCUUAAAUGCUCCCC	8	15	12	12	16	15	142.316	45.7119	63.9407	53.9159	77.762	120.05
novel_miR_39	UCACUGGGAGAUUGAUACCAUC	22	scaffold_83	424242	424353	GGAGGGCGUCCCACACUACCUUUUUCUGAACAGUGGAUAUCAAUUCCUCAGUAGACAUGUUUUGCUUCUGUCACUGGGAGAUUGAUACCAUCUGUUUGGAAAUACUUCUAGU	0	0	0	1	1	0	0	0	0	4.49299	4.86013	0
novel_miR_4	GGAACUUUUUCAUUGCUCGUGAGU	24	scaffold_12	1405256	1405373	GUGAGUGAUUUUUUUUUAAUACAUUCUCGAGCAACGAAAAAGUUCCACCAGACAUUGACGUUCAAUAUGUUAUUGGAACUUUUUCAUUGCUCGUGAGUGAACAUUUAAUUACCUAAUA	5	7	9	5	6	6	88.9474	21.3322	47.9555	22.4649	29.1608	48.02
novel_miR_40	UAUAAAUCCUCUUUUGCACUGA	22	scaffold_89	839285	839396	CCAAAACUCCCGGAUCGGUUUAUAAAUCCUCUUUUGCACUGAAUGGGCAUGCUCAGUGGAAAAGAGGAUCUGUAGAUCGAUCCGGGUAUGCGCAACUGCUGACUUCACGCGC	2	3	0	10	20	3	35.579	9.14238	0	44.9299	97.2025	24.01
novel_miR_41	CAAGAACUGAACUCUGCCGUG	21	scaffold_51	9065	9177	CGGCGCUCGUGUGAGUCCCUCGCGACUCGACGCAGCACAAGAACUGAACUCUGCCGUGUUAUUGUAAACAACACGCGGAAUAGUGUAUAACACUUCGGGGUCAGUGGCCGGCC	4	1	0	2	0	0	71.1579	3.04746	0	8.98598	0	0
novel_miR_42	UGGCUGUUCCCGUCAUAUUGAAUG	24	scaffold_212	287196	287306	GUUUUCAGUCAAUAUGACUGGAACAGCCAUGGAAUCAGAGAUGCACAAUGAUUGUGCACCUUUGAUUCCAUGGCUGUUCCCGUCAUAUUGAAUGAAAACCAUUCAAUGGCA	4	25	12	10	19	5	71.1579	76.1865	63.9407	44.9299	92.3424	40.0166
novel_miR_43	UAGCCUCUCCUUGGCUUUGUCU	22	scaffold_151	4273	4384	GACGCCCCGGGACCUUGACCUAGCCUCUCCUUGGCUUUGUCUGUGUCGUUCACUUCAGACAUAGCCUGUUAGAGGUUACGUUAAACCCACGGCUCGACGGUGGGCGGUGAAC	4	21	16	21	15	16	71.1579	63.9967	85.2542	94.3528	72.9019	128.053
novel_miR_44	CGCGACUGCAGCGCUGCUGC	20	scaffold_42	216904	217018	AAGUGUCGCGCGACUGCAGCGCUGCUGCAGCGCUGCAGCCGCGCUGCUGUCUAAAUUCCAUAUAAAUUAUUGACGCGCGACUGCAGCGCUGCUGCCGCGCUGCAGUCGCGCAUCU	1	4	4	4	2	0	17.7895	12.1898	21.3136	17.972	9.72025	0
novel_miR_45	UAAAAUACAUGCUGUCACUCUC	22	scaffold_229	697931	698040	GAUAAAAUACAUGCUGUCACUCUCUGUAAUUAUGUUUUAGAUAGUGAUAGCAUGUGUUUUAUCCUCCAGGUAGCCAUUAUCCAGACAUCGUGAAACAGGCCCUUAAUGUA	15	94	62	52	40	13	266.842	286.461	330.36	233.635	194.405	104.043
novel_miR_46	CAGAGAAACCUGACCCCCCUCU	22	scaffold_603	36418	36532	UGAGCAGAGAAACCUGACCCCCCUCUCAUAGUAACAAUGAUGCUUCUGAGAGGGGUCAGAUUUAUCUGCCUUAUACUGUACAUACUUAACAUACUGAUGAAGACUUGUCAAAUGG	0	2	2	0	0	0	0	6.09492	10.6568	0	0	0
novel_miR_47	CCGGCCGGCUGUAGGACC	18	scaffold_311	442497	442608	UGAGGCCUUUGUGGCUUCUUACCUUGCGGCCGGGGGAAACUGAAGCUGGUGCUGGGCAUAGGGUCACACUCAGGCUCCGGCCGGCUGUAGGACCUCCGCGGUCGCUUGGCAC	0	0	0	0	0	1	0	0	0	0	0	8.00333
novel_miR_48	UAGCACCGUAGCAUUGAAGU	20	scaffold_10	2253662	2253771	UAUAUCAAAUUCUUCAUACAAAUCAAACUGGACGAAAAUGCCAAAGCGAGCCAACACAAAAAAUAAUAGCACCGUAGCAUUGAAGUACUUAUGUAUGUCGAAUUUAUCUA	13	42	21	0	0	0	231.263	127.993	111.896	0	0	0
novel_miR_49	UGGAUUGACGUUUCUUAAAU	20	scaffold_135	596725	596834	CUAAGGGCCACUUGCACAAACAUCUUAAUCUAAAUUUAGUGUUAAAUCUCGAUUUAAGUAAUGUCAAAUUUUAGAUGGAUUGACGUUUCUUAAAUUGAGAUUUGACACUA	0	24	10	0	0	0	0	73.1391	53.2839	0	0	0
novel_miR_5	GACGCUUUAGCUUUUGAACU	20	scaffold_260	219546	219656	GCUAUACUCUCCUCUUAAAGGACGCUUUAGCUUUUGAACUGUUUGAUCAGAAAGGGACAAAACAGUUCAAAAGCUAAAGCGUCCUAUAACUUUUUUAUGAAUAAGGGGGUA	1	6	2	5	6	1	17.7895	18.2848	10.6568	22.4649	29.1608	8.00333
novel_miR_50	UUUAGAAUUCCUACGCUUUACC	22	scaffold_56	661067	661178	AGUGAAAGAAGCUGUCCAGUUUUAGAAUUCCUACGCUUUACCGUUGCCAAGUAUGUGGGCAAAGCGUUUGGAUUCUAAAACUGGUCUCUUCACAUCGCACCGCCUGAAGACA	1	6	0	5	3	4	17.7895	18.2848	0	22.4649	14.5804	32.0133
novel_miR_51	UCGGGAAAAUCGGUUCUGUAAA	22	scaffold_108	1031067	1031174	CAUUUUUUAGGUGUUAGUAGUACAGAUACUGCCUUCAGGACCGUUUUAAUCGGUUCAGUUGUCAAACACAUCGGGAAAAUCGGUUCUGUAAACAUUGUCUGUACAGAA	7	33	38	14	8	5	124.526	100.566	202.479	62.9018	38.881	40.0166
novel_miR_52	CGCAAAUUACGUUCUCGUCAACA	23	scaffold_70	114576	114688	UACAAGUCUAGAUACACUAGAGCACUAGCCUAGCUCUGCCAGACGGAGCUUAGUCUGCGUCGAGCUCAGACGCAAAUUACGUUCUCGUCAACAAAAAUAAUAGCAUACAAAGA	0	0	1	1	0	1	0	0	5.32839	4.49299	0	8.00333
novel_miR_53	AUUCACUGGAAUAAUACUGCGCA	23	scaffold_52	420516	420627	UGUAGCGACGUCCCGCGCUGAUUCGGAGCCGCCACUCGCAGUAUUAUCCUGUGAUUGUAGCUGAAACACAUUCACUGGAAUAAUACUGCGCAUGGAGACUUCGUUGAUAACU	0	1	0	2	1	0	0	3.04746	0	8.98598	4.86013	0
novel_miR_54	CAAUCCACUGUUGAUGAACC	20	scaffold_16	1232914	1233022	GCACUUUCUGGACGGUUCAUCCACAGUCGAAUGUCCCGCGAUUAAGUGACGUAUCGCUCUAUUUUCGCAACAAUCCACUGUUGAUGAACCCUUCAGAAUCUUUCAAUUU	1	36	16	0	2	1	17.7895	109.709	85.2542	0	9.72025	8.00333
novel_miR_55	CAAUAUUACUACAAGGCAACCU	22	scaffold_364	26310	26421	UUGCCGGUUAUAAGAAGACGUAGACUAUUACGGAAGUGCAUUGUAGUUGCAUUGCACUUGUACUAUUGUGCAAUAUUACUACAAGGCAACCUUCGCAUUAGUUGCUCUCUAC	3	32	23	28	25	15	53.3684	97.5188	122.553	125.804	121.503	120.05
novel_miR_56	CUAUUCGUGACCGUUAGGCCUU	22	scaffold_324	250447	250555	AAUAACAAGCUAAUAACAUCAUCCACCCCUAGCGGUCACGAAUGGUUCUGUUAUGUGGUGGUUAGUACAACUAUUCGUGACCGUUAGGCCUUAUCCGCCUUAUAACUAU	979	4775	3278	4666	3611	3390	17415.9	14551.6	17466.5	20964.3	17549.9	27131.3
novel_miR_57	GAGCGUAAUUUUGUGAGUUGU	21	scaffold_851	7750	7861	AGGCCACACGAGCGUAAUUUUGUGAGUUGUGCGAGGGGACGAGGGGAGCGAGUAACUUUCGCGCCUCAAAAUUGCGCUCGUGUGGCCUCACCCUAUAGCAGGAUAUAAAAGA	0	4	1	0	0	0	0	12.1898	5.32839	0	0	0
novel_miR_58	AUAAAAUUGUUGCUGUCACU	20	scaffold_311	659571	659682	AUCUGAAGAAUAAAAUUGUUGCUGUCACUGUCUAAUACAAAGAUUCAGAUGCGACAGCAACAAUAUUAUUCCUCAGAUAACAUUUACCUGACUAUUGAAAAAUCAGCCCUAA	4	11	14	6	13	11	71.1579	33.5221	74.5974	26.9579	63.1816	88.0366
novel_miR_59	UCCUGUAUGUGAACAACAUAAC	22	scaffold_151	232078	232189	UGCGACUAUGUGGUGCCGUGUCCUGUAUGUGAACAACAUAACUGUAAGUACAACCAGUUGUUUUUCACAUAUAGAAUACGGCGCCAUAUUGAAUCUACGGAGGAUUUAAUUU	9	31	11	6	13	5	160.105	94.4713	58.6123	26.9579	63.1816	40.0166
novel_miR_6	CCUGUGGGAUAAAAGACAUG	20	scaffold_290	328568	328678	CUGGACAUUAUCCAGGGCUACCUGUGGGAUAAAAGACAUGCUAUCACAAAAACAUAAUUAAAGAAAGUUAAAGCUUUUCUUUUAUCCGACCGAUAGCCAUUAUCCAGACAU	4	29	6	1	4	1	71.1579	88.3764	31.9703	4.49299	19.4405	8.00333
novel_miR_60	AAUGCAGGCGCGCUCUGAAU	20	scaffold_405	33117	33225	GGUAUGAUAUGAAUGGCUUCAUGGAAAUACUCGUAAGGUAAGGGCGCGCAGAAAUAAAUUUAUAAUUGUAAAUGCAGGCGCGCUCUGAAUAUGGCUAUUUUUGAAGGUA	62	49	128	78	71	86	1102.95	149.326	682.034	350.453	345.069	688.286
novel_miR_61	CAGUGACAGUAUGUAUUUUAUC	22	scaffold_211	58255	58366	UAGUUAGAAACUAUAGUACUUACCUGCACUAAAAGACAUGCUGUCACUCUCUGUUAUUAUUUUUUACACAGUGACAGUAUGUAUUUUAUCCUACAGGUAGCCACUAACCGGA	1	20	13	2	1	5	17.7895	60.9492	69.2691	8.98598	4.86013	40.0166
novel_miR_62	CAGAGAAACCUGACCCCCCUC	21	scaffold_1	674567	674681	UCAUGAGCAGAGAAACCUGACCCCCCUCUCAUAGUAACAAUGCUUCUGAGAGGGGUAAGAUUUCUCUGCCUUAUACUGUACAUACUUAACAUACUGAUGAAGACUUGUCAAAUGG	0	2	2	0	0	0	0	6.09492	10.6568	0	0	0
novel_miR_63	ACACGUUCCUGCUGUACCUGGGCCC	25	scaffold_8	2326289	2326403	ACACUGGCGUGGUGGGGCUGGUGGGUGGGGCUGGGCGUGUGCAGCUCGGUGGGGCUGGGCACGGGGCUGCACACGUUCCUGCUGUACCUGGGCCCGCACAUCGCGCGGGUCACGC	0	0	0	1	1	0	0	0	0	4.49299	4.86013	0
novel_miR_64	GGCGGCGGCUGUGUGUGCG	19	scaffold_14	1063514	1063621	GGCGGUUCACACACUUCGCCGCCUCACCGCGCGGAUUGCGGAUUUCACAAAGUAAAUUUCCGCGCGGUGAGGCGGCGGCUGUGUGUGCGGGUGAGCGUUUUUUCAAUA	2	3	3	3	1	1	35.579	9.14238	15.9852	13.479	4.86013	8.00333
novel_miR_65	ACAAACAAUCAGUCGUGACAG	21	scaffold_25	1491861	1491969	GUUGCUGUCACUGUCAAAUACAAACAAUCAGUCGUGACAGCAUCAAAAUUAUUCCUCGGAUAACCCUUACCUGUCCAUUGAAAAAUUGUAUUAGUUAGUGACAGCAACA	0	0	0	0	0	10	0	0	0	0	0	80.0333
novel_miR_66	UCACUGGGAGUUUGAUACUAGC	22	scaffold_612	110706	110817	ACAGGUCUCUAGAAGCAGACAUUCUAUAACAGCAGUGAUCACAUUCUCAGUAGAUAUGUUUGUUUUUCUAUCACUGGGAGUUUGAUACUAGCUGUCACUGAAUAUUAUCUAC	0	7	1	8	4	3	0	21.3322	5.32839	35.9439	19.4405	24.01
novel_miR_67	AAACGAUCGUUCGUACUCUAGG	22	scaffold_388	297341	297452	AUAGAAGCUGAUGAAGAAUCGCGAAAAGUAAAUGAAGAUACAGAGUGGGAACUAUCGGAUUGGGCAUUCCAAACGAUCGUUCGUACUCUAGGAGAUCCUGAAAUAGAUCUAU	0	0	0	3	1	0	0	0	0	13.479	4.86013	0
novel_miR_68	AUUUGUAUGACAUCUUGAUC	20	scaffold_466	149424	149541	UGCAAAAAAAUACUCAUAGUAAGCAGCAGUGCGAUCACAAGUGCUGUCAACUCAAGUCGCUAGCGUAAUUCGACAGCAAUUUGUAUGACAUCUUGAUCAGCGCCUCUGUCGGUAACGU	6	5	3	0	0	1	106.737	15.2373	15.9852	0	0	8.00333
novel_miR_69	AUUAAUACCGGUAUUAGACU	20	scaffold_972	10089	10197	ACCGGUAAUAUUUUCAAUACCGGUAUUGAGUUCUAAUACCGGAACUCAAUACCGGGAUCCCGGUAUUAAUACCGGUAUUAGACUUCCUCGUUAUAAAUGGCAUAUGUUU	1	7	3	1	0	0	17.7895	21.3322	15.9852	4.49299	0	0
novel_miR_7	GGCUAGAUCCACUGCUCC	18	scaffold_446	148357	148469	CUGUGGCUAGAUCCACUGCUCCAUGGAUCCAUGAUGUCAGACUGUUGUCUGACUGAAGGUAUAGGUCUGUACUUUAUGAUGGAGUCGUCGAGAGCUACAGGCCACUAUAAUUA	4	4	3	0	1	0	71.1579	12.1898	15.9852	0	4.86013	0
novel_miR_70	AUAAAGCUAGAUUACCAAAGCA	22	scaffold_32	1412058	1412166	GACAAUGGAAGACAAACGAAGCACCGCGCCGGCGCUUUGGCGAUUUAGCUCCAUGACGUGUCGCAAGCUCAUAAAGCUAGAUUACCAAAGCACCGUCCGUGCUGGUACU	1	17	7	12	4	6	17.7895	51.8068	37.2987	53.9159	19.4405	48.02
novel_miR_71	CAGAUAUUUGUACUCGGGUC	20	scaffold_460	66069	66182	ACAGAUAUUUGUACUCGGGUCUUGGAUGUUGAUAUUUAUAUUUAGUAUCUAUAUAUCUAUGUAUUUGUGUAAAUAUAUCAGCUGUCCGACACCUAUAACACAGGUUCUGCCUAG	21	74	78	77	83	42	373.579	225.512	415.614	345.96	403.39	336.14
novel_miR_72	UCAAAAUCGUAUGAAAGUAACU	22	scaffold_132	51563	51674	GAACAGAUAAGUUUGUGACACUGUAGUUACUUUCAUACGAUUUUGACAUAUAAGUAAUCAAAAGUAAAAAUCUGUCAAAAUCGUAUGAAAGUAACUACCAGUUAUAGAUAAA	0	2	1	3	1	2	0	6.09492	5.32839	13.479	4.86013	16.0067
novel_miR_73	CAGUAGAAUAAAGUAAGAAUUG	22	scaffold_416	517630	517741	CCACGCGGGGGGUCAAGAAGCACUGGCAGACUGUUCUCGAGUCCUACUUUAUUCCGCUAUACACCAGGUACAGUAGAAUAAAGUAAGAAUUGAGGCCUGAUGCCCUCGGCGA	0	2	5	0	1	3	0	6.09492	26.6419	0	4.86013	24.01
novel_miR_74	AGGGGGGUCAGGUUUCUCUGC	21	scaffold_241	205506	205617	UCUAUUCUGGUUUGCUGACUGUAUAGUAUAAGCAGAGAAAUCUGACCCCUCUCAGAAGCAUUGUUACUAUGAUAGGGGGGUCAGGUUUCUCUGCACAGGACCGUACAUAUCC	0	2	3	0	0	0	0	6.09492	15.9852	0	0	0
novel_miR_75	UCAAAAUCGUAUGAAAGUAACU	22	scaffold_573	108408	108517	UUAUCUAUCGAUGACUGCAAGUUACUUUCAUACGAUUUUGACAGGAUUAAAGGUUACAAUCUGUCAAAAUCGUAUGAAAGUAACUACCAAUUAUGAAUAGAUAGAACAAU	0	2	1	3	2	2	0	6.09492	5.32839	13.479	9.72025	16.0067
novel_miR_76	ACAUGCUGCUUGAAUAUUA	19	scaffold_255	184644	184751	CUCAUCCAGCAGAUGUGCCACAUGCAGAUAAGCGGGUAGUGGUCCCCGGAGGCAUCACUGAACUCCAGGACAUGCUGCUUGAAUAUUACCAUUGAUGCCUCUGAUCUA	15	27	44	24	30	29	266.842	82.2815	234.449	107.832	145.804	232.097
novel_miR_77	UACGGGAAAUCACAUCUGAUA	21	scaffold_311	397146	397256	GGGGCACCUAUAUCCUAUUCUACGGGAAAUCACAUCUGAUAGAACCCUUGGGUUUUAGUUUUUGUUUGUAUCAGAUAUCUUUUCCCGUGGAAUGGGAUAUUACAUGCGAGG	1	5	3	1	0	0	17.7895	15.2373	15.9852	4.49299	0	0
novel_miR_78	UAGGAACUUCAUACCGUGCUCUU	23	scaffold_334	224975	225087	AAGAUUGCAGAACCGUCAUCGAUAGGUAUUAACCACUAGCGAGGUAUAGAGUUCCUACGUGAUGAUAUUGUAGGAACUUCAUACCGUGCUCUUGGGAAGCCUAAGUCUCAACU	358	2027	929	621	572	426	6368.63	6177.2	4950.07	2790.15	2779.99	3409.42
novel_miR_8	CAACAGAGAAGGAUGGAAGCGC	22	scaffold_16	1955164	1955274	UGCUGCUCCUCCGAAGAGUAUGGGGCCGACAACAGGCGGUUCCAUCCUUCUCUGUUGUGAGCCAGCACACAACAGAGAAGGAUGGAAGCGCCUGGUUGAGCUCUGGCCAUG	0	3	7	0	0	0	0	9.14238	37.2987	0	0	0
novel_miR_80	UAUUAUGCUCAUUACUUUGGAU	22	scaffold_188	465515	465627	AGCGCUCCGGACGUCAAAUCUACAACGUCCCCAAAGUAGUGAACGUAAUUUAUCGUGAGCCCGGCAAUAGAUAUUAUGCUCAUUACUUUGGAUAUGUUGUACGAAUGCUCUUC	10	7	9	22	16	15	177.895	21.3322	47.9555	98.8458	77.762	120.05
novel_miR_81	CAGAGAAACCUGACCCCCCUCU	22	scaffold_71	274515	274627	AGAGAGCCAGGUGCAGGUAUGGUCAGGUGCAGAGAAACCUGACCCCCCUCUCAUAGUAACAAUGCUUCUGAGGGGGGUCAGGUUUCUCUGCUUCUUACUGUACUCACACUCUA	0	2	2	0	0	0	0	6.09492	10.6568	0	0	0
novel_miR_82	AUUAAGACGUGACAAAAGUUC	21	scaffold_119	428567	428680	UAGCACGGGAUGCUAUUAAGACGUGACAAAAGUUCUCGCUCGCUCUUGAGGCUGCGCGAUGUGAGUGAGCGCGAUGAAAAACUCUUGUCACGUCUUGAAUGCGCCCCGUACCAG	4	21	14	13	13	10	71.1579	63.9967	74.5974	58.4089	63.1816	80.0333
novel_miR_83	CAGAGAAACCUGACCCCCCUC	21	scaffold_88	693073	693184	UGUAACUUUACGGUCUUGUGCAGAGAAACCUGACCCCCCUCGCAUAGUAGCAAUGCGUCUGAGAGGGGUCAGAUUUCUCUGAUUUAUACUGUACAGUCAGCAAAAUUAUGUA	0	1	1	0	0	0	0	3.04746	5.32839	0	0	0
novel_miR_84	GGUUUCGGCUUAGUAUAC	18	scaffold_129	113136	113246	UCAACUCAAAGUUAUUACAGAAUGUUGCAAAAAGAGCUAUACUAAGCCGAAACCUACAGGCAGGUACACGUGGGUUUCGGCUUAGUAUACUUACCCUGUGUACAACACCAU	0	1	2	6	6	0	0	3.04746	10.6568	26.9579	29.1608	0
novel_miR_85	CAAAACGAACCGAUUCUUGCGC	22	scaffold_293	116585	116694	CAGAAGCGGCGCGUGCCAGCAUUAGAAUCAGUACGCUUUGUUGUCACCUGCGCGUGAGUUCACAAAACGAACCGAUUCUUGCGCUGGCGCCGCCCCCUCCCCCGCACCCG	0	0	0	4	0	3	0	0	0	17.972	0	24.01
novel_miR_86	CGGAAAACUUUUGUCGCGUC	20	scaffold_33	1401271	1401380	CGCCAAGACGUGACAAAAGUUUAGCGUCGCGCUCGCUUACAUCGGGCGGCUUCGAGUGCGAGUGCGACGGAAAACUUUUGUCGCGUCUUGCGCCCCGUACUAGGUGUUCA	0	0	5	0	1	0	0	0	26.6419	0	4.86013	0
novel_miR_87	AACCGUGGUUAGCGCUGC	18	scaffold_21	2023349	2023460	UCGGCACGCUUAGUACAACGAGAUAGAACCGUGGUUAGCGCUGCAGUUUUGUUUUUCCGAAGCUUCGGAGCGCUGUGCGAACCACGACCCUACCUCGUUGUAUUAAGCGUGC	4	2	2	0	4	1	71.1579	6.09492	10.6568	0	19.4405	8.00333
novel_miR_88	CCAGCGCGACGGAGAACUUUUA	22	scaffold_34	194898	195009	CUAGCACGGGCUGCAAUUAAGGCGUGACAAAAGUUUUGCAUCGCGCUCAAUUACAUCGCGCAGCCUCAAGAGCCAGCGCGACGGAGAACUUUUAUCACGCCCCGUGCUAGCC	0	2	1	1	2	1	0	6.09492	5.32839	4.49299	9.72025	8.00333
novel_miR_89	AUCCAUGAAGCUGCUUUGUCUC	22	scaffold_189	188254	188365	GUACCAAGACCUGCAAGGCAAGUGUGAUGAGCUCAAUGGACUACUGAGGUCAUAUCAUCAGUGCCAGAACAUCCAUGAAGCUGCUUUGUCUCAAAUCCACAGCCUAGAACAA	0	0	4	0	1	0	0	0	21.3136	0	4.86013	0
novel_miR_9	GAUGGUAGUUUCAGCGAU	18	scaffold_275	1023967	1024085	UGAUUGAUGACCAUCAUCAUUCUUGUUAGAAUAAGUUGGAUGGUCAUAAUUAGUUGCUGAAUUAUCCACGUCUUGUUUGUCUAUACUGACGUGGAUGGUAGUUUCAGCGAUGCUGCCGU	19	10	25	12	24	20	338	30.4746	133.21	53.9159	116.643	160.067
novel_miR_90	UCUCACUACCUUGUCUUUCAUG	22	scaffold_168	9502	9613	GGAGCGACGCCGAGGCCGCUCUAGCCAUAUGAAAGACAUGGGUAGUGAGAUGUCCAAGUACAUCAAAAAUUCUCACUACCUUGUCUUUCAUGUGGACUGAGCACAGUUCUUC	22	108	39	75	66	25	391.369	329.126	207.807	336.974	320.768	200.083
novel_miR_91	UUACGAUCACUGAGGCCCGC	20	scaffold_177	33474	33591	CCGAGCCGGUCAAUGGACACGCAAACUACGAUCAAGUUACGAUCACUGAGGCCCGCUCGACCACGGACGCUUCUUAGACUUAGACUAGUUGUAGUUUGCGAAUUGUCCGCUAGAUGGC	1	4	2	6	8	1	17.7895	12.1898	10.6568	26.9579	38.881	8.00333
novel_miR_92	CAGAGAAACCUGACCCCCCUC	21	scaffold_99	234697	234816	CAGUCGAUAGUACGGUCAGGUGCAGAGAAACCUGACCCCCCUCACAUACUAACAAUGCUUCUGAGGGGGGACAGGUUUAUCUGCCCCUUACUGUACUAAAAUAUAUAUUUUUAUGGCAAU	0	2	2	0	0	0	0	6.09492	10.6568	0	0	0
novel_miR_93	UCAGUCUUUUUCUCUCUCCUAU	22	scaffold_118	509314	509425	AGAAAAUCGCCAAGAAGAUCAAAAUGCCUUUUGUGUCGGGGGGAGAGAUUGACUUGACUGUUUAAUUCAGUCAGUCUUUUUCUCUCUCCUAUAUAAUCGGUAUGCGUGCGUC	315	1683	1180	2035	1741	939	5603.69	5128.88	6287.5	9143.23	8461.48	7515.13
novel_miR_94	GAGCGUAAUUUUGUGAGUUGU	21	scaffold_141	113710	113819	ACGAGCGUAAUUUUGUGAGUUGUGGGCGGCAGAAAAGUGUGUGUUUUCUGCCACGCACAUCGCACAACUCACAAAAUUGCGCUCGUGUGGCCUCAGCCUUACAGCUAAAA	0	4	1	0	0	0	0	12.1898	5.32839	0	0	0
novel_miR_95	UGACUGCUAUGCCGAAGGUC	20	scaffold_239	330018	330131	GUGGUUAUGUAUAGGUUGAUGCGGGUCAAAUAAUGGACGUAUGCAAAGAUUAACAAUAUCAGUGACGGCCGAAUGGUGUAGUGCUUAGUGCCCCUGACUGCUAUGCCGAAGGUC	1	17	10	3	5	2	17.7895	51.8068	53.2839	13.479	24.3006	16.0067
novel_miR_96	GAGGAAACCUGCAUAUCUAGAUUU	24	scaffold_15	635144	635259	CUUUGUUUGAAACACCCCGAUAAAGCUUCUGUUAAAGAUGUGGACUUGAAGAAAAACAUCAUGAGGAAACCUGCAUAUCUAGAUUUUAGCACAUCUAGAUAUGUGAACCCUCCAAC	3	11	7	19	35	12	53.3684	33.5221	37.2987	85.3668	170.104	96.04
novel_miR_97	CCUAGCUAGUAAUUAAUCAUCGA	23	scaffold_533	36385	36496	AUAAUACUUCAAGCUAUUCUAUUGGGUUUAGGUUAAACACUAGGUAGGUAGGUUCUAGAACAGAUAGGUACCUAGCUAGUAAUUAAUCAUCGAAUAGAACAUUAUUAAUCUA	2	89	15	0	0	0	35.579	271.224	79.9258	0	0	0
novel_miR_98	CAAAAAAGAACAGUUCCUGC	20	scaffold_760	1378	1487	AGCAGGAACUGAUCUUUUUUGAAGUUGGUGCCAUAUUUCUUCAGAUUACUUUGUCACCGCACCAACAUCAAAAAAGAACAGUUCCUGCUCAUGUAUAUUUGUACUGUCAC	2	15	6	6	2	2	35.579	45.7119	31.9703	26.9579	9.72025	16.0067
novel_miR_99	CGAAAUAGAUUGCAGUCAAGA	21	scaffold_108	1030774	1030888	AAAUAGUAAGAGUUGUUCCUCAGGCCUGCUCUCUGUUUGUUCGCAUUGUUUUUAUGCUGCGAAAUAGAUUGCAGUCAAGAGGAAAGACUCUUAGCAACGUCGUGGGAGAUCGCAA	0	2	5	0	1	0	0	6.09492	26.6419	0	4.86013	0
