# Supplementary material for: Profiling of MicroRNAs in Midguts of Plutella xylostella Provides Novel Insights Into the Bacillus thuringiensis Resistance
Source: Front Genet. 2021 Sep 8;12:739849. doi: 10.3389/fgene.2021.739849 (PMC8455949; doi:10.3389/fgene.2021.739849)
Supplement: Supplementary file 5 [file Data_Sheet_1.ZIP]

Archive with 14 entries (13 files):
- Figure_10_Source data.xlsx
- Figure_1_Source data.xlsx
- Figure_3_Source data.xlsx
- Figure_4_Source data.xlsx
- Figure_5_Source data.xlsx
- Figure_6_Source data.xlsx
- Figure_7_Source data .xlsx
- Figure_8_Source data.xlsx
- Figure_9_Source data/
- Figure_9_Source data/Px007885 original tree-Newick Export.nwk
- Figure_9_Source data/Px017590 Newick Export-original tree.nwk
- Table_1_Source data.xlsx
- Table_2_Source data .xlsx
- Table_3 & Figure_2_Source data.xlsx
