# Supplementary material for: Profiling of MicroRNAs in Midguts of Plutella xylostella Provides Novel Insights Into the Bacillus thuringiensis Resistance
Source: Front Genet. 2021 Sep 8;12:739849. doi: 10.3389/fgene.2021.739849 (PMC8455949; doi:10.3389/fgene.2021.739849)
Supplement: Supplementary file 5 [file Data_Sheet_1.ZIP › Figure_10_Source data.xlsx]

## Sheet: Px017590_novel-miR-240
ID	Well Position	Luciferase		Well Position	Renilla Luciferase	Luc/Ren	Luc/Ren-Mean		Normalized Ratio
7f6c37c2-988d-438b-954d-9a6162578a69	A:1	98040000		A:1	13370000	7.33283	7.22281	10.139	0.712376	pmirGLO-Px017590-WT + novel-miR-240 agomir
7f6c37c2-988d-438b-954d-9a6162578a69	A:2	106300000		A:2	15380000	6.91157
7f6c37c2-988d-438b-954d-9a6162578a69	A:3	107500000		A:3	14480000	7.42403
7f6c37c2-988d-438b-954d-9a6162578a69	A:4	104500000		A:4	12900000	8.10078	7.90739	10.139	0.779895
7f6c37c2-988d-438b-954d-9a6162578a69	A:5	118400000		A:5	15700000	7.5414
7f6c37c2-988d-438b-954d-9a6162578a69	A:6	121200000		A:6	15000000	8.08
7f6c37c2-988d-438b-954d-9a6162578a69	A:7	97980000		A:7	13360000	7.33383	7.12071	10.139	0.702306
7f6c37c2-988d-438b-954d-9a6162578a69	A:8	101900000		A:8	14870000	6.85272
7f6c37c2-988d-438b-954d-9a6162578a69	A:9	103400000		A:9	14410000	7.17557
7f6c37c2-988d-438b-954d-9a6162578a69	D:1	78110000		D:1	8085000	9.6611	9.46516	10.139	0.933536	pmirGLO-Px017590-WT + novel-miR-240 agomir NC
7f6c37c2-988d-438b-954d-9a6162578a69	D:2	90760000		D:2	9667000	9.38864
7f6c37c2-988d-438b-954d-9a6162578a69	D:3	88990000		D:3	9522000	9.34573
7f6c37c2-988d-438b-954d-9a6162578a69	D:4	60460000		D:4	5882000	10.2788	10.4864	10.139	1.03426
7f6c37c2-988d-438b-954d-9a6162578a69	D:5	64110000		D:5	6224000	10.3004
7f6c37c2-988d-438b-954d-9a6162578a69	D:6	69480000		D:6	6386000	10.8801
7f6c37c2-988d-438b-954d-9a6162578a69	D:7	98920000		D:7	9247000	10.6975	10.4655	10.139	1.0322
7f6c37c2-988d-438b-954d-9a6162578a69	D:8	107900000		D:8	10510000	10.2664
7f6c37c2-988d-438b-954d-9a6162578a69	D:9	106100000		D:9	10170000	10.4326
7f6c37c2-988d-438b-954d-9a6162578a69	E:1	77730000		E:1	7378000	10.5354	10.463	10.139	1.03195	pmirGLO-Px017590-MUT + novel-miR-240 agomir
7f6c37c2-988d-438b-954d-9a6162578a69	E:2	90870000		E:2	8730000	10.4089
7f6c37c2-988d-438b-954d-9a6162578a69	E:3	93260000		E:3	8929000	10.4446
7f6c37c2-988d-438b-954d-9a6162578a69	E:4	60450000		E:4	6268000	9.64422	10.0703	10.139	0.993216
7f6c37c2-988d-438b-954d-9a6162578a69	E:5	70880000		E:5	6900000	10.2725
7f6c37c2-988d-438b-954d-9a6162578a69	E:6	66160000		E:6	6427000	10.2941
7f6c37c2-988d-438b-954d-9a6162578a69	E:7	74270000		E:7	7085000	10.4827	10.4078	10.139	1.02651
7f6c37c2-988d-438b-954d-9a6162578a69	E:8	71230000		E:8	6749000	10.5542
7f6c37c2-988d-438b-954d-9a6162578a69	E:9	73720000		E:9	7237000	10.1865
7f6c37c2-988d-438b-954d-9a6162578a69	G:1	37080000		G:1	3236000	11.4586	11.0139	10.139	1.08629	pmirGLO-Px017590-MUT + novel-miR-240 agomir NC
7f6c37c2-988d-438b-954d-9a6162578a69	G:2	42540000		G:2	3897000	10.9161
7f6c37c2-988d-438b-954d-9a6162578a69	G:3	38060000		G:3	3568000	10.667
7f6c37c2-988d-438b-954d-9a6162578a69	G:4	31340000		G:4	2786000	11.2491	11.1901	10.139	1.10366
7f6c37c2-988d-438b-954d-9a6162578a69	G:5	34150000		G:5	3073000	11.1129
7f6c37c2-988d-438b-954d-9a6162578a69	G:6	34140000		G:6	3046000	11.2081
7f6c37c2-988d-438b-954d-9a6162578a69	G:7	34570000		G:7	3439000	10.0523	10.2876	10.139	1.01465
7f6c37c2-988d-438b-954d-9a6162578a69	G:8	38730000		G:8	3711000	10.4365
7f6c37c2-988d-438b-954d-9a6162578a69	G:9	36620000		G:9	3530000	10.3739

## Sheet: Px007885_novel-miR-240
ID	Well Position	Luciferase		Well Position	Renilla Luciferase	Luc/Ren	Luc/Ren-Mean		Normalized Ratio
7f6c37c2-988d-438b-954d-9a6162578a69	A:1	268700000		A:1	31420000	8.55188	8.82072	17.6863	0.498733	pmirGLO-Px007885-WT + novel-miR-240 agomir
7f6c37c2-988d-438b-954d-9a6162578a69	A:2	265100000		A:2	30350000	8.73476
7f6c37c2-988d-438b-954d-9a6162578a69	A:3	261300000		A:3	28370000	9.21043
7f6c37c2-988d-438b-954d-9a6162578a69	A:4	238000000		A:4	25210000	9.4407	9.45791	17.6863	0.534761
7f6c37c2-988d-438b-954d-9a6162578a69	A:5	258400000		A:5	27240000	9.48605
7f6c37c2-988d-438b-954d-9a6162578a69	A:6	264300000		A:6	27980000	9.44603
7f6c37c2-988d-438b-954d-9a6162578a69	A:7	126800000		A:7	11160000	11.362	10.6222	17.6863	0.600591
7f6c37c2-988d-438b-954d-9a6162578a69	A:8	213800000		A:8	20350000	10.5061
7f6c37c2-988d-438b-954d-9a6162578a69	A:9	229600000		A:9	22170000	10.3563
7f6c37c2-988d-438b-954d-9a6162578a69	C:1	122100000		C:1	6788000	17.9876	17.6572	17.6863	0.998355	pmirGLO-Px007885-WT + novel-miR-240 agomir NC
7f6c37c2-988d-438b-954d-9a6162578a69	C:2	144400000		C:2	8428000	17.1334
7f6c37c2-988d-438b-954d-9a6162578a69	C:3	155100000		C:3	8661000	17.9079
7f6c37c2-988d-438b-954d-9a6162578a69	C:4	105900000		C:4	6471000	16.3653	16.7703	17.6863	0.94821
7f6c37c2-988d-438b-954d-9a6162578a69	C:5	111500000		C:5	6653000	16.7594
7f6c37c2-988d-438b-954d-9a6162578a69	C:6	109000000		C:6	6339000	17.1951
7f6c37c2-988d-438b-954d-9a6162578a69	D:7	122500000		D:7	7160000	17.1089	17.2449	17.6863	0.975046
7f6c37c2-988d-438b-954d-9a6162578a69	D:8	121900000		D:8	7105000	17.1569
7f6c37c2-988d-438b-954d-9a6162578a69	D:9	126400000		D:9	7237000	17.4658
7f6c37c2-988d-438b-954d-9a6162578a69	E:1	234800000		E:1	12960000	18.1173	17.7601	17.6863	1.00418	pmirGLO-Px007885-MUT + novel-miR-240 agomir
7f6c37c2-988d-438b-954d-9a6162578a69	E:2	268000000		E:2	15480000	17.3127
7f6c37c2-988d-438b-954d-9a6162578a69	E:3	256800000		E:3	14330000	17.9204
7f6c37c2-988d-438b-954d-9a6162578a69	E:4	242300000		E:4	13470000	17.9881	17.6007	17.6863	0.995162
7f6c37c2-988d-438b-954d-9a6162578a69	E:5	246300000		E:5	14440000	17.0568
7f6c37c2-988d-438b-954d-9a6162578a69	E:6	228100000		E:6	12810000	17.8064
7f6c37c2-988d-438b-954d-9a6162578a69	E:7	177900000		E:7	9058000	19.6401	19.9146	17.6863	1.12599
7f6c37c2-988d-438b-954d-9a6162578a69	E:8	186300000		E:8	9406000	19.8065
7f6c37c2-988d-438b-954d-9a6162578a69	E:9	181300000		E:9	8928000	20.3069
7f6c37c2-988d-438b-954d-9a6162578a69	G:1	134200000		G:1	6781000	19.7906	20.1705	17.6863	1.14046	pmirGLO-Px007885-MUT + novel-miR-240 agomir NC
7f6c37c2-988d-438b-954d-9a6162578a69	G:2	148200000		G:2	7277000	20.3655
7f6c37c2-988d-438b-954d-9a6162578a69	G:3	143600000		G:3	7062000	20.3342
7f6c37c2-988d-438b-954d-9a6162578a69	G:4	140000000		G:4	6541000	21.4035	21.7254	17.6863	1.22838
7f6c37c2-988d-438b-954d-9a6162578a69	G:5	146700000		G:5	6743000	21.7559
7f6c37c2-988d-438b-954d-9a6162578a69	G:6	148200000		G:6	6734000	22.0077
7f6c37c2-988d-438b-954d-9a6162578a69	G:7	106700000		G:7	4808000	22.1922	22.3887	17.6863	1.26588
7f6c37c2-988d-438b-954d-9a6162578a69	G:8	107800000		G:8	4849000	22.2314
7f6c37c2-988d-438b-954d-9a6162578a69	G:9	102300000		G:9	4493000	22.7688
