# Supplementary material for: Profiling of MicroRNAs in Midguts of Plutella xylostella Provides Novel Insights Into the Bacillus thuringiensis Resistance
Source: Front Genet. 2021 Sep 8;12:739849. doi: 10.3389/fgene.2021.739849 (PMC8455949; doi:10.3389/fgene.2021.739849)
Supplement: Supplementary file 5 [file Data_Sheet_1.ZIP › Figure_1_Source data.xlsx]

## Sheet:  miRNAs length distribution
Length distribution of known miRNAs in each sample
S01			S02			S03			S04			S05			S06
Length	Number		Length	Number		Length	Number		Length	Number		Length	Number		Length	Number
15	1		15	1		15	1		15	1		15	1		15	1
16	0		16	1		16	0		16	0		16	1		16	1
17	0		17	1		17	0		17	0		17	1		17	0
18	2		18	1		18	1		18	1		18	2		18	2
19	1		19	1		19	2		19	1		19	1		19	1
20	2		20	3		20	3		20	3		20	2		20	3
21	10		21	13		21	12		21	12		21	12		21	13
22	26		22	32		22	30		22	27		22	27		22	24
23	7		23	10		23	8		23	7		23	8		23	8
24	3		24	3		24	2		24	4		24	3		24	3
25	1		25	1		25	1		25	1		25	1		25	1
26	0		26	0		26	0		26	0		26	0		26	0
27	0		27	0		27	0		27	0		27	0		27	0
28	0		28	0		28	0		28	0		28	0		28	0
29	0		29	0		29	0		29	0		29	0		29	0
30	0		30	0		30	0		30	0		30	0		30	0
31	0		31	0		31	0		31	0		31	0		31	0
32	0		32	0		32	0		32	0		32	0		32	0
33	0		33	0		33	0		33	0		33	0		33	0
34	0		34	0		34	0		34	0		34	0		34	0
35	0		35	0		35	0		35	0		35	0		35	0
Length distribution of novel miRNAs in each sample
S01			S02			S03			S04			S05			S06
Length	Number		Length	Number		Length	Number		Length	Number		Length	Number		Length	Number
15	0		15	0		15	0		15	0		15	0		15	0
16	0		16	0		16	0		16	0		16	0		16	0
17	0		17	0		17	0		17	0		17	0		17	0
18	11		18	12		18	12		18	9		18	12		18	14
19	10		19	11		19	11		19	11		19	11		19	11
20	74		20	79		20	79		20	72		20	68		20	65
21	23		21	47		21	44		21	26		21	30		21	27
22	84		22	125		22	123		22	118		22	115		22	99
23	21		23	26		23	26		23	26		23	25		23	24
24	19		24	20		24	20		24	20		24	20		24	19
25	7		25	7		25	6		25	7		25	7		25	5
26	0		26	0		26	0		26	0		26	0		26	0
27	0		27	0		27	0		27	0		27	0		27	0
28	0		28	0		28	0		28	0		28	0		28	0
29	0		29	0		29	0		29	0		29	0		29	0
30	0		30	0		30	0		30	0		30	0		30	0
31	0		31	0		31	0		31	0		31	0		31	0
32	0		32	0		32	0		32	0		32	0		32	0
33	0		33	0		33	0		33	0		33	0		33	0
34	0		34	0		34	0		34	0		34	0		34	0
35	0		35	0		35	0		35	0		35	0		35	0

## Sheet: miRNAs nucleotide bias
Base bias of known miRNAS							First base bias of known miRNAs
Position	A	U	C	G			Length	A	U	C	G
1	14	26	20	9			15	0	1	0	0
2	24	16	13	16			16	0	0	0	1
3	20	21	7	21			17	0	1	0	0
4	17	9	15	28			18	0	1	0	1
5	14	24	8	23			19	1	1	0	0
6	23	20	7	19			20	0	3	1	1
7	26	14	13	16			21	4	1	6	3
8	16	27	17	9			22	8	17	7	3
9	13	24	17	15			23	1	3	4	2
10	21	20	16	12			24	1	1	2	0
11	20	14	11	24			25	0	1	0	0
12	17	23	9	20
13	20	20	12	17
14	16	26	13	14
15	17	21	18	13
16	16	18	15	20
17	21	18	15	15
18	22	14	16	17
19	13	21	20	15
20	18	19	14	18
21	20	14	17	13
22	13	12	15	10
23	6	4	2	3
24	2	1	2	0
25	0	0	0	1
Base bias of novel miRNAS							First base bias of novel miRNAs
Position	A	U	C	G			Length	A	U	C	G
1	70	128	108	28			18	5	2	4	5
2	121	88	65	60			19	3	5	1	2
3	127	84	39	84			20	20	25	32	5
4	104	77	68	85			21	8	15	26	3
5	116	70	62	86			22	28	70	34	8
6	122	87	49	76			23	3	10	12	6
7	115	86	68	65			24	8	5	2	5
8	81	87	77	89			25	3	3	2	1
9	86	75	90	83
10	79	98	86	71
11	88	94	69	83
12	66	119	51	98
13	99	91	52	92
14	92	112	64	66
15	104	87	78	65
16	93	89	103	49
17	71	78	117	68
18	82	107	95	50
19	62	112	100	60
20	72	127	72	63
21	45	68	87	52
22	35	76	45	44
23	22	23	7	8
24	2	11	9	7
25	3	1	3	2
