# Supplementary material for: Profiling of MicroRNAs in Midguts of Plutella xylostella Provides Novel Insights Into the Bacillus thuringiensis Resistance
Source: Front Genet. 2021 Sep 8;12:739849. doi: 10.3389/fgene.2021.739849 (PMC8455949; doi:10.3389/fgene.2021.739849)
Supplement: Supplementary file 5 [file Data_Sheet_1.ZIP › Figure_3_Source data.xlsx]

## Sheet: All miRNAs reads (TPM)
Normalized reads of all miRNAs
#ID	S01	S02	S03	S04	S05	S06
bmo-miR-279c-3p	711.579	691.774	607.436	485.243	490.873	528.22
bmo-miR-279c-5p	17.7895	33.5221	21.3136	26.9579	29.1608	40.0166
bmo-miR-iab-4-5p	88.9474	42.6645	47.9555	76.3808	38.881	56.0233
hme-miR-277	213.474	207.227	218.464	265.086	174.965	200.083
lmi-miR-276-3p	296978	379692	318664	232283	241670	264206
lmi-miR-276-5p	213.474	179.8	122.553	40.4369	63.1816	104.043
mse-miR-1b	0	0	5.32839	0	0	0
mse-miR-277	213.474	207.227	218.464	265.086	174.965	200.083
pxy-miR-184	853.895	451.024	793.93	570.61	690.138	672.28
pxy-miR-252	17.7895	30.4746	31.9703	80.8738	43.7411	56.0233
pxy-miR-2525-3p	71.1579	45.7119	101.239	4.49299	58.3215	16.0067
pxy-miR-274	0	70.0916	10.6568	0	14.5804	0
pxy-miR-277	213.474	207.227	218.464	265.086	174.965	200.083
pxy-miR-279a	284.632	313.888	239.777	310.016	520.033	320.133
pxy-miR-279b-3p	43637.6	48643.6	45083.5	43155.2	48815.1	21745
pxy-miR-279b-5p	0	18.2848	0	0	0	0
pxy-miR-283	53.3684	21.3322	10.6568	13.479	14.5804	32.0133
pxy-miR-306	3077.58	2581.2	2989.23	1990.39	2430.06	2945.23
pxy-miR-308	978.421	1209.84	1182.9	1361.38	1215.03	984.41
pxy-miR-6307	142.316	198.085	175.837	215.663	208.985	128.053
pxy-miR-750	13342.1	16115	12042.2	9749.79	11902.4	11917
pxy-miR-7b	0	3.04746	0	0	0	0
pxy-miR-8486	0	0	0	8.98598	0	0
pxy-miR-8489a-3p	1512.11	1587.73	1300.13	2134.17	1598.98	2625.09
pxy-miR-8489a-5p	53.3684	39.617	31.9703	4.49299	4.86013	8.00333
pxy-miR-8491	53.3684	9.14238	31.9703	31.4509	43.7411	24.01
pxy-miR-8493	71.1579	48.7594	53.2839	8.98598	38.881	24.01
pxy-miR-8494-3p	124.526	198.085	202.479	107.832	82.6221	104.043
pxy-miR-8494-5p	6831.16	6338.72	5285.76	3958.32	4364.39	3593.49
pxy-miR-8497	0	3.04746	0	0	0	8.00333
pxy-miR-8498	0	3.04746	15.9852	4.49299	0	0
pxy-miR-8499b	35.579	6.09492	0	0	4.86013	8.00333
pxy-miR-8499c	0	3.04746	0	0	4.86013	0
pxy-miR-8502	0	0	10.6568	0	0	0
pxy-miR-8503	0	0	5.32839	0	0	0
pxy-miR-8505	17.7895	12.1898	21.3136	13.479	9.72025	32.0133
pxy-miR-8506	0	9.14238	0	0	0	16.0067
pxy-miR-8507-3p	1565.47	1423.16	1076.33	1374.85	1122.69	1920.8
pxy-miR-8507-5p	35.579	12.1898	15.9852	13.479	43.7411	16.0067
pxy-miR-8508	0	0	0	4.49299	0	0
pxy-miR-8510a-3p	444.737	420.55	447.585	682.934	641.537	648.27
pxy-miR-8510a-5p	0	9.14238	15.9852	8.98598	9.72025	8.00333
pxy-miR-8510a-8-3p	391.369	387.028	415.614	646.99	583.215	608.253
pxy-miR-8510b-3p	391.369	387.028	415.614	646.99	583.215	608.253
pxy-miR-8510b-5p	0	9.14238	15.9852	8.98598	9.72025	8.00333
pxy-miR-8511	53.3684	137.136	202.479	215.663	160.384	216.09
pxy-miR-8513-5p	0	15.2373	0	4.49299	0	8.00333
pxy-miR-8514-5p	0	0	10.6568	0	0	0
pxy-miR-8515	35.579	42.6645	69.2691	53.9159	53.4614	40.0166
pxy-miR-8517a	35.579	39.617	26.6419	13.479	19.4405	72.03
pxy-miR-8517b	88.9474	33.5221	0	53.9159	24.3006	48.02
pxy-miR-8518	35.579	12.1898	26.6419	13.479	9.72025	0
pxy-miR-8521a	106.737	79.234	95.911	94.3528	68.0418	112.047
pxy-miR-8521b	35.579	24.3797	26.6419	22.4649	24.3006	16.0067
pxy-miR-8522	231.263	262.082	277.076	26.9579	24.3006	24.01
pxy-miR-8524-3p	17.7895	15.2373	21.3136	8.98598	14.5804	8.00333
pxy-miR-8524-5p	0	3.04746	0	0	0	0
pxy-miR-8528a	35.579	0	0	0	4.86013	8.00333
pxy-miR-8532-3p	2561.69	2081.42	2200.62	1410.8	1375.42	1400.58
pxy-miR-8532-5p	213.474	137.136	133.21	76.3808	82.6221	40.0166
pxy-miR-8535-3p	0	6.09492	0	0	0	0
pxy-miR-8535-5p	17.7895	3.04746	0	0	0	0
pxy-miR-8536b-3p	1814.53	1944.28	1603.84	2035.32	1987.79	2040.85
pxy-miR-8536b-5p	1245.26	1389.64	1534.58	1258.04	1351.11	1352.56
pxy-miR-8538	35.579	3.04746	5.32839	17.972	4.86013	0
pxy-miR-8539-3p	35.579	30.4746	15.9852	22.4649	14.5804	48.02
pxy-miR-8539-5p	142.316	127.993	106.568	157.255	140.944	192.08
pxy-miR-8541	0	0	5.32839	0	0	0
pxy-miR-8543	0	18.2848	37.2987	22.4649	38.881	0
pxy-miR-8544-3p	53.3684	51.8068	53.2839	8.98598	4.86013	16.0067
pxy-miR-8544-5p	0	18.2848	47.9555	0	9.72025	0
pxy-miR-8545	177.895	27.4272	95.911	31.4509	92.3424	40.0166
pxy-miR-8546	0	6.09492	0	0	9.72025	8.00333
pxy-miR-929	0	0	0	0	0	8.00333
pxy-miR-9b-3p	1280.84	1188.51	1145.6	1590.52	1390	1472.61
pxy-miR-9b-5p	1547.68	1404.88	1811.65	1370.36	2187.06	856.356
novel_miR_1	84766.9	72861.7	78338	87190.9	76571.3	81489.9
novel_miR_10	498.105	298.651	271.748	305.523	262.447	376.156
novel_miR_100	17.7895	6.09492	26.6419	8.98598	4.86013	32.0133
novel_miR_101	35.579	9.14238	37.2987	26.9579	19.4405	24.01
novel_miR_102	0	6.09492	10.6568	0	0	0
novel_miR_103	0	3.04746	5.32839	8.98598	4.86013	0
novel_miR_104	3593.47	2614.72	4140.16	3935.86	4636.56	3857.6
novel_miR_105	35.579	24.3797	42.6271	22.4649	19.4405	88.0366
novel_miR_106	17.7895	15.2373	37.2987	8.98598	19.4405	8.00333
novel_miR_107	0	0	0	0	0	72.03
novel_miR_108	533.684	188.943	436.928	166.241	140.944	184.077
novel_miR_109	0	27.4272	0	26.9579	77.762	80.0333
novel_miR_11	71.1579	9.14238	31.9703	13.479	19.4405	16.0067
novel_miR_110	17.7895	6.09492	5.32839	4.49299	9.72025	0
novel_miR_111	35.579	6.09492	5.32839	8.98598	0	0
novel_miR_112	71.1579	137.136	159.852	161.748	199.265	304.127
novel_miR_113	17.7895	3.04746	21.3136	4.49299	0	0
novel_miR_114	302.421	100.566	69.2691	40.4369	72.9019	48.02
novel_miR_115	71.1579	12.1898	101.239	17.972	92.3424	72.03
novel_miR_116	266.842	228.56	250.434	44.9299	34.0209	72.03
novel_miR_117	0	6.09492	10.6568	0	0	0
novel_miR_118	35.579	271.224	79.9258	0	0	0
novel_miR_119	213.474	149.326	202.479	80.8738	72.9019	80.0333
novel_miR_12	0	12.1898	5.32839	8.98598	9.72025	8.00333
novel_miR_120	71.1579	85.3289	53.2839	31.4509	53.4614	24.01
novel_miR_121	35.579	85.3289	21.3136	22.4649	29.1608	16.0067
novel_miR_122	0	6.09492	10.6568	0	0	0
novel_miR_123	2170.32	2005.23	1907.56	3342.78	2556.43	3481.45
novel_miR_124	0	12.1898	5.32839	4.49299	4.86013	0
novel_miR_125	21471.9	21865.5	23748.6	38042.1	31867.8	33381.9
novel_miR_126	2454.95	454.072	1950.19	696.413	1404.58	2176.91
novel_miR_127	35.579	27.4272	31.9703	26.9579	29.1608	24.01
novel_miR_128	0	6.09492	10.6568	0	0	0
novel_miR_129	106.737	15.2373	79.9258	0	9.72025	8.00333
novel_miR_13	0	12.1898	0	13.479	29.1608	24.01
novel_miR_130	195.684	33.5221	53.2839	170.734	223.566	264.11
novel_miR_131	35.579	24.3797	26.6419	0	0	0
novel_miR_132	24336	1346.98	5754.66	1689.36	3922.12	4689.95
novel_miR_133	4002.63	4531.57	3777.83	4088.62	3902.68	3969.65
novel_miR_134	0	24.3797	5.32839	4.49299	19.4405	0
novel_miR_135	0	9.14238	10.6568	4.49299	0	16.0067
novel_miR_136	88.9474	82.2815	117.225	193.199	194.405	320.133
novel_miR_137	71.1579	12.1898	63.9407	4.49299	38.881	32.0133
novel_miR_138	0	6.09492	10.6568	0	0	0
novel_miR_139	0	6.09492	5.32839	17.972	4.86013	8.00333
novel_miR_14	2170.32	2005.23	1907.56	3342.78	2556.43	3481.45
novel_miR_140	35.579	76.1865	21.3136	98.8458	131.223	120.05
novel_miR_141	53.3684	48.7594	37.2987	17.972	9.72025	16.0067
novel_miR_142	35.579	12.1898	21.3136	17.972	14.5804	16.0067
novel_miR_143	35.579	39.617	10.6568	62.9018	9.72025	24.01
novel_miR_144	17.7895	21.3322	26.6419	17.972	14.5804	16.0067
novel_miR_145	0	3.04746	0	4.49299	14.5804	8.00333
novel_miR_146	35.579	33.5221	31.9703	76.3808	14.5804	24.01
novel_miR_147	35.579	6.09492	5.32839	4.49299	14.5804	8.00333
novel_miR_148	17.7895	6.09492	5.32839	22.4649	14.5804	8.00333
novel_miR_149	53.3684	54.8543	31.9703	89.8598	87.4823	32.0133
novel_miR_15	0	0	5.32839	4.49299	0	0
novel_miR_150	142.316	222.465	159.852	265.086	306.188	736.306
novel_miR_151	0	6.09492	10.6568	0	0	0
novel_miR_152	0	3.04746	10.6568	35.9439	29.1608	8.00333
novel_miR_153	498.105	347.411	394.301	332.481	427.691	328.137
novel_miR_154	53.3684	9.14238	21.3136	8.98598	0	0
novel_miR_155	71.1579	54.8543	31.9703	58.4089	77.762	24.01
novel_miR_156	71.1579	73.1391	21.3136	0	0	0
novel_miR_157	0	0	0	94.3528	111.783	144.06
novel_miR_158	88.9474	33.5221	42.6271	58.4089	29.1608	16.0067
novel_miR_159	160.105	94.4713	58.6123	26.9579	63.1816	40.0166
novel_miR_16	71.1579	9.14238	31.9703	13.479	19.4405	16.0067
novel_miR_160	0	6.09492	15.9852	8.98598	4.86013	104.043
novel_miR_161	71.1579	54.8543	138.538	125.804	184.685	96.04
novel_miR_162	231.263	344.363	117.225	215.663	121.503	208.087
novel_miR_163	1138.53	79.234	447.585	130.297	354.789	536.223
novel_miR_164	35.579	27.4272	53.2839	4.49299	19.4405	8.00333
novel_miR_165	106.737	6.09492	5.32839	44.9299	29.1608	48.02
novel_miR_166	53.3684	48.7594	37.2987	17.972	9.72025	16.0067
novel_miR_167	53.3684	27.4272	53.2839	17.972	34.0209	32.0133
novel_miR_168	0	6.09492	26.6419	0	4.86013	0
novel_miR_169	231.263	225.512	63.9407	31.4509	48.6013	72.03
novel_miR_17	0	6.09492	10.6568	0	0	0
novel_miR_170	35.579	48.7594	37.2987	13.479	9.72025	16.0067
novel_miR_171	0	6.09492	5.32839	13.479	4.86013	16.0067
novel_miR_172	0	0	5.32839	4.49299	0	8.00333
novel_miR_173	124.526	112.756	95.911	8.98598	19.4405	48.02
novel_miR_174	35.579	24.3797	31.9703	31.4509	29.1608	24.01
novel_miR_175	106.737	33.5221	95.911	8.98598	24.3006	40.0166
novel_miR_176	27591.5	24254.7	26141.1	26293	28961.5	29204.1
novel_miR_177	0	6.09492	26.6419	0	4.86013	0
novel_miR_178	71.1579	9.14238	15.9852	22.4649	92.3424	56.0233
novel_miR_179	338	30.4746	133.21	53.9159	116.643	160.067
novel_miR_18	0	9.14238	15.9852	8.98598	4.86013	0
novel_miR_180	0	9.14238	15.9852	8.98598	4.86013	0
novel_miR_181	35.579	30.4746	10.6568	76.3808	48.6013	24.01
novel_miR_182	0	0	0	4.49299	4.86013	0
novel_miR_183	0	0	0	17.972	9.72025	16.0067
novel_miR_184	124.526	33.5221	111.896	26.9579	53.4614	32.0133
novel_miR_185	53.3684	70.0916	79.9258	8.98598	48.6013	40.0166
novel_miR_186	1654.42	1279.93	1518.59	1779.22	1535.8	1632.68
novel_miR_187	231.263	67.0441	85.2542	71.8878	111.783	128.053
novel_miR_188	853.895	685.679	612.765	471.764	520.033	672.28
novel_miR_189	0	18.2848	15.9852	4.49299	0	0
novel_miR_19	35.579	18.2848	5.32839	22.4649	4.86013	32.0133
novel_miR_190	106.737	36.5695	21.3136	13.479	24.3006	0
novel_miR_191	160.105	152.373	159.852	89.8598	72.9019	128.053
novel_miR_192	124.526	45.7119	85.2542	170.734	218.706	152.063
novel_miR_193	1583.26	1438.4	106.568	107.832	578.355	1088.45
novel_miR_194	35.579	9.14238	5.32839	8.98598	9.72025	8.00333
novel_miR_195	106.737	48.7594	69.2691	98.8458	160.384	168.07
novel_miR_196	0	21.3322	37.2987	4.49299	0	8.00333
novel_miR_197	0	6.09492	10.6568	0	0	0
novel_miR_198	836.106	676.536	676.705	381.904	626.956	464.193
novel_miR_199	373.579	722.248	751.303	597.567	641.537	792.33
novel_miR_2	88.9474	85.3289	101.239	58.4089	34.0209	24.01
novel_miR_20	71.1579	63.9967	85.2542	94.3528	72.9019	128.053
novel_miR_200	17.7895	51.8068	37.2987	53.9159	19.4405	48.02
novel_miR_201	35.579	45.7119	37.2987	4.49299	14.5804	0
novel_miR_202	3771.37	2023.51	2664.19	992.951	1885.73	1384.58
novel_miR_203	71.1579	45.7119	37.2987	179.72	121.503	96.04
novel_miR_204	17.7895	51.8068	37.2987	53.9159	19.4405	48.02
novel_miR_205	0	3.04746	5.32839	4.49299	0	0
novel_miR_206	5372.42	6061.4	7315.88	10625.9	10050.7	10364.3
novel_miR_207	1085.16	265.129	964.438	283.058	981.745	536.223
novel_miR_208	0	6.09492	10.6568	0	0	0
novel_miR_209	0	3.04746	0	8.98598	4.86013	0
novel_miR_21	2597.26	1624.3	1705.08	1819.66	1472.62	2929.22
novel_miR_210	0	0	0	94.3528	116.643	144.06
novel_miR_211	124.526	100.566	202.479	62.9018	38.881	40.0166
novel_miR_212	8574.53	8535.94	7278.58	6685.57	7683.86	4914.04
novel_miR_213	106.737	15.2373	53.2839	17.972	53.4614	0
novel_miR_214	409.158	426.645	367.659	516.694	524.894	744.31
novel_miR_215	498.105	347.411	394.301	332.481	427.691	328.137
novel_miR_216	71.1579	39.617	10.6568	8.98598	4.86013	0
novel_miR_217	16544.2	19339.2	18265.7	18758.2	17535.3	21312.9
novel_miR_218	17.7895	24.3797	15.9852	31.4509	34.0209	32.0133
novel_miR_219	533.684	304.746	335.688	399.876	272.167	640.266
novel_miR_22	35.579	30.4746	26.6419	31.4509	19.4405	24.01
novel_miR_220	160.105	121.898	175.837	143.776	189.545	240.1
novel_miR_221	0	9.14238	5.32839	0	0	0
novel_miR_222	978.421	1478.02	1300.13	1797.2	1020.63	2713.13
novel_miR_223	0	24.3797	0	13.479	19.4405	8.00333
novel_miR_224	17.7895	12.1898	37.2987	40.4369	38.881	24.01
novel_miR_225	142.316	121.898	79.9258	4.49299	9.72025	8.00333
novel_miR_226	0	9.14238	15.9852	8.98598	4.86013	0
novel_miR_227	0	9.14238	0	4.49299	9.72025	16.0067
novel_miR_228	0	18.2848	21.3136	0	4.86013	8.00333
novel_miR_229	0	39.617	15.9852	0	0	8.00333
novel_miR_23	0	0	0	13.479	4.86013	0
novel_miR_230	142.316	57.9018	229.121	89.8598	247.866	160.067
novel_miR_231	0	3.04746	0	0	4.86013	0
novel_miR_232	1654.42	1279.93	1518.59	1779.22	1535.8	1632.68
novel_miR_233	35.579	12.1898	10.6568	17.972	24.3006	8.00333
novel_miR_234	17.7895	27.4272	10.6568	31.4509	29.1608	16.0067
novel_miR_235	5746	5753.61	4587.74	5126.5	4155.41	5954.48
novel_miR_236	124.526	112.756	95.911	8.98598	19.4405	48.02
novel_miR_237	142.316	57.9018	10.6568	0	0	0
novel_miR_238	35.579	18.2848	31.9703	22.4649	43.7411	32.0133
novel_miR_239	0	6.09492	10.6568	0	0	0
novel_miR_24	35.579	271.224	79.9258	0	0	0
novel_miR_240	142.316	149.326	159.852	0	4.86013	0
novel_miR_241	0	3.04746	5.32839	13.479	4.86013	0
novel_miR_242	0	6.09492	10.6568	0	0	0
novel_miR_243	498.105	347.411	394.301	332.481	427.691	328.137
novel_miR_244	17.7895	76.1865	85.2542	31.4509	48.6013	48.02
novel_miR_245	71.1579	12.1898	42.6271	8.98598	19.4405	16.0067
novel_miR_246	40542.2	35716.2	38939.9	33468.3	38327	35286.7
novel_miR_247	17.7895	30.4746	15.9852	31.4509	14.5804	0
novel_miR_248	17.7895	21.3322	15.9852	4.49299	0	0
novel_miR_249	106.737	39.617	37.2987	31.4509	29.1608	32.0133
novel_miR_25	0	173.705	186.494	4.49299	0	16.0067
novel_miR_250	4002.63	4531.57	3777.83	4088.62	3902.68	3969.65
novel_miR_251	0	0	5.32839	4.49299	0	8.00333
novel_miR_252	17.7895	0	5.32839	0	4.86013	8.00333
novel_miR_253	1085.16	999.567	788.602	1249.05	1098.39	1712.71
novel_miR_254	17.7895	0	15.9852	13.479	9.72025	0
novel_miR_255	71.1579	15.2373	26.6419	4.49299	9.72025	16.0067
novel_miR_256	426.948	222.465	404.958	345.96	403.39	304.127
novel_miR_257	17.7895	3.04746	5.32839	8.98598	4.86013	16.0067
novel_miR_258	0	15.2373	31.9703	62.9018	34.0209	96.04
novel_miR_259	53.3684	30.4746	37.2987	67.3948	111.783	80.0333
novel_miR_26	71.1579	67.0441	58.6123	49.4229	38.881	8.00333
novel_miR_260	0	3.04746	10.6568	4.49299	0	0
novel_miR_262	106.737	152.373	106.568	134.79	170.104	192.08
novel_miR_263	0	0	0	4.49299	4.86013	0
novel_miR_264	53.3684	3.04746	15.9852	0	14.5804	16.0067
novel_miR_265	836.106	761.865	634.078	1091.8	840.802	872.363
novel_miR_266	142.316	121.898	79.9258	4.49299	9.72025	8.00333
novel_miR_267	0	0	0	13.479	4.86013	0
novel_miR_268	35.579	67.0441	74.5974	166.241	247.866	152.063
novel_miR_269	0	18.2848	47.9555	98.8458	106.923	32.0133
novel_miR_27	0	6.09492	10.6568	0	0	0
novel_miR_270	142.316	143.231	181.165	17.972	14.5804	32.0133
novel_miR_271	0	6.09492	31.9703	0	0	8.00333
novel_miR_272	0	9.14238	10.6568	0	0	0
novel_miR_273	35.579	24.3797	15.9852	17.972	14.5804	32.0133
novel_miR_274	71.1579	73.1391	175.837	413.355	486.013	520.216
novel_miR_275	0	0	0	0	0	8.00333
novel_miR_276	231.263	124.946	79.9258	121.311	179.825	96.04
novel_miR_277	2170.32	2005.23	1907.56	3342.78	2556.43	3481.45
novel_miR_278	17.7895	0	0	0	4.86013	8.00333
novel_miR_279	302.421	286.461	335.688	166.241	165.244	152.063
novel_miR_28	26808.7	23032.7	29897.6	23961.1	29423.2	26467
novel_miR_280	17.7895	9.14238	0	4.49299	4.86013	24.01
novel_miR_281	533.684	597.302	564.809	211.17	184.685	248.103
novel_miR_282	53.3684	45.7119	26.6419	35.9439	14.5804	24.01
novel_miR_283	88.9474	70.0916	138.538	31.4509	34.0209	24.01
novel_miR_284	142.316	115.804	181.165	112.325	116.643	80.0333
novel_miR_285	35.579	30.4746	26.6419	31.4509	19.4405	24.01
novel_miR_286	177.895	45.7119	90.5826	31.4509	72.9019	40.0166
novel_miR_287	17.7895	9.14238	5.32839	31.4509	14.5804	8.00333
novel_miR_288	587.053	472.356	703.347	1949.96	1482.34	1712.71
novel_miR_289	1352	1252.51	1182.9	1505.15	1628.14	872.363
novel_miR_29	18074.1	17251.7	18414.9	15954.6	19581.4	12013
novel_miR_290	5194.53	2885.95	3447.47	3500.04	3718	3713.54
novel_miR_291	0	6.09492	5.32839	0	0	0
novel_miR_292	142.316	45.7119	143.866	80.8738	243.006	96.04
novel_miR_293	17.7895	6.09492	5.32839	22.4649	14.5804	8.00333
novel_miR_294	17.7895	91.4238	111.896	314.509	257.587	240.1
novel_miR_295	124.526	100.566	202.479	62.9018	38.881	40.0166
novel_miR_296	0	0	0	0	0	8.00333
novel_miR_297	0	3.04746	10.6568	35.9439	29.1608	8.00333
novel_miR_298	17.7895	3.04746	5.32839	8.98598	9.72025	16.0067
novel_miR_299	71.1579	45.7119	37.2987	179.72	121.503	96.04
novel_miR_3	35.579	48.7594	37.2987	17.972	9.72025	24.01
novel_miR_30	17.7895	27.4272	15.9852	4.49299	0	0
novel_miR_300	17.7895	0	15.9852	4.49299	0	32.0133
novel_miR_301	35.579	0	0	0	9.72025	8.00333
novel_miR_302	0	9.14238	5.32839	0	0	0
novel_miR_303	0	0	0	22.4649	24.3006	32.0133
novel_miR_304	17.7895	3.04746	5.32839	8.98598	4.86013	16.0067
novel_miR_305	53.3684	24.3797	26.6419	8.98598	14.5804	16.0067
novel_miR_307	0	3.04746	5.32839	4.49299	9.72025	0
novel_miR_308	711.579	173.705	511.525	512.201	1215.03	528.22
novel_miR_309	0	3.04746	5.32839	4.49299	0	0
novel_miR_31	444.737	210.275	271.748	215.663	349.929	328.137
novel_miR_310	2632.84	1776.67	2829.37	2992.33	2512.68	3561.48
novel_miR_311	0	12.1898	5.32839	4.49299	4.86013	0
novel_miR_312	0	12.1898	10.6568	31.4509	24.3006	0
novel_miR_313	0	3.04746	5.32839	0	0	0
novel_miR_314	106.737	73.1391	37.2987	26.9579	53.4614	40.0166
novel_miR_315	0	12.1898	15.9852	4.49299	4.86013	8.00333
novel_miR_316	124.526	18.2848	21.3136	0	4.86013	0
novel_miR_317	195.684	73.1391	79.9258	58.4089	34.0209	32.0133
novel_miR_318	0	3.04746	0	0	4.86013	0
novel_miR_319	88.9474	97.5188	90.5826	49.4229	68.0418	184.077
novel_miR_32	35.579	30.4746	21.3136	0	14.5804	8.00333
novel_miR_320	17.7895	0	15.9852	4.49299	9.72025	0
novel_miR_321	0	6.09492	10.6568	0	0	0
novel_miR_322	0	0	0	4.49299	19.4405	8.00333
novel_miR_323	17.7895	3.04746	21.3136	4.49299	0	0
novel_miR_324	53.3684	39.617	31.9703	8.98598	4.86013	0
novel_miR_325	284.632	100.566	181.165	35.9439	150.664	120.05
novel_miR_326	0	3.04746	5.32839	4.49299	0	8.00333
novel_miR_327	266.842	158.468	154.523	220.156	194.405	216.09
novel_miR_328	17.7895	21.3322	26.6419	17.972	14.5804	16.0067
novel_miR_329	35.579	9.14238	31.9703	98.8458	53.4614	96.04
novel_miR_33	88.9474	30.4746	42.6271	0	9.72025	24.01
novel_miR_330	0	0	0	0	0	8.00333
novel_miR_331	1138.53	752.723	868.527	399.876	733.879	592.246
novel_miR_332	17.7895	12.1898	37.2987	40.4369	38.881	16.0067
novel_miR_333	0	12.1898	10.6568	0	0	0
novel_miR_334	409.158	231.607	447.585	390.89	320.768	288.12
novel_miR_335	17.7895	24.3797	10.6568	31.4509	34.0209	32.0133
novel_miR_336	1707.79	1154.99	1273.48	444.806	573.495	800.333
novel_miR_337	302.421	222.465	181.165	440.313	364.509	336.14
novel_miR_338	0	6.09492	5.32839	4.49299	4.86013	8.00333
novel_miR_339	17.7895	24.3797	26.6419	17.972	53.4614	24.01
novel_miR_34	5746	5753.61	4587.74	5126.5	4155.41	5954.48
novel_miR_340	71.1579	27.4272	79.9258	22.4649	29.1608	48.02
novel_miR_341	0	6.09492	5.32839	13.479	9.72025	16.0067
novel_miR_342	498.105	347.411	394.301	332.481	427.691	328.137
novel_miR_343	3806.95	3047.46	3442.14	2170.11	2264.82	2232.93
novel_miR_344	142.316	112.756	143.866	157.255	111.783	304.127
novel_miR_345	124.526	45.7119	0	4.49299	53.4614	48.02
novel_miR_346	0	76.1865	58.6123	0	0	0
novel_miR_347	12541.6	10218.1	13928.4	20227.4	19285	16775
novel_miR_348	0	0	0	4.49299	4.86013	0
novel_miR_349	124.526	45.7119	42.6271	35.9439	43.7411	48.02
novel_miR_35	35.579	3.04746	0	0	0	0
novel_miR_350	35.579	24.3797	31.9703	31.4509	29.1608	24.01
novel_miR_351	88.9474	63.9967	69.2691	8.98598	14.5804	24.01
novel_miR_352	0	6.09492	10.6568	0	0	0
novel_miR_353	0	0	0	13.479	4.86013	16.0067
novel_miR_354	266.842	149.326	234.449	157.255	131.223	152.063
novel_miR_355	142.316	97.5188	79.9258	112.325	87.4823	88.0366
novel_miR_356	162329	153485	185082	265882	253062	237299
novel_miR_357	0	12.1898	10.6568	0	19.4405	0
novel_miR_358	71.1579	33.5221	37.2987	8.98598	29.1608	32.0133
novel_miR_359	355.79	383.98	277.076	134.79	170.104	152.063
novel_miR_36	35.579	21.3322	26.6419	22.4649	77.762	144.06
novel_miR_360	47978.2	37895.2	40804.8	34739.8	34074.3	40728.9
novel_miR_361	0	9.14238	0	4.49299	9.72025	16.0067
novel_miR_362	0	3.04746	5.32839	4.49299	0	8.00333
novel_miR_363	0	0	0	0	4.86013	0
novel_miR_364	35.579	42.6645	37.2987	0	0	0
novel_miR_37	124.526	45.7119	42.6271	35.9439	43.7411	48.02
novel_miR_38	142.316	45.7119	63.9407	53.9159	77.762	120.05
novel_miR_39	0	0	0	4.49299	4.86013	0
novel_miR_4	88.9474	21.3322	47.9555	22.4649	29.1608	48.02
novel_miR_40	35.579	9.14238	0	44.9299	97.2025	24.01
novel_miR_41	71.1579	3.04746	0	8.98598	0	0
novel_miR_42	71.1579	76.1865	63.9407	44.9299	92.3424	40.0166
novel_miR_43	71.1579	63.9967	85.2542	94.3528	72.9019	128.053
novel_miR_44	17.7895	12.1898	21.3136	17.972	9.72025	0
novel_miR_45	266.842	286.461	330.36	233.635	194.405	104.043
novel_miR_46	0	6.09492	10.6568	0	0	0
novel_miR_47	0	0	0	0	0	8.00333
novel_miR_48	231.263	127.993	111.896	0	0	0
novel_miR_49	0	73.1391	53.2839	0	0	0
novel_miR_5	17.7895	18.2848	10.6568	22.4649	29.1608	8.00333
novel_miR_50	17.7895	18.2848	0	22.4649	14.5804	32.0133
novel_miR_51	124.526	100.566	202.479	62.9018	38.881	40.0166
novel_miR_52	0	0	5.32839	4.49299	0	8.00333
novel_miR_53	0	3.04746	0	8.98598	4.86013	0
novel_miR_54	17.7895	109.709	85.2542	0	9.72025	8.00333
novel_miR_55	53.3684	97.5188	122.553	125.804	121.503	120.05
novel_miR_56	17415.9	14551.6	17466.5	20964.3	17549.9	27131.3
novel_miR_57	0	12.1898	5.32839	0	0	0
novel_miR_58	71.1579	33.5221	74.5974	26.9579	63.1816	88.0366
novel_miR_59	160.105	94.4713	58.6123	26.9579	63.1816	40.0166
novel_miR_6	71.1579	88.3764	31.9703	4.49299	19.4405	8.00333
novel_miR_60	1102.95	149.326	682.034	350.453	345.069	688.286
novel_miR_61	17.7895	60.9492	69.2691	8.98598	4.86013	40.0166
novel_miR_62	0	6.09492	10.6568	0	0	0
novel_miR_63	0	0	0	4.49299	4.86013	0
novel_miR_64	35.579	9.14238	15.9852	13.479	4.86013	8.00333
novel_miR_65	0	0	0	0	0	80.0333
novel_miR_66	0	21.3322	5.32839	35.9439	19.4405	24.01
novel_miR_67	0	0	0	13.479	4.86013	0
novel_miR_68	106.737	15.2373	15.9852	0	0	8.00333
novel_miR_69	17.7895	21.3322	15.9852	4.49299	0	0
novel_miR_7	71.1579	12.1898	15.9852	0	4.86013	0
novel_miR_70	17.7895	51.8068	37.2987	53.9159	19.4405	48.02
novel_miR_71	373.579	225.512	415.614	345.96	403.39	336.14
novel_miR_72	0	6.09492	5.32839	13.479	4.86013	16.0067
novel_miR_73	0	6.09492	26.6419	0	4.86013	24.01
novel_miR_74	0	6.09492	15.9852	0	0	0
novel_miR_75	0	6.09492	5.32839	13.479	9.72025	16.0067
novel_miR_76	266.842	82.2815	234.449	107.832	145.804	232.097
novel_miR_77	17.7895	15.2373	15.9852	4.49299	0	0
novel_miR_78	6368.63	6177.2	4950.07	2790.15	2779.99	3409.42
novel_miR_8	0	9.14238	37.2987	0	0	0
novel_miR_80	177.895	21.3322	47.9555	98.8458	77.762	120.05
novel_miR_81	0	6.09492	10.6568	0	0	0
novel_miR_82	71.1579	63.9967	74.5974	58.4089	63.1816	80.0333
novel_miR_83	0	3.04746	5.32839	0	0	0
novel_miR_84	0	3.04746	10.6568	26.9579	29.1608	0
novel_miR_85	0	0	0	17.972	0	24.01
novel_miR_86	0	0	26.6419	0	4.86013	0
novel_miR_87	71.1579	6.09492	10.6568	0	19.4405	8.00333
novel_miR_88	0	6.09492	5.32839	4.49299	9.72025	8.00333
novel_miR_89	0	0	21.3136	0	4.86013	0
novel_miR_9	338	30.4746	133.21	53.9159	116.643	160.067
novel_miR_90	391.369	329.126	207.807	336.974	320.768	200.083
novel_miR_91	17.7895	12.1898	10.6568	26.9579	38.881	8.00333
novel_miR_92	0	6.09492	10.6568	0	0	0
novel_miR_93	5603.69	5128.88	6287.5	9143.23	8461.48	7515.13
novel_miR_94	0	12.1898	5.32839	0	0	0
novel_miR_95	17.7895	51.8068	53.2839	13.479	24.3006	16.0067
novel_miR_96	53.3684	33.5221	37.2987	85.3668	170.104	96.04
novel_miR_97	35.579	271.224	79.9258	0	0	0
novel_miR_98	35.579	45.7119	31.9703	26.9579	9.72025	16.0067
novel_miR_99	0	6.09492	26.6419	0	4.86013	0

## Sheet: Top 10 abundantly miRNAs
Top 10 abundantly expressed known miRNAs
miRNA	S01	S02	S03	S04	S05	S06	Total reads
pxy-miR-279b-3p	43637.6	48643.6	45083.5	43155.2	48815.1	21745	41846.7
pxy-miR-750	13342.1	16115	12042.2	9749.79	11902.4	11917	12511.4
pxy-miR-8494-5p	6831.16	6338.72	5285.76	3958.32	4364.39	3593.49	5061.98
pxy-miR-306	3077.58	2581.2	2989.23	1990.39	2430.06	2945.23	2668.95
pxy-miR-8536b-3p	1814.53	1944.28	1603.84	2035.32	1987.79	2040.85	1904.44
pxy-miR-8532-3p	2561.69	2081.42	2200.62	1410.8	1375.42	1400.58	1838.42
pxy-miR-8489a-3p	1512.11	1587.73	1300.13	2134.17	1598.98	2625.09	1793.03
pxy-miR-9b-5p	1547.68	1404.88	1811.65	1370.36	2187.06	856.356	1529.67
pxy-miR-8507-3p	1565.47	1423.16	1076.33	1374.85	1122.69	1920.8	1413.89
pxy-miR-9b-3p	1280.84	1188.51	1145.6	1590.52	1390	1472.61	1344.68
Top 10 abundantly expressed novel miRNAs
miRNA	S01	S02	S03	S04	S05	S06	Total reads
novel_miR_1	84766.9	72861.7	78338	87190.9	76571.3	81489.9	80203.1
novel_miR_246	40542.2	35716.2	38939.9	33468.3	38327	35286.7	37046.7
novel_miR_125	21471.9	21865.5	23748.6	38042.1	31867.8	33381.9	28396.3
novel_miR_176	27591.5	24254.7	26141.1	26293	28961.5	29204.1	27074.3
novel_miR_28	26808.7	23032.7	29897.6	23961.1	29423.2	26467	26598.4
novel_miR_29	18074.1	17251.7	18414.9	15954.6	19581.4	12013	16881.6
novel_miR_347	12541.6	10218.1	13928.4	20227.4	19285	16775	15495.9
novel_miR_212	8574.53	8535.94	7278.58	6685.57	7683.86	4914.04	7278.75
novel_miR_132	24336	1346.98	5754.66	1689.36	3922.12	4689.95	6956.51
novel_miR_78	6368.63	6177.2	4950.07	2790.15	2779.99	3409.42	4412.58
