# Supplementary material for: Profiling of MicroRNAs in Midguts of Plutella xylostella Provides Novel Insights Into the Bacillus thuringiensis Resistance
Source: Front Genet. 2021 Sep 8;12:739849. doi: 10.3389/fgene.2021.739849 (PMC8455949; doi:10.3389/fgene.2021.739849)
Supplement: Supplementary file 5 [file Data_Sheet_1.ZIP › Figure_4_Source data.xlsx]

## Sheet: Sheet1
Differentially expressed miRNAs in each sample
#ID	S01	S02	S03	S04	S05	S06
pxy-miR-8522	231.263	262.082	277.076	26.9579	24.3006	24.01
novel_miR_116	266.842	228.56	250.434	44.9299	34.0209	72.03
novel_miR_118	35.579	271.224	79.9258	0	0	0
novel_miR_157	0	0	0	94.3528	111.783	144.06
novel_miR_210	0	0	0	94.3528	116.643	144.06
novel_miR_225	142.316	121.898	79.9258	4.49299	9.72025	8.00333
novel_miR_237	142.316	57.9018	10.6568	0	0	0
novel_miR_24	35.579	271.224	79.9258	0	0	0
novel_miR_240	142.316	149.326	159.852	0	4.86013	0
novel_miR_25	0	173.705	186.494	4.49299	0	16.0067
novel_miR_266	142.316	121.898	79.9258	4.49299	9.72025	8.00333
novel_miR_270	142.316	143.231	181.165	17.972	14.5804	32.0133
novel_miR_274	71.1579	73.1391	175.837	413.355	486.013	520.216
novel_miR_288	587.053	472.356	703.347	1949.96	1482.34	1712.71
novel_miR_48	231.263	127.993	111.896	0	0	0
novel_miR_97	35.579	271.224	79.9258	0	0	0
The expression levels of DE miRNAs have been normalized using the TPM formula
