# Supplementary material for: Profiling of MicroRNAs in Midguts of Plutella xylostella Provides Novel Insights Into the Bacillus thuringiensis Resistance
Source: Front Genet. 2021 Sep 8;12:739849. doi: 10.3389/fgene.2021.739849 (PMC8455949; doi:10.3389/fgene.2021.739849)
Supplement: Supplementary file 5 [file Data_Sheet_1.ZIP › Figure_5_Source data.xlsx]

## Sheet: All target genes annotation
GO annotation of all target genes
#Gene	GO_Anno
Px000003	2	Molecular Function: ATP binding (GO:0005524);	Molecular Function: ATPase activity (GO:0016887);
Px000006	2	Molecular Function: DNA binding (GO:0003677);	Cellular Component: nucleus (GO:0005634);
Px000011	1	Molecular Function: peptidase activity (GO:0008233);
Px000012	3	Molecular Function: microtubule motor activity (GO:0003777);	Biological Process: microtubule-based movement (GO:0007018);	Cellular Component: dynein complex (GO:0030286);
Px000029	3	Molecular Function: alkaline phosphatase activity (GO:0004035);	Cellular Component: integral component of membrane (GO:0016021);	Biological Process: dephosphorylation (GO:0016311);
Px000034	1	Cellular Component: integral component of membrane (GO:0016021);
Px000036	2	Molecular Function: microtubule motor activity (GO:0003777);	Biological Process: microtubule-based movement (GO:0007018);
Px000037	8	Molecular Function: DNA helicase activity (GO:0003678);	Molecular Function: chromatin binding (GO:0003682);	Molecular Function: DNA replication origin binding (GO:0003688);	Molecular Function: ATP binding (GO:0005524);	Cellular Component: nucleus (GO:0005634);	Biological Process: DNA replication initiation (GO:0006270);	Biological Process: DNA duplex unwinding (GO:0032508);	Cellular Component: MCM complex (GO:0042555);
Px000039	3	Biological Process: metabolic process (GO:0008152);	Cellular Component: integral component of membrane (GO:0016021);	Molecular Function: transferase activity, transferring hexosyl groups (GO:0016758);
Px000042	2	Molecular Function: oxidoreductase activity (GO:0016491);	Biological Process: oxidation-reduction process (GO:0055114);
Px000048	4	Biological Process: double-strand break repair via homologous recombination (GO:0000724);	Biological Process: cytokinesis (GO:0000910);	Molecular Function: phosphatidylinositol-3-phosphate binding (GO:0032266);	Molecular Function: metal ion binding (GO:0046872);
Px000059	1	Molecular Function: binding (GO:0005488);
Px000070	3	Molecular Function: calcium ion binding (GO:0005509);	Cellular Component: integral component of membrane (GO:0016021);	Molecular Function: pyrophosphatase activity (GO:0016462);
Px000086	3	Molecular Function: protein serine/threonine kinase activity (GO:0004674);	Molecular Function: ATP binding (GO:0005524);	Biological Process: protein phosphorylation (GO:0006468);
Px000087	3	Molecular Function: ATP binding (GO:0005524);	Cellular Component: integral component of membrane (GO:0016021);	Molecular Function: ATPase activity (GO:0016887);
Px000091	4	Molecular Function: calcium ion binding (GO:0005509);	Cellular Component: plasma membrane (GO:0005886);	Biological Process: homophilic cell adhesion via plasma membrane adhesion molecules (GO:0007156);	Cellular Component: integral component of membrane (GO:0016021);
Px000097	3	Cellular Component: integral component of membrane (GO:0016021);	Molecular Function: transmembrane transporter activity (GO:0022857);	Biological Process: transmembrane transport (GO:0055085);
Px000100	3	Molecular Function: calcium ion binding (GO:0005509);	Cellular Component: plasma membrane (GO:0005886);	Biological Process: homophilic cell adhesion via plasma membrane adhesion molecules (GO:0007156);
Px000104	2	Cellular Component: extracellular region (GO:0005576);	Molecular Function: carboxylic ester hydrolase activity (GO:0052689);
Px000105	2	Cellular Component: integral component of membrane (GO:0016021);	Biological Process: transmembrane transport (GO:0055085);
Px000106	3	Molecular Function: GTPase activator activity (GO:0005096);	Biological Process: positive regulation of GTPase activity (GO:0043547);	Biological Process: regulation of small GTPase mediated signal transduction (GO:0051056);
Px000107	1	Molecular Function: peptidase activity (GO:0008233);
Px000109	5	Molecular Function: DNA binding (GO:0003677);	Molecular Function: transcription factor activity, sequence-specific DNA binding (GO:0003700);	Cellular Component: nucleus (GO:0005634);	Cellular Component: cytoplasm (GO:0005737);	Biological Process: regulation of transcription, DNA-templated (GO:0006355);
Px000110	1	Cellular Component: intracellular part (GO:0044424);
Px000115	1	Cellular Component: membrane (GO:0016020);
Px000123	2	Molecular Function: oxidoreductase activity, acting on the aldehyde or oxo group of donors, NAD or NADP as acceptor (GO:0016620);	Biological Process: oxidation-reduction process (GO:0055114);
Px000124	3	Molecular Function: nucleic acid binding (GO:0003676);	Molecular Function: methyltransferase activity (GO:0008168);	Biological Process: methylation (GO:0032259);
Px000130	1	Molecular Function: zinc ion binding (GO:0008270);
Px000131	1	Molecular Function: zinc ion binding (GO:0008270);
Px000132	7	Molecular Function: cysteine-type endopeptidase activity (GO:0004197);	Biological Process: carbohydrate metabolic process (GO:0005975);	Biological Process: proteolysis (GO:0006508);	Biological Process: apoptotic process (GO:0006915);	Molecular Function: kinase activity (GO:0016301);	Biological Process: phosphorylation (GO:0016310);	Molecular Function: phosphotransferase activity, alcohol group as acceptor (GO:0016773);
Px000136	3	Molecular Function: metallocarboxypeptidase activity (GO:0004181);	Biological Process: proteolysis (GO:0006508);	Molecular Function: zinc ion binding (GO:0008270);
Px000142	5	Molecular Function: calcium ion binding (GO:0005509);	Cellular Component: integral component of membrane (GO:0016021);	Biological Process: BMP signaling pathway (GO:0030509);	Biological Process: animal organ development (GO:0048513);	Biological Process: regulation of canonical Wnt signaling pathway (GO:0060828);
Px000144	8	Molecular Function: GABA-A receptor activity (GO:0004890);	Molecular Function: extracellular ligand-gated ion channel activity (GO:0005230);	Cellular Component: plasma membrane (GO:0005886);	Biological Process: signal transduction (GO:0007165);	Cellular Component: integral component of membrane (GO:0016021);	Cellular Component: cell junction (GO:0030054);	Biological Process: ion transmembrane transport (GO:0034220);	Cellular Component: synapse (GO:0045202);
Px000145	8	Molecular Function: GABA-A receptor activity (GO:0004890);	Molecular Function: extracellular ligand-gated ion channel activity (GO:0005230);	Cellular Component: plasma membrane (GO:0005886);	Biological Process: signal transduction (GO:0007165);	Cellular Component: integral component of membrane (GO:0016021);	Cellular Component: cell junction (GO:0030054);	Biological Process: ion transmembrane transport (GO:0034220);	Cellular Component: synapse (GO:0045202);
Px000147	3	Molecular Function: nucleotide binding (GO:0000166);	Cellular Component: membrane (GO:0016020);	Molecular Function: hydrolase activity (GO:0016787);
Px000148	2	Molecular Function: nucleotide binding (GO:0000166);	Molecular Function: hydrolase activity (GO:0016787);
Px000170	1	Cellular Component: membrane (GO:0016020);
Px000178	3	Molecular Function: ionotropic glutamate receptor activity (GO:0004970);	Cellular Component: integral component of membrane (GO:0016021);	Biological Process: ionotropic glutamate receptor signaling pathway (GO:0035235);
Px000180	4	Molecular Function: DNA binding (GO:0003677);	Cellular Component: nucleus (GO:0005634);	Biological Process: regulation of transcription, DNA-templated (GO:0006355);	Molecular Function: metal ion binding (GO:0046872);
Px000182	1	Cellular Component: integral component of membrane (GO:0016021);
Px000184	1	Cellular Component: integral component of membrane (GO:0016021);
Px000188	3	Biological Process: proteolysis (GO:0006508);	Molecular Function: serine-type peptidase activity (GO:0008236);	Cellular Component: integral component of membrane (GO:0016021);
Px000192	1	Molecular Function: metal ion binding (GO:0046872);
Px000195	1	Molecular Function: transporter activity (GO:0005215);
Px000211	1	Molecular Function: carboxypeptidase activity (GO:0004180);
Px000215	3	Molecular Function: L-iditol 2-dehydrogenase activity (GO:0003939);	Molecular Function: zinc ion binding (GO:0008270);	Biological Process: oxidation-reduction process (GO:0055114);
Px000222	3	Molecular Function: protein transporter activity (GO:0008565);	Biological Process: protein transport (GO:0015031);	Cellular Component: integral component of membrane (GO:0016021);
Px000227	1	Cellular Component: integral component of membrane (GO:0016021);
Px000228	3	Molecular Function: protein tyrosine phosphatase activity (GO:0004725);	Cellular Component: cytoskeleton (GO:0005856);	Biological Process: peptidyl-tyrosine dephosphorylation (GO:0035335);
Px000230	2	Cellular Component: intracellular (GO:0005622);	Molecular Function: zinc ion binding (GO:0008270);
Px000232	2	Biological Process: macromolecule metabolic process (GO:0043170);	Biological Process: primary metabolic process (GO:0044238);
Px000234	2	Biological Process: transport (GO:0006810);	Cellular Component: membrane (GO:0016020);
Px000237	1	Biological Process: transport (GO:0006810);
Px000239	8	Molecular Function: carbamoyl-phosphate synthase (glutamine-hydrolyzing) activity (GO:0004088);	Molecular Function: ATP binding (GO:0005524);	Biological Process: 'de novo' pyrimidine nucleobase biosynthetic process (GO:0006207);	Biological Process: glutamine metabolic process (GO:0006541);	Molecular Function: 4-hydroxy-tetrahydrodipicolinate reductase (GO:0008839);	Biological Process: lysine biosynthetic process via diaminopimelate (GO:0009089);	Molecular Function: metal ion binding (GO:0046872);	Biological Process: oxidation-reduction process (GO:0055114);
Px000245	6	Molecular Function: ATP binding (GO:0005524);	Biological Process: protein folding (GO:0006457);	Cellular Component: membrane (GO:0016020);	Molecular Function: 2-alkenal reductase [NAD(P)] activity (GO:0032440);	Molecular Function: unfolded protein binding (GO:0051082);	Biological Process: oxidation-reduction process (GO:0055114);
Px000247	4	Molecular Function: sedoheptulose-7-phosphate:D-glyceraldehyde-3-phosphate glyceronetransferase activity (GO:0004801);	Cellular Component: cytoplasm (GO:0005737);	Biological Process: carbohydrate metabolic process (GO:0005975);	Biological Process: pentose-phosphate shunt (GO:0006098);
Px000254	4	Molecular Function: oxidoreductase activity (GO:0016491);	Biological Process: primary metabolic process (GO:0044238);	Biological Process: single-organism metabolic process (GO:0044710);	Biological Process: organic substance metabolic process (GO:0071704);
Px000255	3	Biological Process: metabolic process (GO:0008152);	Molecular Function: transferase activity (GO:0016740);	Molecular Function: lyase activity (GO:0016829);
Px000273	4	Cellular Component: nucleus (GO:0005634);	Biological Process: regulation of transcription, DNA-templated (GO:0006355);	Biological Process: multicellular organism development (GO:0007275);	Molecular Function: sequence-specific DNA binding (GO:0043565);
Px000274	4	Cellular Component: nucleus (GO:0005634);	Biological Process: regulation of transcription, DNA-templated (GO:0006355);	Biological Process: multicellular organism development (GO:0007275);	Molecular Function: sequence-specific DNA binding (GO:0043565);
Px000279	2	Cellular Component: intracellular (GO:0005622);	Biological Process: intracellular signal transduction (GO:0035556);
Px000288	1	Cellular Component: integral component of membrane (GO:0016021);
Px000289	1	Cellular Component: integral component of membrane (GO:0016021);
Px000290	3	Cellular Component: integral component of membrane (GO:0016021);	Molecular Function: substrate-specific transmembrane transporter activity (GO:0022891);	Biological Process: transmembrane transport (GO:0055085);
Px000291	2	Molecular Function: hydrolase activity, hydrolyzing O-glycosyl compounds (GO:0004553);	Biological Process: carbohydrate metabolic process (GO:0005975);
Px000301	1	Molecular Function: GTP binding (GO:0005525);
Px000302	2	Biological Process: transport (GO:0006810);	Cellular Component: integral component of membrane (GO:0016021);
Px000304	4	Biological Process: ribosomal small subunit assembly (GO:0000028);	Molecular Function: structural constituent of ribosome (GO:0003735);	Biological Process: translation (GO:0006412);	Cellular Component: cytosolic small ribosomal subunit (GO:0022627);
Px000306	1	Cellular Component: membrane (GO:0016020);
Px000307	3	Biological Process: carbohydrate metabolic process (GO:0005975);	Cellular Component: integral component of membrane (GO:0016021);	Molecular Function: hydrolase activity (GO:0016787);
Px000318	4	Biological Process: metabolic process (GO:0008152);	Molecular Function: hydrolase activity (GO:0016787);	Molecular Function: organic cyclic compound binding (GO:0097159);	Molecular Function: heterocyclic compound binding (GO:1901363);
Px000320	3	Molecular Function: glyceraldehyde-3-phosphate dehydrogenase (NAD+) (phosphorylating) activity (GO:0004365);	Cellular Component: cytosol (GO:0005829);	Biological Process: glycolytic process (GO:0006096);
Px000323	3	Molecular Function: oxidoreductase activity (GO:0016491);	Molecular Function: molybdenum ion binding (GO:0030151);	Biological Process: oxidation-reduction process (GO:0055114);
Px000336	1	Cellular Component: integral component of membrane (GO:0016021);
Px000342	1	Molecular Function: catalytic activity (GO:0003824);
Px000343	4	Molecular Function: phosphoglycerate dehydrogenase activity (GO:0004617);	Biological Process: L-serine biosynthetic process (GO:0006564);	Molecular Function: NAD binding (GO:0051287);	Biological Process: oxidation-reduction process (GO:0055114);
Px000347	3	Biological Process: cellular process (GO:0009987);	Molecular Function: organic cyclic compound binding (GO:0097159);	Molecular Function: heterocyclic compound binding (GO:1901363);
Px000359	3	Biological Process: cellular amino acid metabolic process (GO:0006520);	Molecular Function: carboxy-lyase activity (GO:0016831);	Molecular Function: pyridoxal phosphate binding (GO:0030170);
Px000364	1	Cellular Component: proteasome complex (GO:0000502);
Px000368	1	Molecular Function: hydrolase activity (GO:0016787);
Px000369	1	Molecular Function: hydrolase activity (GO:0016787);
Px000373	3	Molecular Function: calcium ion binding (GO:0005509);	Cellular Component: integral component of membrane (GO:0016021);	Biological Process: transmembrane transport (GO:0055085);
Px000382	1	Cellular Component: membrane (GO:0016020);
Px000383	2	Molecular Function: methyltransferase activity (GO:0008168);	Biological Process: methylation (GO:0032259);
Px000387	1	Molecular Function: phosphatidylinositol binding (GO:0035091);
Px000393	1	Cellular Component: membrane (GO:0016020);
Px000395	3	Molecular Function: alpha-amylase activity (GO:0004556);	Biological Process: carbohydrate metabolic process (GO:0005975);	Molecular Function: cation binding (GO:0043169);
Px000399	4	Molecular Function: G-protein coupled receptor activity (GO:0004930);	Biological Process: cell surface receptor signaling pathway (GO:0007166);	Biological Process: G-protein coupled receptor signaling pathway (GO:0007186);	Cellular Component: integral component of membrane (GO:0016021);
Px000403	1	Cellular Component: membrane (GO:0016020);
Px000404	5	Molecular Function: metalloendopeptidase activity (GO:0004222);	Biological Process: membrane protein ectodomain proteolysis (GO:0006509);	Biological Process: Notch signaling pathway (GO:0007219);	Molecular Function: zinc ion binding (GO:0008270);	Cellular Component: integral component of membrane (GO:0016021);
Px000413	3	Molecular Function: calcium ion binding (GO:0005509);	Cellular Component: extracellular region (GO:0005576);	Biological Process: cell adhesion (GO:0007155);
Px000414	3	Biological Process: ion transport (GO:0006811);	Cellular Component: membrane (GO:0016020);	Biological Process: transmembrane transport (GO:0055085);
Px000421	4	Molecular Function: transporter activity (GO:0005215);	Biological Process: sodium ion transport (GO:0006814);	Cellular Component: integral component of membrane (GO:0016021);	Biological Process: transmembrane transport (GO:0055085);
Px000425	3	Molecular Function: nucleotide binding (GO:0000166);	Molecular Function: phosphoric ester hydrolase activity (GO:0042578);	Biological Process: phosphatidylinositol dephosphorylation (GO:0046856);
Px000434	4	Molecular Function: Rho guanyl-nucleotide exchange factor activity (GO:0005089);	Cellular Component: intracellular (GO:0005622);	Biological Process: regulation of Rho protein signal transduction (GO:0035023);	Biological Process: positive regulation of GTPase activity (GO:0043547);
Px000440	4	Cellular Component: plasma membrane (GO:0005886);	Molecular Function: potassium ion transmembrane transporter activity (GO:0015079);	Cellular Component: integral component of membrane (GO:0016021);	Biological Process: potassium ion transmembrane transport (GO:0071805);
Px000447	1	Molecular Function: nucleotidyltransferase activity (GO:0016779);
Px000448	4	Molecular Function: nucleotide binding (GO:0000166);	Molecular Function: DNA ligase activity (GO:0003909);	Biological Process: DNA repair (GO:0006281);	Biological Process: cellular macromolecule biosynthetic process (GO:0034645);
Px000455	2	Biological Process: GPI anchor biosynthetic process (GO:0006506);	Cellular Component: integral component of membrane (GO:0016021);
Px000459	3	Molecular Function: protein kinase activity (GO:0004672);	Molecular Function: ATP binding (GO:0005524);	Biological Process: protein phosphorylation (GO:0006468);
Px000468	2	Cellular Component: viral nucleocapsid (GO:0019013);	Cellular Component: intracellular ribonucleoprotein complex (GO:0030529);
Px000477	5	Molecular Function: RNA polymerase III activity (GO:0001056);	Molecular Function: DNA binding (GO:0003677);	Cellular Component: DNA-directed RNA polymerase III complex (GO:0005666);	Biological Process: transcription, DNA-templated (GO:0006351);	Cellular Component: membrane (GO:0016020);
Px000484	2	Molecular Function: DNA binding (GO:0003677);	Biological Process: DNA metabolic process (GO:0006259);
Px000495	3	Molecular Function: nucleic acid binding (GO:0003676);	Molecular Function: methyltransferase activity (GO:0008168);	Biological Process: methylation (GO:0032259);
Px000496	2	Molecular Function: oxidoreductase activity, acting on the aldehyde or oxo group of donors, NAD or NADP as acceptor (GO:0016620);	Biological Process: oxidation-reduction process (GO:0055114);
Px000505	5	Cellular Component: Golgi membrane (GO:0000139);	Molecular Function: sugar:proton symporter activity (GO:0005351);	Biological Process: carbohydrate transport (GO:0008643);	Biological Process: proton transport (GO:0015992);	Cellular Component: integral component of membrane (GO:0016021);
Px000510	1	Molecular Function: catalytic activity (GO:0003824);
Px000512	1	Molecular Function: catalytic activity (GO:0003824);
Px000517	3	Cellular Component: extracellular region (GO:0005576);	Biological Process: chitin metabolic process (GO:0006030);	Molecular Function: chitin binding (GO:0008061);
Px000518	2	Biological Process: metabolic process (GO:0008152);	Molecular Function: hydrolase activity, acting on glycosyl bonds (GO:0016798);
Px000522	3	Molecular Function: protein serine/threonine kinase activity (GO:0004674);	Molecular Function: binding (GO:0005488);	Biological Process: phosphorylation (GO:0016310);
Px000523	3	Cellular Component: integral component of membrane (GO:0016021);	Molecular Function: substrate-specific transmembrane transporter activity (GO:0022891);	Biological Process: transmembrane transport (GO:0055085);
Px000529	2	Molecular Function: glutamate-cysteine ligase activity (GO:0004357);	Biological Process: glutathione biosynthetic process (GO:0006750);
Px000532	1	Molecular Function: catalytic activity (GO:0003824);
Px000537	9	Molecular Function: transmembrane signaling receptor activity (GO:0004888);	Biological Process: ethanol oxidation (GO:0006069);	Biological Process: chemotaxis (GO:0006935);	Biological Process: signal transduction (GO:0007165);	Molecular Function: zinc ion binding (GO:0008270);	Molecular Function: electron carrier activity (GO:0009055);	Cellular Component: integral component of membrane (GO:0016021);	Biological Process: respiratory electron transport chain (GO:0022904);	Molecular Function: S-(hydroxymethyl)glutathione dehydrogenase activity (GO:0051903);
Px000542	1	Biological Process: lipid metabolic process (GO:0006629);
Px000558	5	Molecular Function: threonine-type endopeptidase activity (GO:0004298);	Cellular Component: nucleus (GO:0005634);	Cellular Component: cytoplasm (GO:0005737);	Cellular Component: proteasome core complex (GO:0005839);	Biological Process: proteolysis involved in cellular protein catabolic process (GO:0051603);
Px000567	3	Molecular Function: ion channel activity (GO:0005216);	Cellular Component: integral component of membrane (GO:0016021);	Biological Process: ion transmembrane transport (GO:0034220);
Px000581	1	Cellular Component: integral component of membrane (GO:0016021);
Px000585	1	Cellular Component: membrane (GO:0016020);
Px000595	3	Molecular Function: microtubule motor activity (GO:0003777);	Biological Process: microtubule-based movement (GO:0007018);	Cellular Component: dynein complex (GO:0030286);
Px000596	1	Molecular Function: structural constituent of cuticle (GO:0042302);
Px000598	2	Biological Process: intracellular protein transport (GO:0006886);	Cellular Component: Golgi transport complex (GO:0017119);
Px000599	1	Biological Process: signal transduction (GO:0007165);
Px000612	3	Molecular Function: 3',5'-cyclic-nucleotide phosphodiesterase activity (GO:0004114);	Biological Process: signal transduction (GO:0007165);	Molecular Function: metal ion binding (GO:0046872);
Px000623	2	Molecular Function: kinase activity (GO:0016301);	Biological Process: phosphorylation (GO:0016310);
Px000631	2	Molecular Function: binding (GO:0005488);	Molecular Function: oxidoreductase activity (GO:0016491);
Px000633	1	Molecular Function: metal ion binding (GO:0046872);
Px000634	1	Molecular Function: metal ion binding (GO:0046872);
Px000647	1	Molecular Function: transferase activity, transferring glycosyl groups (GO:0016757);
Px000648	2	Cellular Component: integral component of membrane (GO:0016021);	Biological Process: transmembrane transport (GO:0055085);
Px000655	4	Molecular Function: aldehyde dehydrogenase (NAD) activity (GO:0004029);	Biological Process: metabolic process (GO:0008152);	Molecular Function: oxidoreductase activity, acting on CH-OH group of donors (GO:0016614);	Molecular Function: ion binding (GO:0043167);
Px000660	4	Molecular Function: catalytic activity (GO:0003824);	Biological Process: protein dephosphorylation (GO:0006470);	Cellular Component: membrane (GO:0016020);	Biological Process: single-organism process (GO:0044699);
Px000661	4	Molecular Function: protein tyrosine phosphatase activity (GO:0004725);	Biological Process: protein dephosphorylation (GO:0006470);	Cellular Component: membrane (GO:0016020);	Biological Process: single-organism process (GO:0044699);
Px000671	7	Molecular Function: DNA binding (GO:0003677);	Molecular Function: ATP binding (GO:0005524);	Biological Process: DNA repair (GO:0006281);	Biological Process: chromatin remodeling (GO:0006338);	Biological Process: transcription, DNA-templated (GO:0006351);	Molecular Function: ATPase activity (GO:0016887);	Cellular Component: Ino80 complex (GO:0031011);
Px000673	1	Cellular Component: membrane (GO:0016020);
Px000674	1	Cellular Component: nucleus (GO:0005634);
Px000682	1	Cellular Component: integral component of membrane (GO:0016021);
Px000697	3	Molecular Function: transcription factor activity, sequence-specific DNA binding (GO:0003700);	Cellular Component: nucleus (GO:0005634);	Biological Process: regulation of transcription, DNA-templated (GO:0006355);
Px000698	3	Molecular Function: transcription factor activity, sequence-specific DNA binding (GO:0003700);	Cellular Component: nucleus (GO:0005634);	Biological Process: regulation of transcription, DNA-templated (GO:0006355);
Px000703	5	Biological Process: amino acid transmembrane transport (GO:0003333);	Molecular Function: amino acid transmembrane transporter activity (GO:0015171);	Cellular Component: integral component of membrane (GO:0016021);	Biological Process: defense response to fungus (GO:0050832);	Biological Process: leucine import (GO:0060356);
Px000709	4	Molecular Function: non-membrane spanning protein tyrosine kinase activity (GO:0004715);	Molecular Function: ATP binding (GO:0005524);	Biological Process: peptidyl-tyrosine phosphorylation (GO:0018108);	Molecular Function: protein dimerization activity (GO:0046983);
Px000710	1	Molecular Function: transferase activity (GO:0016740);
Px000721	5	Molecular Function: catalytic activity (GO:0003824);	Biological Process: phosphate-containing compound metabolic process (GO:0006796);	Biological Process: primary metabolic process (GO:0044238);	Biological Process: single-organism process (GO:0044699);	Biological Process: organic substance metabolic process (GO:0071704);
Px000725	3	Molecular Function: structural constituent of ribosome (GO:0003735);	Cellular Component: ribosome (GO:0005840);	Biological Process: translation (GO:0006412);
Px000726	5	Molecular Function: phosphatidylinositol phospholipase C activity (GO:0004435);	Molecular Function: signal transducer activity (GO:0004871);	Cellular Component: intracellular (GO:0005622);	Biological Process: lipid metabolic process (GO:0006629);	Biological Process: intracellular signal transduction (GO:0035556);
Px000731	1	Cellular Component: nucleus (GO:0005634);
Px000735	1	Biological Process: protein ubiquitination (GO:0016567);
Px000736	3	Molecular Function: binding (GO:0005488);	Biological Process: transcription, DNA-templated (GO:0006351);	Cellular Component: intracellular part (GO:0044424);
Px000738	5	Molecular Function: transmembrane receptor protein tyrosine kinase activity (GO:0004714);	Molecular Function: ATP binding (GO:0005524);	Biological Process: transmembrane receptor protein tyrosine kinase signaling pathway (GO:0007169);	Cellular Component: integral component of membrane (GO:0016021);	Biological Process: peptidyl-tyrosine phosphorylation (GO:0018108);
Px000746	1	Cellular Component: integral component of membrane (GO:0016021);
Px000747	6	Molecular Function: DNA binding (GO:0003677);	Molecular Function: DNA topoisomerase type II (ATP-hydrolyzing) activity (GO:0003918);	Molecular Function: ATP binding (GO:0005524);	Cellular Component: nucleus (GO:0005634);	Biological Process: DNA topological change (GO:0006265);	Molecular Function: metal ion binding (GO:0046872);
Px000751	2	Molecular Function: organic cyclic compound binding (GO:0097159);	Molecular Function: heterocyclic compound binding (GO:1901363);
Px000752	4	Biological Process: mRNA splicing, via spliceosome (GO:0000398);	Cellular Component: spliceosomal complex (GO:0005681);	Molecular Function: U6 snRNA binding (GO:0017070);	Molecular Function: U5 snRNA binding (GO:0030623);
Px000760	4	Molecular Function: thiol-dependent ubiquitin-specific protease activity (GO:0004843);	Biological Process: ubiquitin-dependent protein catabolic process (GO:0006511);	Molecular Function: zinc ion binding (GO:0008270);	Biological Process: protein deubiquitination (GO:0016579);
Px000761	1	Cellular Component: membrane (GO:0016020);
Px000763	6	Molecular Function: acetyl-CoA carboxylase activity (GO:0003989);	Molecular Function: biotin carboxylase activity (GO:0004075);	Molecular Function: ATP binding (GO:0005524);	Biological Process: fatty acid biosynthetic process (GO:0006633);	Cellular Component: integral component of membrane (GO:0016021);	Molecular Function: metal ion binding (GO:0046872);
Px000764	6	Molecular Function: acetyl-CoA carboxylase activity (GO:0003989);	Molecular Function: biotin carboxylase activity (GO:0004075);	Molecular Function: ATP binding (GO:0005524);	Biological Process: fatty acid biosynthetic process (GO:0006633);	Cellular Component: integral component of membrane (GO:0016021);	Molecular Function: metal ion binding (GO:0046872);
Px000765	3	Molecular Function: nucleotide binding (GO:0000166);	Molecular Function: ligase activity (GO:0016874);	Molecular Function: ion binding (GO:0043167);
Px000777	14	Molecular Function: structural constituent of ribosome (GO:0003735);	Molecular Function: translation elongation factor activity (GO:0003746);	Molecular Function: GTPase activity (GO:0003924);	Molecular Function: GTP binding (GO:0005525);	Cellular Component: mitochondrion (GO:0005739);	Cellular Component: ribosome (GO:0005840);	Biological Process: protein targeting (GO:0006605);	Biological Process: protein secretion (GO:0009306);	Cellular Component: chloroplast stroma (GO:0009570);	Molecular Function: P-P-bond-hydrolysis-driven protein transmembrane transporter activity (GO:0015450);	Cellular Component: integral component of membrane (GO:0016021);	Biological Process: regulation of DNA-templated transcription, elongation (GO:0032784);	Biological Process: mitochondrial translational elongation (GO:0070125);	Biological Process: protein transmembrane transport (GO:0071806);
Px000780	7	Molecular Function: DNA binding (GO:0003677);	Molecular Function: structural constituent of ribosome (GO:0003735);	Molecular Function: DNA-directed 5'-3' RNA polymerase activity (GO:0003899);	Cellular Component: ribosome (GO:0005840);	Biological Process: transcription, DNA-templated (GO:0006351);	Biological Process: translation (GO:0006412);	Molecular Function: ribonucleoside binding (GO:0032549);
Px000782	3	Molecular Function: microtubule motor activity (GO:0003777);	Biological Process: microtubule-based movement (GO:0007018);	Cellular Component: dynein complex (GO:0030286);
Px000788	2	Molecular Function: nucleic acid binding (GO:0003676);	Cellular Component: PET complex (GO:1990923);
Px000790	3	Molecular Function: transferase activity (GO:0016740);	Molecular Function: organic cyclic compound binding (GO:0097159);	Molecular Function: heterocyclic compound binding (GO:1901363);
Px000799	1	Cellular Component: integral component of membrane (GO:0016021);
Px000813	2	Molecular Function: nucleotide binding (GO:0000166);	Molecular Function: RNA binding (GO:0003723);
Px000816	1	Molecular Function: binding (GO:0005488);
Px000818	1	Molecular Function: metal ion binding (GO:0046872);
Px000819	2	Biological Process: transport (GO:0006810);	Cellular Component: membrane (GO:0016020);
Px000822	4	Molecular Function: structural constituent of ribosome (GO:0003735);	Biological Process: translation (GO:0006412);	Cellular Component: integral component of membrane (GO:0016021);	Biological Process: transmembrane transport (GO:0055085);
Px000825	2	Molecular Function: ferrochelatase activity (GO:0004325);	Biological Process: heme biosynthetic process (GO:0006783);
Px000827	3	Biological Process: ubiquitin-dependent protein catabolic process (GO:0006511);	Biological Process: protein deubiquitination (GO:0016579);	Molecular Function: thiol-dependent ubiquitinyl hydrolase activity (GO:0036459);
Px000834	3	Molecular Function: binding (GO:0005488);	Cellular Component: membrane (GO:0016020);	Molecular Function: oxidoreductase activity (GO:0016491);
Px000836	4	Cellular Component: intracellular (GO:0005622);	Molecular Function: kinase activity (GO:0016301);	Biological Process: phosphatidylinositol phosphorylation (GO:0046854);	Biological Process: phosphatidylinositol-mediated signaling (GO:0048015);
Px000840	5	Molecular Function: translation elongation factor activity (GO:0003746);	Molecular Function: GTPase activity (GO:0003924);	Molecular Function: GTP binding (GO:0005525);	Cellular Component: cytoplasm (GO:0005737);	Biological Process: translational elongation (GO:0006414);
Px000842	3	Molecular Function: nucleotide binding (GO:0000166);	Molecular Function: protein kinase activity (GO:0004672);	Biological Process: phosphorylation (GO:0016310);
Px000848	1	Cellular Component: integral component of membrane (GO:0016021);
Px000859	4	Molecular Function: binding (GO:0005488);	Molecular Function: transferase activity (GO:0016740);	Biological Process: primary metabolic process (GO:0044238);	Biological Process: organic substance metabolic process (GO:0071704);
Px000873	3	Molecular Function: protein kinase activity (GO:0004672);	Molecular Function: ATP binding (GO:0005524);	Biological Process: protein phosphorylation (GO:0006468);
Px000878	5	Molecular Function: RNA binding (GO:0003723);	Molecular Function: glutamate 5-kinase activity (GO:0004349);	Cellular Component: cytoplasm (GO:0005737);	Biological Process: proline biosynthetic process (GO:0006561);	Biological Process: phosphorylation (GO:0016310);
Px000891	5	Biological Process: transport (GO:0006810);	Cellular Component: membrane (GO:0016020);	Biological Process: single-organism cellular process (GO:0044763);	Biological Process: regulation of cellular process (GO:0050794);	Biological Process: regulation of biological quality (GO:0065008);
Px000892	1	Cellular Component: integral component of membrane (GO:0016021);
Px000893	5	Biological Process: signal transduction (GO:0007165);	Molecular Function: kinase activity (GO:0016301);	Biological Process: phosphorylation (GO:0016310);	Biological Process: primary metabolic process (GO:0044238);	Biological Process: cellular macromolecule metabolic process (GO:0044260);
Px000903	3	Molecular Function: 3-hydroxyisobutyryl-CoA hydrolase activity (GO:0003860);	Cellular Component: mitochondrion (GO:0005739);	Biological Process: valine catabolic process (GO:0006574);
Px000904	4	Molecular Function: actin binding (GO:0003779);	Cellular Component: cytoplasm (GO:0005737);	Cellular Component: cytoskeleton (GO:0005856);	Cellular Component: extrinsic component of membrane (GO:0019898);
Px000912	3	Molecular Function: oxidoreductase activity, acting on the aldehyde or oxo group of donors (GO:0016903);	Biological Process: cellular respiration (GO:0045333);	Molecular Function: 4 iron, 4 sulfur cluster binding (GO:0051539);
Px000917	3	Molecular Function: nucleic acid binding (GO:0003676);	Molecular Function: helicase activity (GO:0004386);	Molecular Function: ATP binding (GO:0005524);
Px000919	2	Biological Process: cellular process (GO:0009987);	Biological Process: single-organism developmental process (GO:0044767);
Px000929	3	Molecular Function: G-protein coupled serotonin receptor activity (GO:0004993);	Biological Process: serotonin receptor signaling pathway (GO:0007210);	Cellular Component: integral component of membrane (GO:0016021);
Px000936	2	Biological Process: transport (GO:0006810);	Cellular Component: integral component of membrane (GO:0016021);
Px000941	1	Molecular Function: metal ion binding (GO:0046872);
Px000946	6	Cellular Component: mitochondrion (GO:0005739);	Biological Process: lipoate biosynthetic process (GO:0009107);	Biological Process: protein lipoylation (GO:0009249);	Molecular Function: lipoate synthase activity (GO:0016992);	Molecular Function: metal ion binding (GO:0046872);	Molecular Function: 4 iron, 4 sulfur cluster binding (GO:0051539);
Px000953	4	Molecular Function: metalloendopeptidase activity (GO:0004222);	Cellular Component: mitochondrial inner membrane (GO:0005743);	Biological Process: protein processing involved in protein targeting to mitochondrion (GO:0006627);	Molecular Function: zinc ion binding (GO:0008270);
Px000955	1	Biological Process: transport (GO:0006810);
Px000956	1	Cellular Component: integral component of membrane (GO:0016021);
Px000967	5	Molecular Function: structural constituent of ribosome (GO:0003735);	Biological Process: translation (GO:0006412);	Cellular Component: large ribosomal subunit (GO:0015934);	Cellular Component: membrane (GO:0016020);	Biological Process: vesicle-mediated transport (GO:0016192);
Px000968	4	Molecular Function: transcription corepressor activity (GO:0003714);	Biological Process: negative regulation of BMP signaling pathway (GO:0030514);	Molecular Function: SMAD binding (GO:0046332);	Biological Process: negative regulation of nucleic acid-templated transcription (GO:1903507);
Px000978	3	Molecular Function: phosphatidate cytidylyltransferase activity (GO:0004605);	Cellular Component: integral component of membrane (GO:0016021);	Biological Process: CDP-diacylglycerol biosynthetic process (GO:0016024);
Px000981	2	Molecular Function: binding (GO:0005488);	Biological Process: response to stimulus (GO:0050896);
Px000984	2	Cellular Component: nucleus (GO:0005634);	Biological Process: ribosome biogenesis (GO:0042254);
Px000994	3	Molecular Function: metallocarboxypeptidase activity (GO:0004181);	Biological Process: proteolysis (GO:0006508);	Molecular Function: zinc ion binding (GO:0008270);
Px000998	3	Molecular Function: oxidoreductase activity, acting on the CH-OH group of donors, NAD or NADP as acceptor (GO:0016616);	Molecular Function: NAD binding (GO:0051287);	Biological Process: oxidation-reduction process (GO:0055114);
Px001005	4	Molecular Function: structural constituent of ribosome (GO:0003735);	Biological Process: translation (GO:0006412);	Cellular Component: integral component of membrane (GO:0016021);	Biological Process: transmembrane transport (GO:0055085);
Px001007	2	Biological Process: DNA repair (GO:0006281);	Biological Process: DNA recombination (GO:0006310);
Px001012	4	Molecular Function: motor activity (GO:0003774);	Molecular Function: actin binding (GO:0003779);	Molecular Function: ATP binding (GO:0005524);	Cellular Component: myosin complex (GO:0016459);
Px001019	2	Biological Process: protein complex assembly (GO:0006461);	Biological Process: regulation of phosphoprotein phosphatase activity (GO:0034047);
Px001024	2	Molecular Function: actin binding (GO:0003779);	Cellular Component: intracellular (GO:0005622);
Px001027	1	Biological Process: biological regulation (GO:0065007);
Px001029	1	Molecular Function: metal ion binding (GO:0046872);
Px001031	2	Molecular Function: serine-type endopeptidase activity (GO:0004252);	Biological Process: proteolysis (GO:0006508);
Px001037	1	Molecular Function: ATP binding (GO:0005524);
Px001044	2	Cellular Component: nucleus (GO:0005634);	Biological Process: mRNA processing (GO:0006397);
Px001045	5	Molecular Function: mRNA binding (GO:0003729);	Cellular Component: nucleus (GO:0005634);	Biological Process: mRNA cleavage (GO:0006379);	Biological Process: mRNA processing (GO:0006397);	Biological Process: RNA 3'-end processing (GO:0031123);
Px001058	5	Molecular Function: hydrolase activity, hydrolyzing O-glycosyl compounds (GO:0004553);	Cellular Component: extracellular region (GO:0005576);	Biological Process: carbohydrate metabolic process (GO:0005975);	Molecular Function: carbohydrate binding (GO:0030246);	Biological Process: regulation of innate immune response (GO:0045088);
Px001060	7	Biological Process: cellular glucose homeostasis (GO:0001678);	Molecular Function: hexokinase activity (GO:0004396);	Molecular Function: ATP binding (GO:0005524);	Molecular Function: glucose binding (GO:0005536);	Cellular Component: cell (GO:0005623);	Biological Process: glycolytic process (GO:0006096);	Biological Process: carbohydrate phosphorylation (GO:0046835);
Px001063	1	Molecular Function: nucleic acid binding (GO:0003676);
Px001064	1	Molecular Function: structural constituent of cuticle (GO:0042302);
Px001073	2	Cellular Component: nucleus (GO:0005634);	Biological Process: nucleosome assembly (GO:0006334);
Px001101	3	Molecular Function: protein serine/threonine kinase activity (GO:0004674);	Molecular Function: ATP binding (GO:0005524);	Biological Process: protein phosphorylation (GO:0006468);
Px001103	10	Molecular Function: DNA binding (GO:0003677);	Molecular Function: DNA ligase (ATP) activity (GO:0003910);	Molecular Function: ATP binding (GO:0005524);	Biological Process: DNA replication (GO:0006260);	Biological Process: DNA recombination (GO:0006310);	Biological Process: cellular protein modification process (GO:0006464);	Molecular Function: small protein activating enzyme activity (GO:0008641);	Molecular Function: acid-amino acid ligase activity (GO:0016881);	Biological Process: DNA ligation involved in DNA repair (GO:0051103);	Biological Process: DNA biosynthetic process (GO:0071897);
Px001104	3	Molecular Function: G-protein coupled GABA receptor activity (GO:0004965);	Biological Process: G-protein coupled receptor signaling pathway (GO:0007186);	Cellular Component: integral component of membrane (GO:0016021);
Px001107	1	Molecular Function: transferase activity, transferring acyl groups (GO:0016746);
Px001115	2	Biological Process: cation transport (GO:0006812);	Molecular Function: ion binding (GO:0043167);
Px001129	1	Cellular Component: membrane (GO:0016020);
Px001134	3	Biological Process: inactivation of MAPK activity (GO:0000188);	Biological Process: protein dephosphorylation (GO:0006470);	Molecular Function: MAP kinase tyrosine/serine/threonine phosphatase activity (GO:0017017);
Px001141	4	Molecular Function: signal transducer activity (GO:0004871);	Biological Process: sensory perception of smell (GO:0007608);	Cellular Component: membrane (GO:0016020);	Biological Process: response to stimulus (GO:0050896);
Px001144	5	Molecular Function: ubiquitin-protein transferase activity (GO:0004842);	Molecular Function: zinc ion binding (GO:0008270);	Biological Process: protein ubiquitination (GO:0016567);	Molecular Function: acid-amino acid ligase activity (GO:0016881);	Molecular Function: protein tag (GO:0031386);
Px001172	1	Biological Process: signal transduction (GO:0007165);
Px001181	2	Molecular Function: nucleic acid binding (GO:0003676);	Molecular Function: metal ion binding (GO:0046872);
Px001184	4	Molecular Function: translation elongation factor activity (GO:0003746);	Biological Process: translational elongation (GO:0006414);	Cellular Component: NELF complex (GO:0032021);	Biological Process: negative regulation of transcription elongation from RNA polymerase II promoter (GO:0034244);
Px001190	5	Molecular Function: chromatin binding (GO:0003682);	Molecular Function: ATP binding (GO:0005524);	Cellular Component: chromosome (GO:0005694);	Biological Process: DNA repair (GO:0006281);	Biological Process: mitotic sister chromatid cohesion (GO:0007064);
Px001193	2	Cellular Component: intracellular (GO:0005622);	Molecular Function: zinc ion binding (GO:0008270);
Px001200	3	Molecular Function: oxidoreductase activity (GO:0016491);	Molecular Function: iron-sulfur cluster binding (GO:0051536);	Biological Process: oxidation-reduction process (GO:0055114);
Px001203	4	Cellular Component: plasma membrane (GO:0005886);	Cellular Component: integral component of membrane (GO:0016021);	Biological Process: adiponectin-activated signaling pathway (GO:0033211);	Molecular Function: hormone binding (GO:0042562);
Px001207	1	Cellular Component: integral component of membrane (GO:0016021);
Px001219	4	Biological Process: fatty acid biosynthetic process (GO:0006633);	Cellular Component: integral component of membrane (GO:0016021);	Molecular Function: oxidoreductase activity, acting on paired donors, with oxidation of a pair of donors resulting in the reduction of molecular oxygen to two molecules of water (GO:0016717);	Biological Process: oxidation-reduction process (GO:0055114);
Px001221	1	Molecular Function: transferase activity (GO:0016740);
Px001223	2	Biological Process: metabolic process (GO:0008152);	Molecular Function: hydrolase activity (GO:0016787);
Px001225	3	Cellular Component: cytoplasm (GO:0005737);	Biological Process: aromatic amino acid family metabolic process (GO:0009072);	Molecular Function: transferase activity (GO:0016740);
Px001230	2	Molecular Function: nucleic acid binding (GO:0003676);	Molecular Function: metal ion binding (GO:0046872);
Px001235	2	Molecular Function: nucleic acid binding (GO:0003676);	Molecular Function: metal ion binding (GO:0046872);
Px001241	2	Molecular Function: ATP binding (GO:0005524);	Molecular Function: ATPase activity (GO:0016887);
Px001244	3	Molecular Function: nucleotide binding (GO:0000166);	Molecular Function: nucleic acid binding (GO:0003676);	Molecular Function: hydrolase activity (GO:0016787);
Px001248	3	Molecular Function: neuropeptide Y receptor activity (GO:0004983);	Biological Process: neuropeptide signaling pathway (GO:0007218);	Cellular Component: integral component of membrane (GO:0016021);
Px001249	2	Cellular Component: integral component of membrane (GO:0016021);	Biological Process: regulation of apoptotic process (GO:0042981);
Px001250	3	Biological Process: ubiquitin-dependent protein catabolic process (GO:0006511);	Cellular Component: cullin-RING ubiquitin ligase complex (GO:0031461);	Molecular Function: ubiquitin protein ligase binding (GO:0031625);
Px001254	7	Biological Process: proteolysis (GO:0006508);	Molecular Function: metalloexopeptidase activity (GO:0008235);	Molecular Function: dipeptidyl-peptidase activity (GO:0008239);	Cellular Component: integral component of membrane (GO:0016021);	Molecular Function: dipeptidase activity (GO:0016805);	Cellular Component: anchored component of membrane (GO:0031225);	Molecular Function: metal ion binding (GO:0046872);
Px001255	1	Molecular Function: peptidase activity (GO:0008233);
Px001257	3	Molecular Function: Rho guanyl-nucleotide exchange factor activity (GO:0005089);	Biological Process: regulation of Rho protein signal transduction (GO:0035023);	Biological Process: positive regulation of GTPase activity (GO:0043547);
Px001273	4	Molecular Function: G-protein coupled receptor activity (GO:0004930);	Biological Process: cell surface receptor signaling pathway (GO:0007166);	Biological Process: G-protein coupled receptor signaling pathway (GO:0007186);	Cellular Component: integral component of membrane (GO:0016021);
Px001277	5	Molecular Function: magnesium ion binding (GO:0000287);	Molecular Function: phospholipid-translocating ATPase activity (GO:0004012);	Molecular Function: ATP binding (GO:0005524);	Cellular Component: integral component of membrane (GO:0016021);	Biological Process: phospholipid translocation (GO:0045332);
Px001280	1	Molecular Function: DNA binding (GO:0003677);
Px001291	1	Cellular Component: membrane (GO:0016020);
Px001303	1	Molecular Function: DNA binding (GO:0003677);
Px001304	11	Cellular Component: Golgi membrane (GO:0000139);	Molecular Function: AMP-activated protein kinase activity (GO:0004679);	Molecular Function: ATP binding (GO:0005524);	Cellular Component: nucleus (GO:0005634);	Biological Process: protein phosphorylation (GO:0006468);	Biological Process: intracellular protein transport (GO:0006886);	Cellular Component: nucleotide-activated protein kinase complex (GO:0031588);	Biological Process: negative regulation of TOR signaling (GO:0032007);	Molecular Function: histone serine kinase activity (GO:0035174);	Biological Process: cellular response to glucose starvation (GO:0042149);	Biological Process: vesicle fusion with Golgi apparatus (GO:0048280);
Px001312	1	Biological Process: immune system process (GO:0002376);
Px001318	3	Cellular Component: integral component of membrane (GO:0016021);	Molecular Function: substrate-specific transmembrane transporter activity (GO:0022891);	Biological Process: transmembrane transport (GO:0055085);
Px001319	4	Molecular Function: ionotropic glutamate receptor activity (GO:0004970);	Biological Process: ion transport (GO:0006811);	Cellular Component: integral component of membrane (GO:0016021);	Biological Process: ionotropic glutamate receptor signaling pathway (GO:0035235);
Px001324	3	Biological Process: metabolic process (GO:0008152);	Molecular Function: oxidoreductase activity (GO:0016491);	Molecular Function: cation binding (GO:0043169);
Px001329	6	Biological Process: formation of translation preinitiation complex (GO:0001731);	Molecular Function: translation initiation factor activity (GO:0003743);	Cellular Component: eukaryotic translation initiation factor 3 complex (GO:0005852);	Biological Process: regulation of translational initiation (GO:0006446);	Cellular Component: eukaryotic 43S preinitiation complex (GO:0016282);	Cellular Component: eukaryotic 48S preinitiation complex (GO:0033290);
Px001331	2	Biological Process: rRNA processing (GO:0006364);	Cellular Component: nuclear lumen (GO:0031981);
Px001342	4	Biological Process: cellular process (GO:0009987);	Cellular Component: membrane (GO:0016020);	Molecular Function: lyase activity (GO:0016829);	Biological Process: single-organism process (GO:0044699);
Px001344	2	Molecular Function: methyltransferase activity (GO:0008168);	Biological Process: methylation (GO:0032259);
Px001348	4	Cellular Component: intracellular (GO:0005622);	Biological Process: cell adhesion (GO:0007155);	Biological Process: Rho protein signal transduction (GO:0007266);	Molecular Function: actin filament binding (GO:0051015);
Px001355	4	Molecular Function: binding (GO:0005488);	Biological Process: cation transport (GO:0006812);	Cellular Component: membrane (GO:0016020);	Molecular Function: hydrolase activity (GO:0016787);
Px001356	5	Molecular Function: protein histidine kinase activity (GO:0004673);	Molecular Function: signal transducer activity (GO:0004871);	Biological Process: protein phosphorylation (GO:0006468);	Biological Process: signal transduction (GO:0007165);	Cellular Component: membrane (GO:0016020);
Px001357	1	Molecular Function: zinc ion binding (GO:0008270);
Px001371	3	Molecular Function: hydrolase activity (GO:0016787);	Biological Process: primary metabolic process (GO:0044238);	Biological Process: organic substance metabolic process (GO:0071704);
Px001374	4	Molecular Function: ionotropic glutamate receptor activity (GO:0004970);	Cellular Component: integral component of membrane (GO:0016021);	Biological Process: ion transmembrane transport (GO:0034220);	Biological Process: ionotropic glutamate receptor signaling pathway (GO:0035235);
Px001378	1	Molecular Function: zinc ion binding (GO:0008270);
Px001380	3	Molecular Function: protein kinase activity (GO:0004672);	Molecular Function: ATP binding (GO:0005524);	Biological Process: protein phosphorylation (GO:0006468);
Px001382	1	Molecular Function: binding (GO:0005488);
Px001403	3	Molecular Function: nucleic acid binding (GO:0003676);	Molecular Function: helicase activity (GO:0004386);	Molecular Function: ATP binding (GO:0005524);
Px001406	2	Biological Process: metabolic process (GO:0008152);	Molecular Function: oxidoreductase activity (GO:0016491);
Px001414	1	Molecular Function: hydrolase activity (GO:0016787);
Px001426	1	Cellular Component: integral component of membrane (GO:0016021);
Px001427	1	Biological Process: signal transduction (GO:0007165);
Px001429	1	Molecular Function: nucleotide binding (GO:0000166);
Px001437	4	Molecular Function: ATP binding (GO:0005524);	Cellular Component: nucleus (GO:0005634);	Cellular Component: chromosome (GO:0005694);	Biological Process: chromosome organization (GO:0051276);
Px001446	6	Cellular Component: chromosome, telomeric region (GO:0000781);	Cellular Component: nuclear chromatin (GO:0000790);	Biological Process: chromatin silencing at telomere (GO:0006348);	Molecular Function: H4 histone acetyltransferase activity (GO:0010485);	Biological Process: histone acetylation (GO:0016573);	Molecular Function: histone binding (GO:0042393);
Px001447	2	Molecular Function: protein tyrosine phosphatase activity (GO:0004725);	Biological Process: peptidyl-tyrosine dephosphorylation (GO:0035335);
Px001448	3	Molecular Function: protein tyrosine phosphatase activity (GO:0004725);	Cellular Component: integral component of membrane (GO:0016021);	Biological Process: peptidyl-tyrosine dephosphorylation (GO:0035335);
Px001461	3	Molecular Function: GTP binding (GO:0005525);	Cellular Component: intracellular (GO:0005622);	Biological Process: small GTPase mediated signal transduction (GO:0007264);
Px001468	6	Cellular Component: lysosomal membrane (GO:0005765);	Cellular Component: integral component of membrane (GO:0016021);	Molecular Function: oxidoreductase activity (GO:0016491);	Cellular Component: late endosome membrane (GO:0031902);	Molecular Function: metal ion binding (GO:0046872);	Biological Process: oxidation-reduction process (GO:0055114);
Px001469	6	Cellular Component: lysosomal membrane (GO:0005765);	Cellular Component: integral component of membrane (GO:0016021);	Molecular Function: oxidoreductase activity (GO:0016491);	Cellular Component: late endosome membrane (GO:0031902);	Molecular Function: metal ion binding (GO:0046872);	Biological Process: oxidation-reduction process (GO:0055114);
Px001475	1	Molecular Function: hydrolase activity (GO:0016787);
Px001476	1	Cellular Component: integral component of membrane (GO:0016021);
Px001496	1	Cellular Component: membrane (GO:0016020);
Px001500	1	Cellular Component: proteasome complex (GO:0000502);
Px001501	2	Biological Process: protein deubiquitination (GO:0016579);	Molecular Function: thiol-dependent ubiquitinyl hydrolase activity (GO:0036459);
Px001502	3	Biological Process: ubiquitin-dependent protein catabolic process (GO:0006511);	Biological Process: protein deubiquitination (GO:0016579);	Molecular Function: thiol-dependent ubiquitinyl hydrolase activity (GO:0036459);
Px001506	3	Cellular Component: integral component of membrane (GO:0016021);	Molecular Function: transmembrane transporter activity (GO:0022857);	Biological Process: transmembrane transport (GO:0055085);
Px001509	2	Biological Process: metabolic process (GO:0008152);	Molecular Function: serine-type peptidase activity (GO:0008236);
Px001513	2	Molecular Function: nucleic acid binding (GO:0003676);	Molecular Function: metal ion binding (GO:0046872);
Px001522	3	Cellular Component: cis-Golgi network (GO:0005801);	Biological Process: intracellular protein transport (GO:0006886);	Cellular Component: membrane (GO:0016020);
Px001524	3	Molecular Function: ATP binding (GO:0005524);	Cellular Component: integral component of membrane (GO:0016021);	Molecular Function: ATPase activity (GO:0016887);
Px001531	3	Biological Process: fatty acid metabolic process (GO:0006631);	Molecular Function: oxidoreductase activity, acting on the CH-CH group of donors (GO:0016627);	Biological Process: oxidation-reduction process (GO:0055114);
Px001541	6	Molecular Function: nucleotide binding (GO:0000166);	Cellular Component: integral component of membrane (GO:0016021);	Molecular Function: cation-transporting ATPase activity (GO:0019829);	Biological Process: metal ion transport (GO:0030001);	Molecular Function: metal ion binding (GO:0046872);	Biological Process: cation transmembrane transport (GO:0098655);
Px001546	4	Biological Process: potassium ion transport (GO:0006813);	Molecular Function: solute:proton antiporter activity (GO:0015299);	Cellular Component: integral component of membrane (GO:0016021);	Biological Process: hydrogen ion transmembrane transport (GO:1902600);
Px001550	4	Molecular Function: ATP binding (GO:0005524);	Biological Process: protein folding (GO:0006457);	Biological Process: response to stress (GO:0006950);	Molecular Function: unfolded protein binding (GO:0051082);
Px001556	1	Molecular Function: peptidase activity (GO:0008233);
Px001557	4	Cellular Component: nucleosome (GO:0000786);	Molecular Function: DNA binding (GO:0003677);	Cellular Component: nucleus (GO:0005634);	Biological Process: nucleosome assembly (GO:0006334);
Px001560	2	Cellular Component: integral component of membrane (GO:0016021);	Biological Process: transmembrane transport (GO:0055085);
Px001563	5	Molecular Function: transcription factor activity, sequence-specific DNA binding (GO:0003700);	Cellular Component: nucleus (GO:0005634);	Biological Process: regulation of transcription, DNA-templated (GO:0006355);	Biological Process: multicellular organism development (GO:0007275);	Molecular Function: sequence-specific DNA binding (GO:0043565);
Px001564	5	Molecular Function: transcription factor activity, sequence-specific DNA binding (GO:0003700);	Cellular Component: nucleus (GO:0005634);	Biological Process: regulation of transcription, DNA-templated (GO:0006355);	Biological Process: multicellular organism development (GO:0007275);	Molecular Function: sequence-specific DNA binding (GO:0043565);
Px001565	1	Molecular Function: DNA binding (GO:0003677);
Px001567	5	Molecular Function: transcription factor activity, sequence-specific DNA binding (GO:0003700);	Cellular Component: nucleus (GO:0005634);	Biological Process: regulation of transcription, DNA-templated (GO:0006355);	Biological Process: multicellular organism development (GO:0007275);	Molecular Function: sequence-specific DNA binding (GO:0043565);
Px001572	5	Molecular Function: transcription factor activity, sequence-specific DNA binding (GO:0003700);	Cellular Component: nucleus (GO:0005634);	Biological Process: regulation of transcription, DNA-templated (GO:0006355);	Biological Process: multicellular organism development (GO:0007275);	Molecular Function: sequence-specific DNA binding (GO:0043565);
Px001575	4	Molecular Function: signal transducer activity (GO:0004871);	Cellular Component: heterotrimeric G-protein complex (GO:0005834);	Biological Process: G-protein coupled receptor signaling pathway (GO:0007186);	Biological Process: intracellular signal transduction (GO:0035556);
Px001579	7	Molecular Function: DNA binding (GO:0003677);	Molecular Function: steroid hormone receptor activity (GO:0003707);	Molecular Function: RNA polymerase II transcription factor activity, ligand-activated sequence-specific DNA binding (GO:0004879);	Cellular Component: nucleus (GO:0005634);	Biological Process: regulation of transcription, DNA-templated (GO:0006355);	Biological Process: intracellular receptor signaling pathway (GO:0030522);	Biological Process: steroid hormone mediated signaling pathway (GO:0043401);
Px001592	3	Cellular Component: integral component of membrane (GO:0016021);	Molecular Function: transmembrane transporter activity (GO:0022857);	Biological Process: transmembrane transport (GO:0055085);
Px001598	3	Cellular Component: endoplasmic reticulum membrane (GO:0005789);	Biological Process: transport (GO:0006810);	Cellular Component: integral component of membrane (GO:0016021);
Px001607	3	Biological Process: superoxide metabolic process (GO:0006801);	Molecular Function: metal ion binding (GO:0046872);	Biological Process: oxidation-reduction process (GO:0055114);
Px001610	1	Cellular Component: integral component of membrane (GO:0016021);
Px001611	1	Cellular Component: integral component of membrane (GO:0016021);
Px001614	3	Molecular Function: signal transducer activity (GO:0004871);	Biological Process: signal transduction (GO:0007165);	Cellular Component: membrane (GO:0016020);
Px001615	3	Molecular Function: G-protein coupled receptor activity (GO:0004930);	Biological Process: G-protein coupled receptor signaling pathway (GO:0007186);	Cellular Component: integral component of membrane (GO:0016021);
Px001617	1	Cellular Component: membrane (GO:0016020);
Px001623	5	Molecular Function: signal recognition particle binding (GO:0005047);	Cellular Component: signal recognition particle, endoplasmic reticulum targeting (GO:0005786);	Biological Process: SRP-dependent cotranslational protein targeting to membrane (GO:0006614);	Molecular Function: 7S RNA binding (GO:0008312);	Molecular Function: endoplasmic reticulum signal peptide binding (GO:0030942);
Px001635	3	Molecular Function: oxoglutarate dehydrogenase (succinyl-transferring) activity (GO:0004591);	Biological Process: tricarboxylic acid cycle (GO:0006099);	Molecular Function: thiamine pyrophosphate binding (GO:0030976);
Px001636	9	Cellular Component: lipid droplet (GO:0005811);	Molecular Function: oxidoreductase activity, acting on a sulfur group of donors, NAD(P) as acceptor (GO:0016668);	Biological Process: sensory perception of pain (GO:0019233);	Biological Process: carboxylic acid metabolic process (GO:0019752);	Biological Process: primary metabolic process (GO:0044238);	Cellular Component: cytoplasmic part (GO:0044444);	Biological Process: oxidation-reduction process (GO:0055114);	Biological Process: organonitrogen compound metabolic process (GO:1901564);	Cellular Component: oxidoreductase complex (GO:1990204);
Px001647	6	Molecular Function: nucleic acid binding (GO:0003676);	Molecular Function: neurotransmitter:sodium symporter activity (GO:0005328);	Biological Process: neurotransmitter transport (GO:0006836);	Cellular Component: integral component of membrane (GO:0016021);	Molecular Function: metal ion binding (GO:0046872);	Biological Process: transmembrane transport (GO:0055085);
Px001649	1	Cellular Component: membrane (GO:0016020);
Px001651	1	Molecular Function: zinc ion binding (GO:0008270);
Px001652	1	Molecular Function: metal ion binding (GO:0046872);
Px001654	4	Molecular Function: transcription factor activity, sequence-specific DNA binding (GO:0003700);	Cellular Component: nucleus (GO:0005634);	Biological Process: regulation of transcription, DNA-templated (GO:0006355);	Molecular Function: sequence-specific DNA binding (GO:0043565);
Px001655	2	Molecular Function: DNA binding (GO:0003677);	Biological Process: transcription, DNA-templated (GO:0006351);
Px001657	3	Molecular Function: alpha,alpha-trehalase activity (GO:0004555);	Biological Process: trehalose metabolic process (GO:0005991);	Cellular Component: integral component of membrane (GO:0016021);
Px001658	1	Molecular Function: hydrolase activity (GO:0016787);
Px001667	2	Molecular Function: serine-type endopeptidase activity (GO:0004252);	Biological Process: proteolysis (GO:0006508);
Px001704	1	Cellular Component: integral component of membrane (GO:0016021);
Px001705	5	Molecular Function: aminopeptidase activity (GO:0004177);	Biological Process: proteolysis (GO:0006508);	Molecular Function: metallopeptidase activity (GO:0008237);	Molecular Function: zinc ion binding (GO:0008270);	Cellular Component: integral component of membrane (GO:0016021);
Px001708	6	Molecular Function: aminopeptidase activity (GO:0004177);	Cellular Component: plasma membrane (GO:0005886);	Biological Process: proteolysis (GO:0006508);	Molecular Function: metallopeptidase activity (GO:0008237);	Molecular Function: zinc ion binding (GO:0008270);	Cellular Component: anchored component of membrane (GO:0031225);
Px001713	1	Molecular Function: binding (GO:0005488);
Px001719	1	Molecular Function: metal ion binding (GO:0046872);
Px001729	2	Molecular Function: nucleotide binding (GO:0000166);	Cellular Component: integral component of nuclear inner membrane (GO:0005639);
Px001730	1	Molecular Function: catalytic activity (GO:0003824);
Px001733	1	Cellular Component: integral component of membrane (GO:0016021);
Px001742	3	Cellular Component: integral component of membrane (GO:0016021);	Molecular Function: oxidoreductase activity (GO:0016491);	Biological Process: oxidation-reduction process (GO:0055114);
Px001749	3	Molecular Function: nucleic acid binding (GO:0003676);	Molecular Function: helicase activity (GO:0004386);	Molecular Function: ATP binding (GO:0005524);
Px001755	1	Cellular Component: membrane (GO:0016020);
Px001756	1	Cellular Component: integral component of membrane (GO:0016021);
Px001769	3	Molecular Function: thiol-dependent ubiquitin-specific protease activity (GO:0004843);	Cellular Component: intracellular (GO:0005622);	Biological Process: ubiquitin-dependent protein catabolic process (GO:0006511);
Px001772	4	Molecular Function: ATP binding (GO:0005524);	Cellular Component: integral component of membrane (GO:0016021);	Molecular Function: ATPase activity, coupled to transmembrane movement of substances (GO:0042626);	Biological Process: transmembrane transport (GO:0055085);
Px001773	2	Molecular Function: nucleotide binding (GO:0000166);	Cellular Component: integral component of membrane (GO:0016021);
Px001781	3	Cellular Component: endoplasmic reticulum (GO:0005783);	Molecular Function: heparin binding (GO:0008201);	Molecular Function: low-density lipoprotein particle receptor binding (GO:0050750);
Px001785	3	Molecular Function: obsolete gamma-glutamyltransferase activity (GO:0003840);	Biological Process: glutathione metabolic process (GO:0006749);	Cellular Component: integral component of membrane (GO:0016021);
Px001789	2	Biological Process: signal transduction (GO:0007165);	Cellular Component: integral component of membrane (GO:0016021);
Px001791	2	Biological Process: signal transduction (GO:0007165);	Cellular Component: integral component of membrane (GO:0016021);
Px001795	7	Molecular Function: magnesium ion binding (GO:0000287);	Molecular Function: protein serine/threonine kinase activity (GO:0004674);	Molecular Function: ATP binding (GO:0005524);	Cellular Component: nucleus (GO:0005634);	Cellular Component: cytoplasm (GO:0005737);	Biological Process: protein phosphorylation (GO:0006468);	Biological Process: intracellular signal transduction (GO:0035556);
Px001797	3	Cellular Component: nucleus (GO:0005634);	Biological Process: regulation of transcription, DNA-templated (GO:0006355);	Molecular Function: zinc ion binding (GO:0008270);
Px001800	3	Cellular Component: integral component of membrane (GO:0016021);	Molecular Function: transmembrane transporter activity (GO:0022857);	Biological Process: transmembrane transport (GO:0055085);
Px001802	3	Cellular Component: integral component of membrane (GO:0016021);	Molecular Function: transmembrane transporter activity (GO:0022857);	Biological Process: transmembrane transport (GO:0055085);
Px001808	1	Molecular Function: binding (GO:0005488);
Px001828	3	Molecular Function: protein kinase activity (GO:0004672);	Molecular Function: ATP binding (GO:0005524);	Biological Process: protein phosphorylation (GO:0006468);
Px001840	2	Cellular Component: membrane (GO:0016020);	Biological Process: response to stimulus (GO:0050896);
Px001845	7	Molecular Function: DNA binding (GO:0003677);	Molecular Function: steroid hormone receptor activity (GO:0003707);	Molecular Function: RNA polymerase II transcription factor activity, ligand-activated sequence-specific DNA binding (GO:0004879);	Cellular Component: nucleus (GO:0005634);	Biological Process: regulation of transcription, DNA-templated (GO:0006355);	Biological Process: intracellular receptor signaling pathway (GO:0030522);	Biological Process: steroid hormone mediated signaling pathway (GO:0043401);
Px001847	3	Molecular Function: hydrolase activity (GO:0016787);	Biological Process: primary metabolic process (GO:0044238);	Biological Process: organic substance metabolic process (GO:0071704);
Px001863	3	Biological Process: single-organism process (GO:0044699);	Biological Process: regulation of cellular process (GO:0050794);	Biological Process: regulation of macromolecule metabolic process (GO:0060255);
Px001873	3	Molecular Function: zinc ion binding (GO:0008270);	Cellular Component: integral component of membrane (GO:0016021);	Molecular Function: protein-cysteine S-palmitoyltransferase activity (GO:0019706);
Px001887	5	Molecular Function: voltage-gated potassium channel activity (GO:0005249);	Cellular Component: voltage-gated potassium channel complex (GO:0008076);	Biological Process: regulation of ion transmembrane transport (GO:0034765);	Biological Process: protein homooligomerization (GO:0051260);	Biological Process: potassium ion transmembrane transport (GO:0071805);
Px001888	1	Molecular Function: N-acetyltransferase activity (GO:0008080);
Px001890	1	Cellular Component: membrane (GO:0016020);
Px001891	4	Cellular Component: integral component of membrane (GO:0016021);	Biological Process: metal ion transport (GO:0030001);	Molecular Function: metal ion transmembrane transporter activity (GO:0046873);	Biological Process: transmembrane transport (GO:0055085);
Px001900	4	Cellular Component: cell (GO:0005623);	Cellular Component: integral component of membrane (GO:0016021);	Molecular Function: isomerase activity (GO:0016853);	Biological Process: cell redox homeostasis (GO:0045454);
Px001901	4	Molecular Function: aminopeptidase activity (GO:0004177);	Biological Process: proteolysis (GO:0006508);	Molecular Function: metallopeptidase activity (GO:0008237);	Molecular Function: zinc ion binding (GO:0008270);
Px001917	1	Biological Process: biological regulation (GO:0065007);
Px001927	3	Biological Process: ubiquitin-dependent protein catabolic process (GO:0006511);	Cellular Component: cullin-RING ubiquitin ligase complex (GO:0031461);	Molecular Function: ubiquitin protein ligase binding (GO:0031625);
Px001928	6	Molecular Function: motor activity (GO:0003774);	Molecular Function: nucleoside transmembrane transporter activity (GO:0005337);	Molecular Function: ATP binding (GO:0005524);	Cellular Component: integral component of membrane (GO:0016021);	Cellular Component: myosin complex (GO:0016459);	Biological Process: nucleoside transmembrane transport (GO:1901642);
Px001931	3	Cellular Component: integral component of membrane (GO:0016021);	Molecular Function: substrate-specific transmembrane transporter activity (GO:0022891);	Biological Process: transmembrane transport (GO:0055085);
Px001932	2	Molecular Function: hydrolase activity, hydrolyzing O-glycosyl compounds (GO:0004553);	Biological Process: carbohydrate metabolic process (GO:0005975);
Px001933	2	Molecular Function: hydrolase activity, hydrolyzing O-glycosyl compounds (GO:0004553);	Biological Process: carbohydrate metabolic process (GO:0005975);
Px001941	4	Molecular Function: metalloendopeptidase activity (GO:0004222);	Biological Process: proteolysis (GO:0006508);	Biological Process: integrin-mediated signaling pathway (GO:0007229);	Molecular Function: zinc ion binding (GO:0008270);
Px001942	4	Molecular Function: carbonate dehydratase activity (GO:0004089);	Cellular Component: cytoplasm (GO:0005737);	Biological Process: one-carbon metabolic process (GO:0006730);	Molecular Function: zinc ion binding (GO:0008270);
Px001943	4	Cellular Component: nucleus (GO:0005634);	Molecular Function: histone methyltransferase activity (H3-K79 specific) (GO:0031151);	Biological Process: histone H3-K79 methylation (GO:0034729);	Biological Process: regulation of cell cycle (GO:0051726);
Px001944	2	Molecular Function: nucleotide binding (GO:0000166);	Molecular Function: hydrolase activity (GO:0016787);
Px001950	3	Biological Process: intracellular protein transport (GO:0006886);	Biological Process: vesicle-mediated transport (GO:0016192);	Cellular Component: AP-3 adaptor complex (GO:0030123);
Px001960	4	Molecular Function: histone acetyltransferase activity (GO:0004402);	Cellular Component: nucleus (GO:0005634);	Biological Process: regulation of transcription, DNA-templated (GO:0006355);	Biological Process: histone acetylation (GO:0016573);
Px001970	1	Biological Process: ion transport (GO:0006811);
Px001977	2	Biological Process: dephosphorylation (GO:0016311);	Molecular Function: phosphatase activity (GO:0016791);
Px001981	3	Molecular Function: nucleic acid binding (GO:0003676);	Molecular Function: helicase activity (GO:0004386);	Molecular Function: ATP binding (GO:0005524);
Px001985	1	Molecular Function: metal ion binding (GO:0046872);
Px001988	2	Biological Process: mRNA splicing, via spliceosome (GO:0000398);	Cellular Component: nucleus (GO:0005634);
Px001990	3	Molecular Function: metallocarboxypeptidase activity (GO:0004181);	Biological Process: proteolysis (GO:0006508);	Molecular Function: zinc ion binding (GO:0008270);
Px001993	5	Molecular Function: DNA binding (GO:0003677);	Molecular Function: transcription factor activity, sequence-specific DNA binding (GO:0003700);	Molecular Function: ATP binding (GO:0005524);	Cellular Component: nucleus (GO:0005634);	Biological Process: regulation of transcription, DNA-templated (GO:0006355);
Px002000	5	Molecular Function: DNA binding (GO:0003677);	Molecular Function: transcription factor activity, sequence-specific DNA binding (GO:0003700);	Molecular Function: ATP binding (GO:0005524);	Cellular Component: nucleus (GO:0005634);	Biological Process: regulation of transcription, DNA-templated (GO:0006355);
Px002003	5	Biological Process: activation of MAPKK activity (GO:0000186);	Molecular Function: magnesium ion binding (GO:0000287);	Molecular Function: MAP kinase kinase kinase activity (GO:0004709);	Molecular Function: ATP binding (GO:0005524);	Cellular Component: intracellular (GO:0005622);
Px002007	3	Molecular Function: cation transmembrane transporter activity (GO:0008324);	Cellular Component: integral component of membrane (GO:0016021);	Biological Process: cation transmembrane transport (GO:0098655);
Px002010	2	Biological Process: metabolic process (GO:0008152);	Molecular Function: transferase activity, transferring acyl groups (GO:0016746);
Px002012	3	Biological Process: cell adhesion (GO:0007155);	Biological Process: integrin-mediated signaling pathway (GO:0007229);	Cellular Component: integral component of membrane (GO:0016021);
Px002022	3	Molecular Function: nucleic acid binding (GO:0003676);	Biological Process: regulation of transcription, DNA-templated (GO:0006355);	Molecular Function: metal ion binding (GO:0046872);
Px002029	1	Molecular Function: oxidoreductase activity (GO:0016491);
Px002037	1	Cellular Component: membrane (GO:0016020);
Px002043	6	Molecular Function: acid phosphatase activity (GO:0003993);	Biological Process: intracellular protein transport (GO:0006886);	Biological Process: vesicle-mediated transport (GO:0016192);	Biological Process: dephosphorylation (GO:0016311);	Biological Process: TOR signaling (GO:0031929);	Cellular Component: TORC1 complex (GO:0031931);
Px002048	2	Biological Process: metabolic process (GO:0008152);	Molecular Function: hydrolase activity, acting on glycosyl bonds (GO:0016798);
Px002064	4	Biological Process: superoxide metabolic process (GO:0006801);	Cellular Component: integral component of membrane (GO:0016021);	Molecular Function: metal ion binding (GO:0046872);	Biological Process: oxidation-reduction process (GO:0055114);
Px002074	2	Molecular Function: catalytic activity (GO:0003824);	Biological Process: metabolic process (GO:0008152);
Px002081	2	Molecular Function: hydrolase activity, hydrolyzing O-glycosyl compounds (GO:0004553);	Biological Process: carbohydrate metabolic process (GO:0005975);
Px002087	3	Molecular Function: RNA binding (GO:0003723);	Molecular Function: helicase activity (GO:0004386);	Molecular Function: ATP binding (GO:0005524);
Px002089	4	Molecular Function: nucleotide binding (GO:0000166);	Molecular Function: nucleic acid binding (GO:0003676);	Biological Process: nucleobase-containing compound metabolic process (GO:0006139);	Molecular Function: ATP-dependent helicase activity (GO:0008026);
Px002091	3	Molecular Function: G-protein coupled receptor activity (GO:0004930);	Biological Process: G-protein coupled receptor signaling pathway (GO:0007186);	Cellular Component: membrane (GO:0016020);
Px002092	5	Molecular Function: monooxygenase activity (GO:0004497);	Molecular Function: iron ion binding (GO:0005506);	Molecular Function: oxidoreductase activity, acting on paired donors, with incorporation or reduction of molecular oxygen (GO:0016705);	Molecular Function: heme binding (GO:0020037);	Biological Process: oxidation-reduction process (GO:0055114);
Px002094	2	Biological Process: protein transport (GO:0015031);	Cellular Component: membrane coat (GO:0030117);
Px002099	4	Molecular Function: Rho guanyl-nucleotide exchange factor activity (GO:0005089);	Cellular Component: intracellular (GO:0005622);	Biological Process: regulation of Rho protein signal transduction (GO:0035023);	Biological Process: positive regulation of GTPase activity (GO:0043547);
Px002100	2	Molecular Function: guanyl-nucleotide exchange factor activity (GO:0005085);	Biological Process: small GTPase mediated signal transduction (GO:0007264);
Px002106	1	Molecular Function: protein heterodimerization activity (GO:0046982);
Px002108	2	Molecular Function: hydrolase activity, hydrolyzing O-glycosyl compounds (GO:0004553);	Biological Process: carbohydrate metabolic process (GO:0005975);
Px002110	1	Cellular Component: membrane (GO:0016020);
Px002117	3	Molecular Function: ATP binding (GO:0005524);	Cellular Component: integral component of membrane (GO:0016021);	Molecular Function: ATPase activity (GO:0016887);
Px002118	2	Molecular Function: catalytic activity (GO:0003824);	Biological Process: trehalose biosynthetic process (GO:0005992);
Px002126	2	Cellular Component: extracellular region (GO:0005576);	Molecular Function: carboxylic ester hydrolase activity (GO:0052689);
Px002128	2	Molecular Function: nucleotide binding (GO:0000166);	Molecular Function: nucleic acid binding (GO:0003676);
Px002129	2	Cellular Component: intracellular (GO:0005622);	Molecular Function: zinc ion binding (GO:0008270);
Px002130	2	Cellular Component: intracellular (GO:0005622);	Molecular Function: zinc ion binding (GO:0008270);
Px002141	5	Molecular Function: magnesium ion binding (GO:0000287);	Molecular Function: phospholipid-translocating ATPase activity (GO:0004012);	Molecular Function: ATP binding (GO:0005524);	Cellular Component: integral component of membrane (GO:0016021);	Biological Process: phospholipid translocation (GO:0045332);
Px002145	3	Biological Process: polysaccharide catabolic process (GO:0000272);	Molecular Function: beta-N-acetylhexosaminidase activity (GO:0004563);	Biological Process: chitin catabolic process (GO:0006032);
Px002146	2	Molecular Function: beta-N-acetylhexosaminidase activity (GO:0004563);	Biological Process: chitin catabolic process (GO:0006032);
Px002152	1	Cellular Component: integral component of membrane (GO:0016021);
Px002158	2	Molecular Function: ATP binding (GO:0005524);	Molecular Function: ATPase activity (GO:0016887);
Px002159	3	Cellular Component: mitochondrial inner membrane (GO:0005743);	Cellular Component: integral component of membrane (GO:0016021);	Biological Process: transmembrane transport (GO:0055085);
Px002160	7	Molecular Function: transcription factor activity, sequence-specific DNA binding (GO:0003700);	Molecular Function: steroid hormone receptor activity (GO:0003707);	Cellular Component: nucleus (GO:0005634);	Biological Process: regulation of transcription, DNA-templated (GO:0006355);	Molecular Function: zinc ion binding (GO:0008270);	Biological Process: steroid hormone mediated signaling pathway (GO:0043401);	Molecular Function: sequence-specific DNA binding (GO:0043565);
Px002162	4	Molecular Function: GTP binding (GO:0005525);	Cellular Component: intracellular (GO:0005622);	Biological Process: small GTPase mediated signal transduction (GO:0007264);	Cellular Component: membrane (GO:0016020);
Px002164	1	Cellular Component: integral component of membrane (GO:0016021);
Px002173	2	Cellular Component: membrane (GO:0016020);	Biological Process: response to stimulus (GO:0050896);
Px002174	5	Cellular Component: intracellular (GO:0005622);	Biological Process: cyclic nucleotide biosynthetic process (GO:0009190);	Cellular Component: integral component of membrane (GO:0016021);	Molecular Function: phosphorus-oxygen lyase activity (GO:0016849);	Biological Process: intracellular signal transduction (GO:0035556);
Px002186	7	Molecular Function: ionotropic glutamate receptor activity (GO:0004970);	Molecular Function: extracellular-glutamate-gated ion channel activity (GO:0005234);	Cellular Component: integral component of membrane (GO:0016021);	Cellular Component: cell junction (GO:0030054);	Biological Process: ion transmembrane transport (GO:0034220);	Biological Process: ionotropic glutamate receptor signaling pathway (GO:0035235);	Cellular Component: postsynaptic membrane (GO:0045211);
Px002203	1	Molecular Function: ATP binding (GO:0005524);
Px002209	4	Biological Process: cilium movement (GO:0003341);	Molecular Function: microtubule motor activity (GO:0003777);	Cellular Component: axonemal dynein complex (GO:0005858);	Molecular Function: ATPase activity (GO:0016887);
Px002217	2	Molecular Function: kinase activity (GO:0016301);	Biological Process: phosphorylation (GO:0016310);
Px002218	3	Molecular Function: G-protein coupled receptor activity (GO:0004930);	Biological Process: G-protein coupled receptor signaling pathway (GO:0007186);	Cellular Component: integral component of membrane (GO:0016021);
Px002219	4	Biological Process: nuclear-transcribed mRNA catabolic process, nonsense-mediated decay (GO:0000184);	Molecular Function: protein serine/threonine kinase activity (GO:0004674);	Biological Process: protein phosphorylation (GO:0006468);	Cellular Component: integral component of membrane (GO:0016021);
Px002233	3	Molecular Function: chromatin binding (GO:0003682);	Biological Process: mitotic sister chromatid cohesion (GO:0007064);	Biological Process: regulation of gene expression (GO:0010468);
Px002247	4	Biological Process: carbohydrate metabolic process (GO:0005975);	Molecular Function: kinase activity (GO:0016301);	Biological Process: phosphorylation (GO:0016310);	Molecular Function: phosphotransferase activity, alcohol group as acceptor (GO:0016773);
Px002249	4	Cellular Component: proteasome complex (GO:0000502);	Molecular Function: enzyme regulator activity (GO:0030234);	Biological Process: regulation of protein catabolic process (GO:0042176);	Biological Process: regulation of catalytic activity (GO:0050790);
Px002250	5	Molecular Function: GTPase activity (GO:0003924);	Molecular Function: signal recognition particle binding (GO:0005047);	Molecular Function: GTP binding (GO:0005525);	Cellular Component: signal recognition particle receptor complex (GO:0005785);	Biological Process: SRP-dependent cotranslational protein targeting to membrane (GO:0006614);
Px002262	1	Cellular Component: integral component of membrane (GO:0016021);
Px002269	1	Biological Process: signal transduction (GO:0007165);
Px002273	1	Molecular Function: hydrolase activity (GO:0016787);
Px002274	6	Molecular Function: monophenol monooxygenase activity (GO:0004503);	Cellular Component: extracellular region (GO:0005576);	Biological Process: melanin biosynthetic process from tyrosine (GO:0006583);	Biological Process: defense response (GO:0006952);	Molecular Function: metal ion binding (GO:0046872);	Biological Process: oxidation-reduction process (GO:0055114);
Px002277	4	Molecular Function: ATP binding (GO:0005524);	Cellular Component: cytoplasm (GO:0005737);	Biological Process: protein folding (GO:0006457);	Molecular Function: unfolded protein binding (GO:0051082);
Px002285	3	Molecular Function: aspartic-type endopeptidase activity (GO:0004190);	Biological Process: proteolysis (GO:0006508);	Cellular Component: integral component of membrane (GO:0016021);
Px002287	3	Molecular Function: acyl-CoA dehydrogenase activity (GO:0003995);	Molecular Function: flavin adenine dinucleotide binding (GO:0050660);	Biological Process: oxidation-reduction process (GO:0055114);
Px002288	3	Biological Process: DNA damage checkpoint (GO:0000077);	Cellular Component: nucleus (GO:0005634);	Biological Process: DNA repair (GO:0006281);
Px002289	1	Biological Process: signal transduction (GO:0007165);
Px002290	2	Molecular Function: catalytic activity (GO:0003824);	Biological Process: metabolic process (GO:0008152);
Px002305	5	Molecular Function: methionine adenosyltransferase activity (GO:0004478);	Molecular Function: ATP binding (GO:0005524);	Biological Process: S-adenosylmethionine biosynthetic process (GO:0006556);	Biological Process: one-carbon metabolic process (GO:0006730);	Molecular Function: metal ion binding (GO:0046872);
Px002306	2	Molecular Function: signal transducer activity (GO:0004871);	Biological Process: signal transduction (GO:0007165);
Px002341	2	Biological Process: autophagy (GO:0006914);	Cellular Component: ATG1/ULK1 kinase complex (GO:1990316);
Px002350	3	Cellular Component: nucleus (GO:0005634);	Biological Process: regulation of transcription, DNA-templated (GO:0006355);	Molecular Function: sequence-specific DNA binding (GO:0043565);
Px002358	6	Molecular Function: transmembrane signaling receptor activity (GO:0004888);	Molecular Function: extracellular ligand-gated ion channel activity (GO:0005230);	Cellular Component: plasma membrane (GO:0005886);	Biological Process: ion transport (GO:0006811);	Cellular Component: membrane part (GO:0044425);	Cellular Component: synapse (GO:0045202);
Px002362	4	Biological Process: axon guidance (GO:0007411);	Cellular Component: integral component of membrane (GO:0016021);	Molecular Function: semaphorin receptor activity (GO:0017154);	Biological Process: semaphorin-plexin signaling pathway (GO:0071526);
Px002368	4	Molecular Function: neurotransmitter:sodium symporter activity (GO:0005328);	Biological Process: neurotransmitter transport (GO:0006836);	Cellular Component: integral component of membrane (GO:0016021);	Biological Process: transmembrane transport (GO:0055085);
Px002369	3	Molecular Function: transporter activity (GO:0005215);	Cellular Component: integral component of membrane (GO:0016021);	Biological Process: transmembrane transport (GO:0055085);
Px002370	1	Molecular Function: zinc ion binding (GO:0008270);
Px002374	1	Molecular Function: structural constituent of cuticle (GO:0042302);
Px002375	5	Molecular Function: ATP binding (GO:0005524);	Biological Process: cation transport (GO:0006812);	Cellular Component: integral component of membrane (GO:0016021);	Molecular Function: ATPase activity (GO:0016887);	Molecular Function: metal ion binding (GO:0046872);
Px002382	4	Molecular Function: motor activity (GO:0003774);	Molecular Function: actin binding (GO:0003779);	Molecular Function: ATP binding (GO:0005524);	Cellular Component: myosin complex (GO:0016459);
Px002386	2	Molecular Function: ferrochelatase activity (GO:0004325);	Biological Process: heme biosynthetic process (GO:0006783);
Px002393	4	Molecular Function: nucleic acid binding (GO:0003676);	Molecular Function: RNA-directed DNA polymerase activity (GO:0003964);	Biological Process: RNA-dependent DNA biosynthetic process (GO:0006278);	Biological Process: DNA integration (GO:0015074);
Px002395	2	Cellular Component: intracellular (GO:0005622);	Biological Process: apoptotic process (GO:0006915);
Px002401	3	Cellular Component: integral component of membrane (GO:0016021);	Molecular Function: transmembrane transporter activity (GO:0022857);	Biological Process: transmembrane transport (GO:0055085);
Px002403	3	Cellular Component: integral component of membrane (GO:0016021);	Molecular Function: transmembrane transporter activity (GO:0022857);	Biological Process: transmembrane transport (GO:0055085);
Px002406	1	Biological Process: regulation of cellular process (GO:0050794);
Px002408	2	Molecular Function: damaged DNA binding (GO:0003684);	Biological Process: DNA repair (GO:0006281);
Px002411	1	Molecular Function: ATP binding (GO:0005524);
Px002412	1	Molecular Function: protein dimerization activity (GO:0046983);
Px002413	3	Molecular Function: voltage-gated potassium channel activity (GO:0005249);	Cellular Component: integral component of membrane (GO:0016021);	Biological Process: potassium ion transmembrane transport (GO:0071805);
Px002415	4	Molecular Function: ATP binding (GO:0005524);	Cellular Component: integral component of membrane (GO:0016021);	Molecular Function: ATPase activity, coupled to transmembrane movement of substances (GO:0042626);	Biological Process: transmembrane transport (GO:0055085);
Px002416	4	Molecular Function: ATP binding (GO:0005524);	Cellular Component: integral component of membrane (GO:0016021);	Molecular Function: ATPase activity, coupled to transmembrane movement of substances (GO:0042626);	Biological Process: transmembrane transport (GO:0055085);
Px002418	4	Molecular Function: ATP binding (GO:0005524);	Cellular Component: integral component of membrane (GO:0016021);	Molecular Function: ATPase activity, coupled to transmembrane movement of substances (GO:0042626);	Biological Process: transmembrane transport (GO:0055085);
Px002419	4	Molecular Function: ATP binding (GO:0005524);	Cellular Component: integral component of membrane (GO:0016021);	Molecular Function: ATPase activity, coupled to transmembrane movement of substances (GO:0042626);	Biological Process: transmembrane transport (GO:0055085);
Px002422	3	Molecular Function: protein kinase activity (GO:0004672);	Molecular Function: ATP binding (GO:0005524);	Biological Process: protein phosphorylation (GO:0006468);
Px002424	3	Cellular Component: extracellular space (GO:0005615);	Biological Process: proteolysis (GO:0006508);	Molecular Function: peptidase activity (GO:0008233);
Px002425	3	Biological Process: proteolysis (GO:0006508);	Molecular Function: metallopeptidase activity (GO:0008237);	Molecular Function: exopeptidase activity (GO:0008238);
Px002427	1	Molecular Function: catalytic activity (GO:0003824);
Px002438	3	Biological Process: lipid metabolic process (GO:0006629);	Molecular Function: protein domain specific binding (GO:0019904);	Biological Process: regulation of neurotransmitter secretion (GO:0046928);
Px002439	1	Biological Process: metabolic process (GO:0008152);
Px002449	2	Molecular Function: actin binding (GO:0003779);	Cellular Component: membrane (GO:0016020);
Px002462	3	Cellular Component: membrane (GO:0016020);	Molecular Function: transferase activity (GO:0016740);	Molecular Function: metal ion binding (GO:0046872);
Px002464	5	Molecular Function: ATP binding (GO:0005524);	Biological Process: ATP hydrolysis coupled proton transport (GO:0015991);	Molecular Function: hydrolase activity, acting on acid anhydrides, catalyzing transmembrane movement of substances (GO:0016820);	Cellular Component: proton-transporting V-type ATPase, V1 domain (GO:0033180);	Biological Process: ATP metabolic process (GO:0046034);
Px002465	2	Biological Process: acetyl-CoA metabolic process (GO:0006084);	Molecular Function: transferase activity (GO:0016740);
Px002467	1	Molecular Function: GTP binding (GO:0005525);
Px002477	4	Molecular Function: translation initiation factor activity (GO:0003743);	Cellular Component: transcription factor TFIIA complex (GO:0005672);	Biological Process: transcription initiation from RNA polymerase II promoter (GO:0006367);	Biological Process: translational initiation (GO:0006413);
Px002485	7	Molecular Function: procollagen-proline 4-dioxygenase activity (GO:0004656);	Molecular Function: iron ion binding (GO:0005506);	Cellular Component: endoplasmic reticulum (GO:0005783);	Molecular Function: oxidoreductase activity, acting on single donors with incorporation of molecular oxygen, incorporation of two atoms of oxygen (GO:0016702);	Biological Process: peptidyl-proline hydroxylation (GO:0019511);	Molecular Function: L-ascorbic acid binding (GO:0031418);	Biological Process: oxidation-reduction process (GO:0055114);
Px002497	4	Cellular Component: intracellular (GO:0005622);	Molecular Function: kinase activity (GO:0016301);	Biological Process: phosphatidylinositol phosphorylation (GO:0046854);	Biological Process: phosphatidylinositol-mediated signaling (GO:0048015);
Px002515	5	Molecular Function: monooxygenase activity (GO:0004497);	Molecular Function: iron ion binding (GO:0005506);	Molecular Function: oxidoreductase activity, acting on paired donors, with incorporation or reduction of molecular oxygen (GO:0016705);	Molecular Function: heme binding (GO:0020037);	Biological Process: oxidation-reduction process (GO:0055114);
Px002518	3	Cellular Component: nucleus (GO:0005634);	Biological Process: regulation of transcription, DNA-templated (GO:0006355);	Molecular Function: sequence-specific DNA binding (GO:0043565);
Px002522	3	Molecular Function: ion channel activity (GO:0005216);	Cellular Component: integral component of membrane (GO:0016021);	Biological Process: ion transmembrane transport (GO:0034220);
Px002523	1	Molecular Function: DNA binding (GO:0003677);
Px002526	2	Molecular Function: DNA binding (GO:0003677);	Biological Process: regulation of transcription, DNA-templated (GO:0006355);
Px002528	1	Cellular Component: integral component of membrane (GO:0016021);
Px002532	5	Molecular Function: peroxidase activity (GO:0004601);	Biological Process: response to oxidative stress (GO:0006979);	Molecular Function: heme binding (GO:0020037);	Biological Process: oxidation-reduction process (GO:0055114);	Biological Process: cellular oxidant detoxification (GO:0098869);
Px002534	2	Molecular Function: nucleic acid binding (GO:0003676);	Molecular Function: metal ion binding (GO:0046872);
Px002537	1	Cellular Component: integral component of membrane (GO:0016021);
Px002542	5	Molecular Function: acetate-CoA ligase activity (GO:0003987);	Molecular Function: ATP binding (GO:0005524);	Cellular Component: integral component of membrane (GO:0016021);	Molecular Function: AMP binding (GO:0016208);	Biological Process: acetyl-CoA biosynthetic process from acetate (GO:0019427);
Px002557	1	Biological Process: signal transduction (GO:0007165);
Px002568	3	Molecular Function: protein kinase activity (GO:0004672);	Molecular Function: ATP binding (GO:0005524);	Biological Process: protein phosphorylation (GO:0006468);
Px002573	2	Biological Process: protein peptidyl-prolyl isomerization (GO:0000413);	Molecular Function: peptidyl-prolyl cis-trans isomerase activity (GO:0003755);
Px002574	3	Molecular Function: glutamate-ammonia ligase activity (GO:0004356);	Molecular Function: ATP binding (GO:0005524);	Biological Process: glutamine biosynthetic process (GO:0006542);
Px002575	2	Molecular Function: protein serine/threonine kinase activity (GO:0004674);	Biological Process: protein phosphorylation (GO:0006468);
Px002580	1	Molecular Function: transferase activity (GO:0016740);
Px002582	2	Biological Process: cell adhesion (GO:0007155);	Cellular Component: membrane (GO:0016020);
Px002615	1	Molecular Function: carbohydrate binding (GO:0030246);
Px002616	6	Molecular Function: ATP binding (GO:0005524);	Biological Process: protein folding (GO:0006457);	Biological Process: response to heat (GO:0009408);	Molecular Function: heat shock protein binding (GO:0031072);	Molecular Function: metal ion binding (GO:0046872);	Molecular Function: unfolded protein binding (GO:0051082);
Px002620	1	Cellular Component: microtubule organizing center (GO:0005815);
Px002626	2	Molecular Function: organic cyclic compound binding (GO:0097159);	Molecular Function: heterocyclic compound binding (GO:1901363);
Px002632	3	Molecular Function: aminopeptidase activity (GO:0004177);	Biological Process: proteolysis (GO:0006508);	Molecular Function: manganese ion binding (GO:0030145);
Px002636	6	Molecular Function: fatty-acyl-CoA binding (GO:0000062);	Molecular Function: ATP binding (GO:0005524);	Cellular Component: mitochondrial inner membrane (GO:0005743);	Cellular Component: integral component of membrane (GO:0016021);	Molecular Function: ATPase activity, coupled to transmembrane movement of substances (GO:0042626);	Biological Process: transmembrane transport (GO:0055085);
Px002637	2	Molecular Function: catalytic activity (GO:0003824);	Biological Process: metabolic process (GO:0008152);
Px002642	14	Biological Process: establishment of mitotic spindle orientation (GO:0000132);	Cellular Component: nucleus (GO:0005634);	Biological Process: neuroblast fate determination (GO:0007400);	Biological Process: anesthesia-resistant memory (GO:0007615);	Biological Process: regulation of heart contraction (GO:0008016);	Biological Process: olfactory learning (GO:0008355);	Molecular Function: protein domain specific binding (GO:0019904);	Cellular Component: axon (GO:0030424);	Molecular Function: GTPase regulator activity (GO:0030695);	Cellular Component: neuronal cell body (GO:0043025);	Biological Process: asymmetric protein localization involved in cell fate determination (GO:0045167);	Biological Process: basal protein localization (GO:0045175);	Cellular Component: apical cortex (GO:0045179);	Biological Process: asymmetric neuroblast division (GO:0055059);
Px002647	2	Biological Process: protein peptidyl-prolyl isomerization (GO:0000413);	Molecular Function: peptidyl-prolyl cis-trans isomerase activity (GO:0003755);
Px002657	1	Cellular Component: integral component of membrane (GO:0016021);
Px002667	1	Cellular Component: integral component of membrane (GO:0016021);
Px002670	2	Biological Process: transport (GO:0006810);	Biological Process: single-organism process (GO:0044699);
Px002672	4	Biological Process: intracellular protein transport (GO:0006886);	Biological Process: ER to Golgi vesicle-mediated transport (GO:0006888);	Molecular Function: zinc ion binding (GO:0008270);	Cellular Component: COPII vesicle coat (GO:0030127);
Px002679	1	Molecular Function: binding (GO:0005488);
Px002681	1	Cellular Component: membrane (GO:0016020);
Px002687	4	Molecular Function: RNA cap binding (GO:0000339);	Cellular Component: nuclear cap binding complex (GO:0005846);	Biological Process: mRNA cis splicing, via spliceosome (GO:0045292);	Biological Process: mRNA transport (GO:0051028);
Px002696	4	Molecular Function: ATP binding (GO:0005524);	Cellular Component: integral component of membrane (GO:0016021);	Molecular Function: ATPase activity, coupled to transmembrane movement of substances (GO:0042626);	Biological Process: transmembrane transport (GO:0055085);
Px002703	1	Cellular Component: nucleus (GO:0005634);
Px002707	3	Molecular Function: transmembrane signaling receptor activity (GO:0004888);	Molecular Function: extracellular ligand-gated ion channel activity (GO:0005230);	Cellular Component: membrane (GO:0016020);
Px002709	1	Molecular Function: binding (GO:0005488);
Px002711	6	Molecular Function: Rho guanyl-nucleotide exchange factor activity (GO:0005089);	Cellular Component: intracellular (GO:0005622);	Molecular Function: kinase activity (GO:0016301);	Biological Process: phosphorylation (GO:0016310);	Biological Process: regulation of Rho protein signal transduction (GO:0035023);	Biological Process: positive regulation of GTPase activity (GO:0043547);
Px002715	3	Biological Process: proteolysis (GO:0006508);	Molecular Function: cysteine-type peptidase activity (GO:0008234);	Cellular Component: integral component of membrane (GO:0016021);
Px002716	1	Molecular Function: metal ion binding (GO:0046872);
Px002720	10	Molecular Function: xanthine dehydrogenase activity (GO:0004854);	Molecular Function: xanthine oxidase activity (GO:0004855);	Molecular Function: iron ion binding (GO:0005506);	Molecular Function: electron carrier activity (GO:0009055);	Molecular Function: oxidoreductase activity, acting on CH-OH group of donors (GO:0016614);	Molecular Function: molybdenum ion binding (GO:0030151);	Molecular Function: molybdopterin cofactor binding (GO:0043546);	Molecular Function: flavin adenine dinucleotide binding (GO:0050660);	Molecular Function: 2 iron, 2 sulfur cluster binding (GO:0051537);	Biological Process: oxidation-reduction process (GO:0055114);
Px002733	3	Cellular Component: membrane (GO:0016020);	Molecular Function: oxidoreductase activity, acting on the aldehyde or oxo group of donors, NAD or NADP as acceptor (GO:0016620);	Biological Process: single-organism metabolic process (GO:0044710);
Px002739	1	Molecular Function: NAD+ ADP-ribosyltransferase activity (GO:0003950);
Px002748	2	Molecular Function: nucleotide binding (GO:0000166);	Molecular Function: nucleic acid binding (GO:0003676);
Px002759	3	Molecular Function: tetrahydrofolylpolyglutamate synthase activity (GO:0004326);	Molecular Function: ATP binding (GO:0005524);	Biological Process: tetrahydrofolylpolyglutamate biosynthetic process (GO:0046901);
Px002762	1	Molecular Function: ATP binding (GO:0005524);
Px002766	2	Molecular Function: protein kinase activity (GO:0004672);	Biological Process: cellular process (GO:0009987);
Px002769	3	Cellular Component: nucleus (GO:0005634);	Biological Process: regulation of transcription, DNA-templated (GO:0006355);	Molecular Function: sequence-specific DNA binding (GO:0043565);
Px002775	3	Molecular Function: G-protein coupled receptor activity (GO:0004930);	Biological Process: G-protein coupled receptor signaling pathway (GO:0007186);	Cellular Component: integral component of membrane (GO:0016021);
Px002777	1	Molecular Function: peptidase activity, acting on L-amino acid peptides (GO:0070011);
Px002778	5	Molecular Function: metalloendopeptidase activity (GO:0004222);	Biological Process: proteolysis (GO:0006508);	Biological Process: integrin-mediated signaling pathway (GO:0007229);	Molecular Function: zinc ion binding (GO:0008270);	Cellular Component: integral component of membrane (GO:0016021);
Px002786	5	Molecular Function: translation elongation factor activity (GO:0003746);	Molecular Function: GTPase activity (GO:0003924);	Molecular Function: GTP binding (GO:0005525);	Cellular Component: mitochondrion (GO:0005739);	Biological Process: mitochondrial translational elongation (GO:0070125);
Px002795	4	Molecular Function: copper ion binding (GO:0005507);	Cellular Component: integral component of membrane (GO:0016021);	Molecular Function: hydroquinone:oxygen oxidoreductase activity (GO:0052716);	Biological Process: oxidation-reduction process (GO:0055114);
Px002803	1	Cellular Component: membrane (GO:0016020);
Px002804	3	Molecular Function: DNA binding (GO:0003677);	Molecular Function: DNA topoisomerase type I activity (GO:0003917);	Biological Process: DNA topological change (GO:0006265);
Px002805	2	Molecular Function: methyltransferase activity (GO:0008168);	Biological Process: methylation (GO:0032259);
Px002816	4	Molecular Function: ATP binding (GO:0005524);	Cellular Component: cytoplasm (GO:0005737);	Biological Process: protein folding (GO:0006457);	Molecular Function: unfolded protein binding (GO:0051082);
Px002818	1	Cellular Component: membrane (GO:0016020);
Px002823	3	Molecular Function: microtubule motor activity (GO:0003777);	Molecular Function: ATP binding (GO:0005524);	Biological Process: microtubule-based movement (GO:0007018);
Px002826	2	Molecular Function: phosphoprotein phosphatase activity (GO:0004721);	Biological Process: protein dephosphorylation (GO:0006470);
Px002827	1	Molecular Function: kinase activity (GO:0016301);
Px002828	3	Molecular Function: G-protein coupled receptor activity (GO:0004930);	Biological Process: G-protein coupled receptor signaling pathway (GO:0007186);	Cellular Component: integral component of membrane (GO:0016021);
Px002854	4	Molecular Function: homogentisate 1,2-dioxygenase activity (GO:0004411);	Biological Process: L-phenylalanine catabolic process (GO:0006559);	Biological Process: tyrosine metabolic process (GO:0006570);	Biological Process: oxidation-reduction process (GO:0055114);
Px002858	4	Biological Process: metabolic process (GO:0008152);	Cellular Component: membrane (GO:0016020);	Molecular Function: organic cyclic compound binding (GO:0097159);	Molecular Function: heterocyclic compound binding (GO:1901363);
Px002861	2	Molecular Function: serine-type endopeptidase activity (GO:0004252);	Biological Process: proteolysis (GO:0006508);
Px002878	2	Molecular Function: sulfotransferase activity (GO:0008146);	Cellular Component: integral component of membrane (GO:0016021);
Px002880	1	Molecular Function: odorant binding (GO:0005549);
Px002886	3	Biological Process: mRNA splicing, via spliceosome (GO:0000398);	Molecular Function: zinc ion binding (GO:0008270);	Molecular Function: pre-mRNA branch point binding (GO:0045131);
Px002889	5	Molecular Function: microtubule motor activity (GO:0003777);	Molecular Function: ATP binding (GO:0005524);	Biological Process: microtubule-based movement (GO:0007018);	Molecular Function: ATPase activity (GO:0016887);	Cellular Component: dynein complex (GO:0030286);
Px002890	4	Molecular Function: phosphatidylinositol-3,4,5-trisphosphate binding (GO:0005547);	Biological Process: intracellular protein transport (GO:0006886);	Cellular Component: phagocytic vesicle (GO:0045335);	Biological Process: phagosome-lysosome fusion involved in apoptotic cell clearance (GO:0090389);
Px002893	6	Molecular Function: nucleotide binding (GO:0000166);	Molecular Function: IMP dehydrogenase activity (GO:0003938);	Cellular Component: cytoplasm (GO:0005737);	Biological Process: GMP biosynthetic process (GO:0006177);	Molecular Function: metal ion binding (GO:0046872);	Biological Process: oxidation-reduction process (GO:0055114);
Px002897	6	Molecular Function: aminoacyl-tRNA editing activity (GO:0002161);	Molecular Function: leucine-tRNA ligase activity (GO:0004823);	Molecular Function: ATP binding (GO:0005524);	Cellular Component: cytoplasm (GO:0005737);	Biological Process: leucyl-tRNA aminoacylation (GO:0006429);	Biological Process: regulation of translational fidelity (GO:0006450);
Px002902	3	Molecular Function: cation transmembrane transporter activity (GO:0008324);	Cellular Component: integral component of membrane (GO:0016021);	Biological Process: cation transmembrane transport (GO:0098655);
Px002919	4	Cellular Component: nucleus (GO:0005634);	Biological Process: carbohydrate metabolic process (GO:0005975);	Biological Process: N-acetylglucosamine catabolic process (GO:0006046);	Molecular Function: N-acetylglucosamine-6-phosphate deacetylase activity (GO:0008448);
Px002923	2	Cellular Component: integral component of membrane (GO:0016021);	Molecular Function: lyase activity (GO:0016829);
Px002924	4	Molecular Function: transferase activity (GO:0016740);	Biological Process: single-organism biosynthetic process (GO:0044711);	Biological Process: nucleobase-containing small molecule metabolic process (GO:0055086);	Biological Process: purine-containing compound biosynthetic process (GO:0072522);
Px002930	3	Molecular Function: hydrolase activity (GO:0016787);	Molecular Function: organic cyclic compound binding (GO:0097159);	Molecular Function: heterocyclic compound binding (GO:1901363);
Px002934	3	Molecular Function: ATP binding (GO:0005524);	Cellular Component: mRNA cleavage factor complex (GO:0005849);	Biological Process: mRNA 3'-end processing (GO:0031124);
Px002935	4	Molecular Function: nucleotide binding (GO:0000166);	Molecular Function: ligase activity, forming aminoacyl-tRNA and related compounds (GO:0016876);	Biological Process: tRNA aminoacylation (GO:0043039);	Molecular Function: ion binding (GO:0043167);
Px002939	2	Cellular Component: cilium (GO:0005929);	Biological Process: intraciliary transport (GO:0042073);
Px002944	9	Biological Process: establishment of mitotic spindle orientation (GO:0000132);	Cellular Component: cytoplasm (GO:0005737);	Cellular Component: microtubule organizing center (GO:0005815);	Cellular Component: microtubule (GO:0005874);	Cellular Component: microtubule associated complex (GO:0005875);	Biological Process: transport (GO:0006810);	Biological Process: mitotic cell cycle (GO:0007067);	Molecular Function: dynein complex binding (GO:0045502);	Biological Process: cell division (GO:0051301);
Px002962	2	Molecular Function: methyltransferase activity (GO:0008168);	Biological Process: methylation (GO:0032259);
Px002963	1	Cellular Component: membrane (GO:0016020);
Px002972	3	Molecular Function: phosphoprotein phosphatase activity (GO:0004721);	Biological Process: protein dephosphorylation (GO:0006470);	Molecular Function: metal ion binding (GO:0046872);
Px002976	1	Molecular Function: structural constituent of cuticle (GO:0042302);
Px002987	5	Cellular Component: cytoplasm (GO:0005737);	Biological Process: proteolysis (GO:0006508);	Molecular Function: metal ion binding (GO:0046872);	Molecular Function: metalloaminopeptidase activity (GO:0070006);	Biological Process: protein initiator methionine removal (GO:0070084);
Px003003	1	Biological Process: protein ubiquitination (GO:0016567);
Px003006	1	Molecular Function: DNA binding (GO:0003677);
Px003007	3	Molecular Function: catalytic activity (GO:0003824);	Biological Process: signal transduction (GO:0007165);	Biological Process: cellular amino acid catabolic process (GO:0009063);
Px003010	3	Cellular Component: nucleus (GO:0005634);	Biological Process: regulation of transcription, DNA-templated (GO:0006355);	Molecular Function: sequence-specific DNA binding (GO:0043565);
Px003013	3	Biological Process: cellular protein modification process (GO:0006464);	Molecular Function: transferase activity (GO:0016740);	Molecular Function: ligase activity (GO:0016874);
Px003016	3	Molecular Function: non-membrane spanning protein tyrosine kinase activity (GO:0004715);	Molecular Function: ATP binding (GO:0005524);	Biological Process: peptidyl-tyrosine phosphorylation (GO:0018108);
Px003018	3	Molecular Function: ubiquitin-protein transferase activity (GO:0004842);	Biological Process: protein ubiquitination (GO:0016567);	Molecular Function: ligase activity (GO:0016874);
Px003019	1	Cellular Component: integral component of membrane (GO:0016021);
Px003021	4	Molecular Function: RNA binding (GO:0003723);	Molecular Function: RNA helicase activity (GO:0003724);	Molecular Function: ATP binding (GO:0005524);	Biological Process: RNA catabolic process (GO:0006401);
Px003023	4	Molecular Function: RNA binding (GO:0003723);	Molecular Function: RNA helicase activity (GO:0003724);	Molecular Function: ATP binding (GO:0005524);	Biological Process: RNA catabolic process (GO:0006401);
Px003024	2	Molecular Function: structural molecule activity (GO:0005198);	Cellular Component: intermediate filament (GO:0005882);
Px003029	5	Molecular Function: nucleotide binding (GO:0000166);	Molecular Function: protein tyrosine kinase activity (GO:0004713);	Molecular Function: protein binding (GO:0005515);	Biological Process: protein phosphorylation (GO:0006468);	Cellular Component: membrane (GO:0016020);
Px003035	2	Molecular Function: electron carrier activity (GO:0009055);	Molecular Function: flavin adenine dinucleotide binding (GO:0050660);
Px003040	1	Cellular Component: integral component of membrane (GO:0016021);
Px003043	1	Cellular Component: membrane (GO:0016020);
Px003073	3	Molecular Function: potassium channel activity (GO:0005267);	Biological Process: ion transport (GO:0006811);	Cellular Component: integral component of membrane (GO:0016021);
Px003078	2	Molecular Function: oxidoreductase activity (GO:0016491);	Biological Process: oxidation-reduction process (GO:0055114);
Px003086	6	Molecular Function: monooxygenase activity (GO:0004497);	Molecular Function: iron ion binding (GO:0005506);	Cellular Component: integral component of membrane (GO:0016021);	Molecular Function: oxidoreductase activity, acting on paired donors, with incorporation or reduction of molecular oxygen (GO:0016705);	Molecular Function: heme binding (GO:0020037);	Biological Process: oxidation-reduction process (GO:0055114);
Px003094	3	Biological Process: intracellular protein transport (GO:0006886);	Biological Process: vesicle-mediated transport (GO:0016192);	Cellular Component: clathrin adaptor complex (GO:0030131);
Px003104	3	Molecular Function: DNA binding (GO:0003677);	Biological Process: regulation of transcription from RNA polymerase II promoter (GO:0006357);	Biological Process: regulation of DNA-templated transcription, elongation (GO:0032784);
Px003105	1	Cellular Component: integral component of membrane (GO:0016021);
Px003109	1	Cellular Component: membrane (GO:0016020);
Px003111	3	Molecular Function: Rho guanyl-nucleotide exchange factor activity (GO:0005089);	Biological Process: regulation of Rho protein signal transduction (GO:0035023);	Biological Process: positive regulation of GTPase activity (GO:0043547);
Px003125	6	Molecular Function: chitin deacetylase activity (GO:0004099);	Cellular Component: extracellular region (GO:0005576);	Biological Process: carbohydrate metabolic process (GO:0005975);	Biological Process: chitin metabolic process (GO:0006030);	Molecular Function: chitin binding (GO:0008061);	Molecular Function: pullulanase activity (GO:0051060);
Px003126	6	Molecular Function: nucleotide binding (GO:0000166);	Cellular Component: intracellular (GO:0005622);	Biological Process: cyclic nucleotide biosynthetic process (GO:0009190);	Cellular Component: integral component of membrane (GO:0016021);	Molecular Function: phosphorus-oxygen lyase activity (GO:0016849);	Biological Process: intracellular signal transduction (GO:0035556);
Px003127	6	Molecular Function: adenylate cyclase activity (GO:0004016);	Cellular Component: plasma membrane (GO:0005886);	Biological Process: cAMP biosynthetic process (GO:0006171);	Biological Process: adenylate cyclase-activating G-protein coupled receptor signaling pathway (GO:0007189);	Biological Process: adenylate cyclase-inhibiting G-protein coupled receptor signaling pathway (GO:0007193);	Biological Process: cAMP-mediated signaling (GO:0019933);
Px003128	2	Biological Process: snRNA processing (GO:0016180);	Cellular Component: integrator complex (GO:0032039);
Px003136	3	Molecular Function: DNA binding (GO:0003677);	Molecular Function: DNA-directed 5'-3' RNA polymerase activity (GO:0003899);	Biological Process: transcription, DNA-templated (GO:0006351);
Px003139	7	Molecular Function: DNA binding (GO:0003677);	Molecular Function: transcription factor activity, sequence-specific DNA binding (GO:0003700);	Cellular Component: nucleus (GO:0005634);	Cellular Component: transcription factor complex (GO:0005667);	Cellular Component: cytoplasm (GO:0005737);	Biological Process: regulation of transcription, DNA-templated (GO:0006355);	Biological Process: transforming growth factor beta receptor signaling pathway (GO:0007179);
Px003140	1	Molecular Function: binding (GO:0005488);
Px003150	3	Molecular Function: microtubule motor activity (GO:0003777);	Molecular Function: ATP binding (GO:0005524);	Biological Process: microtubule-based movement (GO:0007018);
Px003158	1	Biological Process: signal transduction (GO:0007165);
Px003164	3	Molecular Function: nucleic acid binding (GO:0003676);	Cellular Component: nucleus (GO:0005634);	Molecular Function: zinc ion binding (GO:0008270);
Px003167	6	Molecular Function: ferroxidase activity (GO:0004322);	Cellular Component: cell (GO:0005623);	Biological Process: iron ion transport (GO:0006826);	Biological Process: cellular iron ion homeostasis (GO:0006879);	Molecular Function: ferric iron binding (GO:0008199);	Biological Process: oxidation-reduction process (GO:0055114);
Px003169	2	Molecular Function: methyltransferase activity (GO:0008168);	Biological Process: methylation (GO:0032259);
Px003170	2	Molecular Function: organic cyclic compound binding (GO:0097159);	Molecular Function: heterocyclic compound binding (GO:1901363);
Px003178	3	Cellular Component: integral component of membrane (GO:0016021);	Molecular Function: semaphorin receptor activity (GO:0017154);	Biological Process: semaphorin-plexin signaling pathway (GO:0071526);
Px003182	1	Cellular Component: membrane (GO:0016020);
Px003185	7	Molecular Function: phosphorelay sensor kinase activity (GO:0000155);	Biological Process: phosphorelay signal transduction system (GO:0000160);	Molecular Function: voltage-gated potassium channel activity (GO:0005249);	Cellular Component: intracellular (GO:0005622);	Cellular Component: integral component of membrane (GO:0016021);	Biological Process: signal transduction by protein phosphorylation (GO:0023014);	Biological Process: potassium ion transmembrane transport (GO:0071805);
Px003186	3	Molecular Function: protein serine/threonine kinase activity (GO:0004674);	Molecular Function: ATP binding (GO:0005524);	Biological Process: protein phosphorylation (GO:0006468);
Px003190	1	Molecular Function: calcium ion binding (GO:0005509);
Px003197	2	Cellular Component: nuclear pore (GO:0005643);	Molecular Function: structural constituent of nuclear pore (GO:0017056);
Px003198	3	Biological Process: cellular response to DNA damage stimulus (GO:0006974);	Cellular Component: nuclear lumen (GO:0031981);	Cellular Component: intracellular non-membrane-bounded organelle (GO:0043232);
Px003208	2	Molecular Function: protein tyrosine phosphatase activity (GO:0004725);	Biological Process: peptidyl-tyrosine dephosphorylation (GO:0035335);
Px003209	2	Molecular Function: oxidoreductase activity (GO:0016491);	Biological Process: oxidation-reduction process (GO:0055114);
Px003214	3	Cellular Component: extracellular region (GO:0005576);	Biological Process: chitin metabolic process (GO:0006030);	Molecular Function: chitin binding (GO:0008061);
Px003218	2	Cellular Component: membrane (GO:0016020);	Cellular Component: cell part (GO:0044464);
Px003221	3	Molecular Function: G-protein coupled receptor activity (GO:0004930);	Biological Process: G-protein coupled receptor signaling pathway (GO:0007186);	Cellular Component: integral component of membrane (GO:0016021);
Px003229	5	Molecular Function: microtubule motor activity (GO:0003777);	Molecular Function: ATP binding (GO:0005524);	Biological Process: microtubule-based movement (GO:0007018);	Molecular Function: ATPase activity (GO:0016887);	Cellular Component: dynein complex (GO:0030286);
Px003230	5	Molecular Function: microtubule motor activity (GO:0003777);	Molecular Function: ATP binding (GO:0005524);	Biological Process: microtubule-based movement (GO:0007018);	Molecular Function: ATPase activity (GO:0016887);	Cellular Component: dynein complex (GO:0030286);
Px003244	1	Cellular Component: membrane (GO:0016020);
Px003245	1	Molecular Function: structural constituent of cuticle (GO:0042302);
Px003246	6	Molecular Function: monooxygenase activity (GO:0004497);	Molecular Function: iron ion binding (GO:0005506);	Cellular Component: integral component of membrane (GO:0016021);	Molecular Function: oxidoreductase activity, acting on paired donors, with incorporation or reduction of molecular oxygen (GO:0016705);	Molecular Function: heme binding (GO:0020037);	Biological Process: oxidation-reduction process (GO:0055114);
Px003252	1	Molecular Function: structural constituent of cuticle (GO:0042302);
Px003255	1	Molecular Function: structural constituent of cuticle (GO:0042302);
Px003259	1	Molecular Function: structural constituent of cuticle (GO:0042302);
Px003260	1	Molecular Function: structural constituent of cuticle (GO:0042302);
Px003261	1	Molecular Function: structural constituent of cuticle (GO:0042302);
Px003262	3	Molecular Function: DNA binding (GO:0003677);	Cellular Component: nuclear origin of replication recognition complex (GO:0005664);	Biological Process: DNA replication (GO:0006260);
Px003270	1	Biological Process: regulation of transcription, DNA-templated (GO:0006355);
Px003271	1	Molecular Function: RNA binding (GO:0003723);
Px003283	1	Cellular Component: membrane (GO:0016020);
Px003289	3	Cellular Component: plasma membrane (GO:0005886);	Cellular Component: integral component of membrane (GO:0016021);	Biological Process: sensory perception of taste (GO:0050909);
Px003307	3	Molecular Function: GTPase activator activity (GO:0005096);	Biological Process: signal transduction (GO:0007165);	Biological Process: positive regulation of GTPase activity (GO:0043547);
Px003308	3	Molecular Function: GTPase activator activity (GO:0005096);	Biological Process: signal transduction (GO:0007165);	Biological Process: positive regulation of GTPase activity (GO:0043547);
Px003309	1	Molecular Function: phosphatidylinositol binding (GO:0035091);
Px003316	11	Biological Process: histidine biosynthetic process (GO:0000105);	Molecular Function: formate-tetrahydrofolate ligase activity (GO:0004329);	Molecular Function: methenyltetrahydrofolate cyclohydrolase activity (GO:0004477);	Molecular Function: methylenetetrahydrofolate dehydrogenase (NADP+) activity (GO:0004488);	Molecular Function: ATP binding (GO:0005524);	Cellular Component: cytoplasm (GO:0005737);	Biological Process: purine nucleotide biosynthetic process (GO:0006164);	Biological Process: methionine biosynthetic process (GO:0009086);	Biological Process: folic acid-containing compound biosynthetic process (GO:0009396);	Biological Process: tetrahydrofolate interconversion (GO:0035999);	Biological Process: oxidation-reduction process (GO:0055114);
Px003320	4	Molecular Function: protein serine/threonine kinase activity (GO:0004674);	Molecular Function: ATP binding (GO:0005524);	Biological Process: protein phosphorylation (GO:0006468);	Biological Process: cell division (GO:0051301);
Px003322	1	Cellular Component: integral component of membrane (GO:0016021);
Px003335	3	Molecular Function: protein serine/threonine kinase activity (GO:0004674);	Molecular Function: ATP binding (GO:0005524);	Biological Process: protein phosphorylation (GO:0006468);
Px003340	4	Molecular Function: transcription factor activity, sequence-specific DNA binding (GO:0003700);	Cellular Component: nucleus (GO:0005634);	Biological Process: regulation of transcription, DNA-templated (GO:0006355);	Molecular Function: sequence-specific DNA binding (GO:0043565);
Px003341	7	Cellular Component: Hrd1p ubiquitin ligase complex (GO:0000836);	Molecular Function: zinc ion binding (GO:0008270);	Cellular Component: integral component of membrane (GO:0016021);	Biological Process: protein ubiquitination (GO:0016567);	Molecular Function: ligase activity (GO:0016874);	Biological Process: ubiquitin-dependent ERAD pathway (GO:0030433);	Molecular Function: ubiquitin protein ligase activity (GO:0061630);
Px003342	3	Cellular Component: nucleus (GO:0005634);	Biological Process: regulation of transcription from RNA polymerase II promoter (GO:0006357);	Molecular Function: transcription regulatory region DNA binding (GO:0044212);
Px003343	3	Cellular Component: nucleus (GO:0005634);	Biological Process: regulation of transcription from RNA polymerase II promoter (GO:0006357);	Molecular Function: transcription regulatory region DNA binding (GO:0044212);
Px003344	1	Biological Process: RNA processing (GO:0006396);
Px003346	5	Cellular Component: intracellular (GO:0005622);	Biological Process: apoptotic process (GO:0006915);	Molecular Function: protein complex scaffold activity (GO:0032947);	Biological Process: hippo signaling (GO:0035329);	Biological Process: regulation of cell proliferation (GO:0042127);
Px003348	4	Molecular Function: guanyl-nucleotide exchange factor activity (GO:0005085);	Cellular Component: intracellular (GO:0005622);	Biological Process: small GTPase mediated signal transduction (GO:0007264);	Biological Process: positive regulation of GTPase activity (GO:0043547);
Px003351	1	Biological Process: cysteine biosynthetic process (GO:0019344);
Px003362	1	Cellular Component: nucleus (GO:0005634);
Px003363	1	Cellular Component: integral component of membrane (GO:0016021);
Px003365	2	Molecular Function: catalytic activity (GO:0003824);	Biological Process: metabolic process (GO:0008152);
Px003367	1	Molecular Function: microtubule binding (GO:0008017);
Px003370	4	Molecular Function: DNA binding (GO:0003677);	Molecular Function: DNA-directed 5'-3' RNA polymerase activity (GO:0003899);	Biological Process: transcription, DNA-templated (GO:0006351);	Molecular Function: protein dimerization activity (GO:0046983);
Px003371	1	Cellular Component: membrane (GO:0016020);
Px003379	3	Molecular Function: microtubule motor activity (GO:0003777);	Biological Process: microtubule-based movement (GO:0007018);	Cellular Component: dynein complex (GO:0030286);
Px003385	5	Molecular Function: nucleic acid binding (GO:0003676);	Molecular Function: transcription factor activity, sequence-specific DNA binding (GO:0003700);	Cellular Component: nucleus (GO:0005634);	Biological Process: regulation of transcription, DNA-templated (GO:0006355);	Molecular Function: zinc ion binding (GO:0008270);
Px003388	2	Biological Process: cysteine biosynthetic process from serine (GO:0006535);	Molecular Function: L-3-cyanoalanine synthase activity (GO:0050017);
Px003401	3	Biological Process: phospholipid biosynthetic process (GO:0008654);	Cellular Component: integral component of membrane (GO:0016021);	Molecular Function: phosphotransferase activity, for other substituted phosphate groups (GO:0016780);
Px003402	3	Molecular Function: actin binding (GO:0003779);	Molecular Function: Rho GTPase binding (GO:0017048);	Biological Process: actin cytoskeleton organization (GO:0030036);
Px003417	2	Cellular Component: membrane (GO:0016020);	Molecular Function: transferase activity (GO:0016740);
Px003421	3	Molecular Function: ion channel activity (GO:0005216);	Cellular Component: integral component of membrane (GO:0016021);	Biological Process: ion transmembrane transport (GO:0034220);
Px003428	7	Molecular Function: dihydroorotate dehydrogenase activity (GO:0004152);	Cellular Component: cytoplasm (GO:0005737);	Biological Process: 'de novo' pyrimidine nucleobase biosynthetic process (GO:0006207);	Biological Process: uracil catabolic process (GO:0006212);	Molecular Function: dihydropyrimidine dehydrogenase (NADP+) activity (GO:0017113);	Molecular Function: iron-sulfur cluster binding (GO:0051536);	Biological Process: oxidation-reduction process (GO:0055114);
Px003430	4	Molecular Function: nucleotide binding (GO:0000166);	Biological Process: transport (GO:0006810);	Cellular Component: membrane (GO:0016020);	Molecular Function: ATPase activity (GO:0016887);
Px003436	2	Cellular Component: integral component of membrane (GO:0016021);	Biological Process: vesicle-mediated transport (GO:0016192);
Px003441	4	Molecular Function: D-amino-acid oxidase activity (GO:0003884);	Biological Process: D-amino acid metabolic process (GO:0046416);	Biological Process: oxidation-reduction process (GO:0055114);	Molecular Function: FAD binding (GO:0071949);
Px003446	2	Molecular Function: nucleotide binding (GO:0000166);	Molecular Function: nucleic acid binding (GO:0003676);
Px003447	4	Molecular Function: nucleic acid binding (GO:0003676);	Molecular Function: mRNA (nucleoside-2'-O-)-methyltransferase activity (GO:0004483);	Biological Process: 7-methylguanosine mRNA capping (GO:0006370);	Biological Process: mRNA methylation (GO:0080009);
Px003452	2	Molecular Function: nucleotide binding (GO:0000166);	Molecular Function: protein kinase activity (GO:0004672);
Px003455	4	Cellular Component: phosphopyruvate hydratase complex (GO:0000015);	Molecular Function: magnesium ion binding (GO:0000287);	Molecular Function: phosphopyruvate hydratase activity (GO:0004634);	Biological Process: glycolytic process (GO:0006096);
Px003457	1	Biological Process: biological regulation (GO:0065007);
Px003464	1	Cellular Component: nucleolus (GO:0005730);
Px003469	2	Molecular Function: metallopeptidase activity (GO:0008237);	Molecular Function: metal ion binding (GO:0046872);
Px003472	5	Molecular Function: calcium-transporting ATPase activity (GO:0005388);	Molecular Function: ATP binding (GO:0005524);	Cellular Component: integral component of membrane (GO:0016021);	Molecular Function: metal ion binding (GO:0046872);	Biological Process: calcium ion transmembrane transport (GO:0070588);
Px003479	3	Molecular Function: serine-type endopeptidase activity (GO:0004252);	Biological Process: proteolysis (GO:0006508);	Cellular Component: integral component of membrane (GO:0016021);
Px003480	3	Molecular Function: serine-type endopeptidase activity (GO:0004252);	Biological Process: proteolysis (GO:0006508);	Cellular Component: integral component of membrane (GO:0016021);
Px003481	1	Molecular Function: catalytic activity (GO:0003824);
Px003486	2	Molecular Function: catalytic activity (GO:0003824);	Biological Process: carbohydrate metabolic process (GO:0005975);
Px003491	2	Molecular Function: catalytic activity (GO:0003824);	Biological Process: carbohydrate metabolic process (GO:0005975);
Px003495	5	Molecular Function: methyltransferase activity (GO:0008168);	Biological Process: methylation (GO:0032259);	Cellular Component: intracellular organelle (GO:0043229);	Biological Process: primary metabolic process (GO:0044238);	Biological Process: cellular macromolecule metabolic process (GO:0044260);
Px003497	3	Cellular Component: extracellular region (GO:0005576);	Biological Process: chitin metabolic process (GO:0006030);	Molecular Function: chitin binding (GO:0008061);
Px003516	3	Molecular Function: signal transducer activity (GO:0004871);	Biological Process: signal transduction (GO:0007165);	Cellular Component: membrane (GO:0016020);
Px003527	1	Cellular Component: membrane (GO:0016020);
Px003529	4	Biological Process: dicarboxylic acid transport (GO:0006835);	Cellular Component: integral component of membrane (GO:0016021);	Molecular Function: sodium:dicarboxylate symporter activity (GO:0017153);	Biological Process: transmembrane transport (GO:0055085);
Px003530	4	Molecular Function: calcium ion binding (GO:0005509);	Cellular Component: plasma membrane (GO:0005886);	Biological Process: homophilic cell adhesion via plasma membrane adhesion molecules (GO:0007156);	Cellular Component: integral component of membrane (GO:0016021);
Px003537	2	Molecular Function: DNA binding (GO:0003677);	Biological Process: protein polyglutamylation (GO:0018095);
Px003539	2	Molecular Function: kinase activity (GO:0016301);	Biological Process: phosphorylation (GO:0016310);
Px003540	7	Biological Process: cellular glucose homeostasis (GO:0001678);	Molecular Function: hexokinase activity (GO:0004396);	Molecular Function: ATP binding (GO:0005524);	Molecular Function: glucose binding (GO:0005536);	Cellular Component: cell (GO:0005623);	Biological Process: glycolytic process (GO:0006096);	Biological Process: carbohydrate phosphorylation (GO:0046835);
Px003557	2	Molecular Function: nucleotide binding (GO:0000166);	Cellular Component: cytoskeleton (GO:0005856);
Px003558	4	Molecular Function: motor activity (GO:0003774);	Molecular Function: actin binding (GO:0003779);	Molecular Function: ATP binding (GO:0005524);	Cellular Component: myosin complex (GO:0016459);
Px003561	3	Biological Process: intracellular protein transport (GO:0006886);	Biological Process: ER to Golgi vesicle-mediated transport (GO:0006888);	Cellular Component: COPII vesicle coat (GO:0030127);
Px003571	2	Molecular Function: microtubule binding (GO:0008017);	Biological Process: negative regulation of centriole replication (GO:0046600);
Px003577	2	Molecular Function: metallopeptidase activity (GO:0008237);	Cellular Component: membrane (GO:0016020);
Px003579	2	Biological Process: metabolic process (GO:0008152);	Molecular Function: transferase activity, transferring acyl groups (GO:0016746);
Px003585	3	Molecular Function: 3',5'-cyclic-nucleotide phosphodiesterase activity (GO:0004114);	Biological Process: signal transduction (GO:0007165);	Molecular Function: metal ion binding (GO:0046872);
Px003587	3	Molecular Function: transcription factor activity, sequence-specific DNA binding (GO:0003700);	Cellular Component: nucleus (GO:0005634);	Biological Process: regulation of transcription, DNA-templated (GO:0006355);
Px003594	3	Molecular Function: ATP binding (GO:0005524);	Cellular Component: integral component of membrane (GO:0016021);	Molecular Function: ATPase activity (GO:0016887);
Px003600	2	Molecular Function: O-acyltransferase activity (GO:0008374);	Biological Process: cellular lipid metabolic process (GO:0044255);
Px003605	5	Cellular Component: Golgi membrane (GO:0000139);	Molecular Function: structural molecule activity (GO:0005198);	Biological Process: intracellular protein transport (GO:0006886);	Biological Process: vesicle-mediated transport (GO:0016192);	Cellular Component: COPI vesicle coat (GO:0030126);
Px003606	3	Cellular Component: integral component of membrane (GO:0016021);	Molecular Function: substrate-specific transmembrane transporter activity (GO:0022891);	Biological Process: transmembrane transport (GO:0055085);
Px003608	4	Molecular Function: nucleotide binding (GO:0000166);	Biological Process: cyclic nucleotide biosynthetic process (GO:0009190);	Cellular Component: membrane (GO:0016020);	Molecular Function: phosphorus-oxygen lyase activity (GO:0016849);
Px003612	3	Cellular Component: endoplasmic reticulum membrane (GO:0005789);	Molecular Function: O-acyltransferase activity (GO:0008374);	Cellular Component: integral component of membrane (GO:0016021);
Px003616	4	Molecular Function: sedoheptulose-7-phosphate:D-glyceraldehyde-3-phosphate glyceronetransferase activity (GO:0004801);	Cellular Component: cytoplasm (GO:0005737);	Biological Process: carbohydrate metabolic process (GO:0005975);	Biological Process: pentose-phosphate shunt (GO:0006098);
Px003620	2	Molecular Function: kinase activity (GO:0016301);	Biological Process: phosphorylation (GO:0016310);
Px003621	1	Cellular Component: membrane (GO:0016020);
Px003624	3	Cellular Component: integral component of membrane (GO:0016021);	Biological Process: dsRNA transport (GO:0033227);	Molecular Function: RNA transmembrane transporter activity (GO:0051033);
Px003631	1	Cellular Component: membrane (GO:0016020);
Px003637	2	Cellular Component: mitochondrion (GO:0005739);	Cellular Component: ribosome (GO:0005840);
Px003638	1	Biological Process: regulation of intracellular signal transduction (GO:1902531);
Px003639	4	Biological Process: carbohydrate transport (GO:0008643);	Cellular Component: integral component of membrane (GO:0016021);	Molecular Function: substrate-specific transmembrane transporter activity (GO:0022891);	Biological Process: transmembrane transport (GO:0055085);
Px003641	2	Cellular Component: mitochondrial outer membrane (GO:0005741);	Biological Process: cellular response to stress (GO:0033554);
Px003659	6	Molecular Function: DNA binding (GO:0003677);	Molecular Function: glutathione transferase activity (GO:0004364);	Cellular Component: cytoplasm (GO:0005737);	Molecular Function: zinc ion binding (GO:0008270);	Biological Process: aromatic amino acid family metabolic process (GO:0009072);	Molecular Function: isomerase activity (GO:0016853);
Px003670	1	Molecular Function: peptidase activity (GO:0008233);
Px003676	1	Cellular Component: membrane (GO:0016020);
Px003679	1	Molecular Function: structural constituent of cuticle (GO:0042302);
Px003685	3	Molecular Function: glutamate decarboxylase activity (GO:0004351);	Biological Process: carboxylic acid metabolic process (GO:0019752);	Molecular Function: pyridoxal phosphate binding (GO:0030170);
Px003694	6	Molecular Function: carboxypeptidase activity (GO:0004180);	Biological Process: proteolysis (GO:0006508);	Molecular Function: metallopeptidase activity (GO:0008237);	Molecular Function: peptidyl-dipeptidase activity (GO:0008241);	Cellular Component: membrane (GO:0016020);	Molecular Function: metal ion binding (GO:0046872);
Px003698	3	Molecular Function: GTP binding (GO:0005525);	Cellular Component: nucleolus (GO:0005730);	Biological Process: ribosome biogenesis (GO:0042254);
Px003704	3	Cellular Component: extracellular region (GO:0005576);	Biological Process: chitin metabolic process (GO:0006030);	Molecular Function: chitin binding (GO:0008061);
Px003713	6	Cellular Component: nuclear pore (GO:0005643);	Cellular Component: nucleoplasm (GO:0005654);	Cellular Component: cytosol (GO:0005829);	Biological Process: NLS-bearing protein import into nucleus (GO:0006607);	Molecular Function: nuclear localization sequence binding (GO:0008139);	Molecular Function: protein transporter activity (GO:0008565);
Px003719	2	Biological Process: proteolysis (GO:0006508);	Biological Process: single-organism process (GO:0044699);
Px003730	3	Molecular Function: oxidoreductase activity (GO:0016491);	Molecular Function: metal ion binding (GO:0046872);	Molecular Function: iron-sulfur cluster binding (GO:0051536);
Px003732	2	Molecular Function: serine-type peptidase activity (GO:0008236);	Cellular Component: membrane (GO:0016020);
Px003748	1	Molecular Function: lyase activity (GO:0016829);
Px003751	4	Cellular Component: vacuolar proton-transporting V-type ATPase, V0 domain (GO:0000220);	Molecular Function: hydrogen ion transmembrane transporter activity (GO:0015078);	Biological Process: ATP hydrolysis coupled proton transport (GO:0015991);	Cellular Component: integral component of membrane (GO:0016021);
Px003754	5	Molecular Function: aminopeptidase activity (GO:0004177);	Biological Process: proteolysis (GO:0006508);	Molecular Function: metallopeptidase activity (GO:0008237);	Molecular Function: zinc ion binding (GO:0008270);	Cellular Component: membrane (GO:0016020);
Px003761	3	Molecular Function: nucleic acid binding (GO:0003676);	Molecular Function: endoribonuclease activity, producing 5'-phosphomonoesters (GO:0016891);	Biological Process: RNA phosphodiester bond hydrolysis (GO:0090501);
Px003767	4	Molecular Function: nucleotide binding (GO:0000166);	Molecular Function: protein tyrosine kinase activity (GO:0004713);	Biological Process: protein phosphorylation (GO:0006468);	Cellular Component: membrane (GO:0016020);
Px003769	7	Biological Process: cellular glucose homeostasis (GO:0001678);	Molecular Function: hexokinase activity (GO:0004396);	Molecular Function: ATP binding (GO:0005524);	Molecular Function: glucose binding (GO:0005536);	Cellular Component: cell (GO:0005623);	Biological Process: glycolytic process (GO:0006096);	Biological Process: carbohydrate phosphorylation (GO:0046835);
Px003775	5	Molecular Function: microtubule motor activity (GO:0003777);	Molecular Function: ATP binding (GO:0005524);	Biological Process: microtubule-based movement (GO:0007018);	Molecular Function: ATPase activity (GO:0016887);	Cellular Component: dynein complex (GO:0030286);
Px003778	5	Molecular Function: catalytic activity (GO:0003824);	Molecular Function: ATP binding (GO:0005524);	Biological Process: neurotransmitter secretion (GO:0007269);	Cellular Component: synaptic vesicle (GO:0008021);	Molecular Function: metal ion binding (GO:0046872);
Px003780	3	Molecular Function: ATP binding (GO:0005524);	Biological Process: neurotransmitter secretion (GO:0007269);	Cellular Component: synaptic vesicle (GO:0008021);
Px003782	4	Molecular Function: metallocarboxypeptidase activity (GO:0004181);	Biological Process: proteolysis (GO:0006508);	Molecular Function: zinc ion binding (GO:0008270);	Cellular Component: membrane (GO:0016020);
Px003791	3	Molecular Function: structural molecule activity (GO:0005198);	Biological Process: iron-sulfur cluster assembly (GO:0016226);	Molecular Function: iron-sulfur cluster binding (GO:0051536);
Px003792	1	Cellular Component: integral component of membrane (GO:0016021);
Px003808	6	Molecular Function: isopentenyl-diphosphate delta-isomerase activity (GO:0004452);	Molecular Function: ATP binding (GO:0005524);	Cellular Component: cytoplasm (GO:0005737);	Cellular Component: cytoskeleton (GO:0005856);	Biological Process: isoprenoid biosynthetic process (GO:0008299);	Molecular Function: hydrolase activity (GO:0016787);
Px003810	1	Molecular Function: catalytic activity (GO:0003824);
Px003812	1	Molecular Function: DNA binding (GO:0003677);
Px003816	1	Molecular Function: peptidase activity (GO:0008233);
Px003818	1	Molecular Function: hydrolase activity, acting on glycosyl bonds (GO:0016798);
Px003837	1	Molecular Function: DNA binding (GO:0003677);
Px003840	6	Molecular Function: isopentenyl-diphosphate delta-isomerase activity (GO:0004452);	Molecular Function: ATP binding (GO:0005524);	Cellular Component: cytoplasm (GO:0005737);	Cellular Component: cytoskeleton (GO:0005856);	Biological Process: isoprenoid biosynthetic process (GO:0008299);	Molecular Function: hydrolase activity (GO:0016787);
Px003841	2	Biological Process: negative regulation of peptidase activity (GO:0010466);	Molecular Function: peptidase inhibitor activity (GO:0030414);
Px003843	6	Molecular Function: chromatin binding (GO:0003682);	Molecular Function: transcription factor activity, sequence-specific DNA binding (GO:0003700);	Cellular Component: nucleus (GO:0005634);	Biological Process: regulation of transcription, DNA-templated (GO:0006355);	Molecular Function: zinc ion binding (GO:0008270);	Molecular Function: sequence-specific DNA binding (GO:0043565);
Px003845	1	Molecular Function: ATP binding (GO:0005524);
Px003850	4	Molecular Function: RNA binding (GO:0003723);	Molecular Function: ATP binding (GO:0005524);	Biological Process: immune response (GO:0006955);	Molecular Function: transferase activity (GO:0016740);
Px003855	4	Molecular Function: dolichyl-phosphate-glucose-glycolipid alpha-glucosyltransferase activity (GO:0004583);	Cellular Component: endoplasmic reticulum membrane (GO:0005789);	Biological Process: dolichol-linked oligosaccharide biosynthetic process (GO:0006488);	Cellular Component: integral component of membrane (GO:0016021);
Px003856	2	Cellular Component: integral component of membrane (GO:0016021);	Biological Process: vesicle-mediated transport (GO:0016192);
Px003858	1	Cellular Component: membrane (GO:0016020);
Px003859	1	Molecular Function: zinc ion binding (GO:0008270);
Px003862	3	Molecular Function: mechanically-gated ion channel activity (GO:0008381);	Cellular Component: integral component of membrane (GO:0016021);	Biological Process: ion transmembrane transport (GO:0034220);
Px003864	4	Biological Process: dicarboxylic acid transport (GO:0006835);	Cellular Component: integral component of membrane (GO:0016021);	Molecular Function: sodium:dicarboxylate symporter activity (GO:0017153);	Biological Process: transmembrane transport (GO:0055085);
Px003932	2	Molecular Function: nucleotide binding (GO:0000166);	Molecular Function: nucleic acid binding (GO:0003676);
Px003939	2	Molecular Function: serine-type endopeptidase inhibitor activity (GO:0004867);	Biological Process: negative regulation of endopeptidase activity (GO:0010951);
Px003942	3	Biological Process: phospholipid biosynthetic process (GO:0008654);	Cellular Component: integral component of membrane (GO:0016021);	Molecular Function: phosphotransferase activity, for other substituted phosphate groups (GO:0016780);
Px003943	1	Molecular Function: protein heterodimerization activity (GO:0046982);
Px003961	1	Molecular Function: ion binding (GO:0043167);
Px003972	1	Molecular Function: ATP binding (GO:0005524);
Px003981	2	Molecular Function: protein tyrosine phosphatase activity (GO:0004725);	Biological Process: peptidyl-tyrosine dephosphorylation (GO:0035335);
Px003982	2	Biological Process: dephosphorylation (GO:0016311);	Molecular Function: phosphatase activity (GO:0016791);
Px004005	4	Molecular Function: G-protein coupled receptor kinase activity (GO:0004703);	Molecular Function: ATP binding (GO:0005524);	Biological Process: protein phosphorylation (GO:0006468);	Biological Process: signal transduction (GO:0007165);
Px004019	2	Biological Process: metabolic process (GO:0008152);	Molecular Function: peptidase activity, acting on L-amino acid peptides (GO:0070011);
Px004022	1	Molecular Function: binding (GO:0005488);
Px004028	3	Biological Process: mRNA splicing, via spliceosome (GO:0000398);	Molecular Function: zinc ion binding (GO:0008270);	Molecular Function: pre-mRNA branch point binding (GO:0045131);
Px004029	3	Biological Process: mRNA splicing, via spliceosome (GO:0000398);	Molecular Function: zinc ion binding (GO:0008270);	Molecular Function: pre-mRNA branch point binding (GO:0045131);
Px004030	8	Cellular Component: nucleosome (GO:0000786);	Molecular Function: DNA binding (GO:0003677);	Molecular Function: calcium ion binding (GO:0005509);	Cellular Component: proteinaceous extracellular matrix (GO:0005578);	Cellular Component: extracellular space (GO:0005615);	Cellular Component: nucleus (GO:0005634);	Biological Process: signal transduction (GO:0007165);	Molecular Function: protein heterodimerization activity (GO:0046982);
Px004031	3	Biological Process: transport (GO:0006810);	Cellular Component: membrane (GO:0016020);	Molecular Function: transmembrane transporter activity (GO:0022857);
Px004033	1	Molecular Function: transferase activity, transferring acyl groups (GO:0016746);
Px004041	1	Cellular Component: integral component of membrane (GO:0016021);
Px004044	1	Molecular Function: hydrolase activity (GO:0016787);
Px004057	4	Molecular Function: nucleotide binding (GO:0000166);	Molecular Function: ligase activity, forming aminoacyl-tRNA and related compounds (GO:0016876);	Biological Process: tRNA aminoacylation (GO:0043039);	Molecular Function: ion binding (GO:0043167);
Px004062	4	Molecular Function: metalloendopeptidase activity (GO:0004222);	Molecular Function: calcium ion binding (GO:0005509);	Biological Process: proteolysis (GO:0006508);	Molecular Function: zinc ion binding (GO:0008270);
Px004064	2	Molecular Function: hydrolase activity (GO:0016787);	Molecular Function: metal ion binding (GO:0046872);
Px004079	1	Molecular Function: metal ion binding (GO:0046872);
Px004106	1	Cellular Component: integral component of membrane (GO:0016021);
Px004118	1	Cellular Component: integral component of membrane (GO:0016021);
Px004136	2	Cellular Component: extracellular region (GO:0005576);	Biological Process: single-organism process (GO:0044699);
Px004146	7	Molecular Function: DNA binding (GO:0003677);	Molecular Function: ATP binding (GO:0005524);	Biological Process: DNA repair (GO:0006281);	Biological Process: chromatin remodeling (GO:0006338);	Biological Process: transcription, DNA-templated (GO:0006351);	Molecular Function: ATPase activity (GO:0016887);	Cellular Component: Ino80 complex (GO:0031011);
Px004154	4	Molecular Function: DNA binding (GO:0003677);	Cellular Component: nucleus (GO:0005634);	Biological Process: regulation of transcription, DNA-templated (GO:0006355);	Molecular Function: protein dimerization activity (GO:0046983);
Px004166	4	Molecular Function: microtubule motor activity (GO:0003777);	Molecular Function: ATP binding (GO:0005524);	Biological Process: microtubule-based movement (GO:0007018);	Molecular Function: microtubule binding (GO:0008017);
Px004167	2	Molecular Function: serine-type endopeptidase activity (GO:0004252);	Biological Process: proteolysis (GO:0006508);
Px004170	2	Molecular Function: nucleotide binding (GO:0000166);	Molecular Function: metal ion binding (GO:0046872);
Px004178	1	Molecular Function: metal ion binding (GO:0046872);
Px004184	4	Biological Process: negative regulation of transcription from RNA polymerase II promoter (GO:0000122);	Molecular Function: metal ion binding (GO:0046872);	Biological Process: epidermis morphogenesis (GO:0048730);	Biological Process: compound eye development (GO:0048749);
Px004200	1	Cellular Component: integral component of membrane (GO:0016021);
Px004202	1	Molecular Function: zinc ion binding (GO:0008270);
Px004203	1	Cellular Component: cytoskeleton (GO:0005856);
Px004217	3	Molecular Function: GTPase activator activity (GO:0005096);	Biological Process: signal transduction (GO:0007165);	Biological Process: positive regulation of GTPase activity (GO:0043547);
Px004222	2	Biological Process: phosphate ion transport (GO:0006817);	Molecular Function: transmembrane transporter activity (GO:0022857);
Px004228	4	Cellular Component: nucleus (GO:0005634);	Biological Process: regulation of transcription, DNA-templated (GO:0006355);	Molecular Function: zinc ion binding (GO:0008270);	Molecular Function: sequence-specific DNA binding (GO:0043565);
Px004231	3	Molecular Function: transporter activity (GO:0005215);	Cellular Component: integral component of membrane (GO:0016021);	Biological Process: transmembrane transport (GO:0055085);
Px004239	4	Molecular Function: tachykinin receptor activity (GO:0004995);	Cellular Component: plasma membrane (GO:0005886);	Biological Process: tachykinin receptor signaling pathway (GO:0007217);	Cellular Component: integral component of membrane (GO:0016021);
Px004241	2	Molecular Function: methyltransferase activity (GO:0008168);	Biological Process: methylation (GO:0032259);
Px004243	6	Molecular Function: ferroxidase activity (GO:0004322);	Cellular Component: cell (GO:0005623);	Biological Process: iron ion transport (GO:0006826);	Biological Process: cellular iron ion homeostasis (GO:0006879);	Molecular Function: ferric iron binding (GO:0008199);	Biological Process: oxidation-reduction process (GO:0055114);
Px004244	3	Molecular Function: nucleic acid binding (GO:0003676);	Cellular Component: nucleus (GO:0005634);	Molecular Function: zinc ion binding (GO:0008270);
Px004251	3	Molecular Function: nucleic acid binding (GO:0003676);	Cellular Component: nucleus (GO:0005634);	Molecular Function: zinc ion binding (GO:0008270);
Px004255	1	Molecular Function: metal ion binding (GO:0046872);
Px004257	1	Molecular Function: peptidase activity (GO:0008233);
Px004264	3	Cellular Component: nucleus (GO:0005634);	Biological Process: regulation of transcription, DNA-templated (GO:0006355);	Molecular Function: sequence-specific DNA binding (GO:0043565);
Px004272	2	Cellular Component: integral component of membrane (GO:0016021);	Biological Process: transmembrane transport (GO:0055085);
Px004281	3	Molecular Function: Toll binding (GO:0005121);	Cellular Component: extracellular region (GO:0005576);	Biological Process: Toll signaling pathway (GO:0008063);
Px004287	3	Molecular Function: RNA binding (GO:0003723);	Biological Process: translational initiation (GO:0006413);	Cellular Component: translation preinitiation complex (GO:0070993);
Px004289	1	Cellular Component: integral component of membrane (GO:0016021);
Px004292	2	Biological Process: single-multicellular organism process (GO:0044707);	Biological Process: single-organism developmental process (GO:0044767);
Px004315	1	Biological Process: signal transduction (GO:0007165);
Px004321	4	Molecular Function: 1,4-alpha-glucan branching enzyme activity (GO:0003844);	Molecular Function: hydrolase activity, hydrolyzing O-glycosyl compounds (GO:0004553);	Biological Process: glycogen biosynthetic process (GO:0005978);	Molecular Function: cation binding (GO:0043169);
Px004323	1	Biological Process: phosphate-containing compound metabolic process (GO:0006796);
Px004324	5	Molecular Function: 6-phosphofructo-2-kinase activity (GO:0003873);	Molecular Function: ATP binding (GO:0005524);	Biological Process: fructose metabolic process (GO:0006000);	Biological Process: fructose 2,6-bisphosphate metabolic process (GO:0006003);	Biological Process: carbohydrate phosphorylation (GO:0046835);
Px004325	3	Biological Process: carbohydrate metabolic process (GO:0005975);	Molecular Function: kinase activity (GO:0016301);	Biological Process: phosphorylation (GO:0016310);
Px004328	6	Molecular Function: glyceraldehyde-3-phosphate dehydrogenase (NAD+) (phosphorylating) activity (GO:0004365);	Biological Process: glucose metabolic process (GO:0006006);	Biological Process: glycolytic process (GO:0006096);	Molecular Function: NADP binding (GO:0050661);	Molecular Function: NAD binding (GO:0051287);	Biological Process: oxidation-reduction process (GO:0055114);
Px004335	4	Molecular Function: ryanodine-sensitive calcium-release channel activity (GO:0005219);	Cellular Component: intracellular (GO:0005622);	Cellular Component: integral component of membrane (GO:0016021);	Biological Process: release of sequestered calcium ion into cytosol (GO:0051209);
Px004338	1	Cellular Component: integral component of membrane (GO:0016021);
Px004341	2	Molecular Function: microtubule motor activity (GO:0003777);	Cellular Component: kinesin complex (GO:0005871);
Px004345	2	Biological Process: bicellular tight junction assembly (GO:0070830);	Biological Process: establishment of epithelial cell polarity (GO:0090162);
Px004346	1	Molecular Function: hydrolase activity, acting on ester bonds (GO:0016788);
Px004350	6	Molecular Function: ATP binding (GO:0005524);	Biological Process: protein folding (GO:0006457);	Biological Process: response to heat (GO:0009408);	Molecular Function: heat shock protein binding (GO:0031072);	Molecular Function: metal ion binding (GO:0046872);	Molecular Function: unfolded protein binding (GO:0051082);
Px004351	7	Molecular Function: glycerol-3-phosphate dehydrogenase [NAD+] activity (GO:0004367);	Biological Process: carbohydrate metabolic process (GO:0005975);	Cellular Component: glycerol-3-phosphate dehydrogenase complex (GO:0009331);	Molecular Function: protein homodimerization activity (GO:0042803);	Biological Process: glycerol-3-phosphate catabolic process (GO:0046168);	Molecular Function: NAD binding (GO:0051287);	Biological Process: oxidation-reduction process (GO:0055114);
Px004353	4	Molecular Function: signal transducer activity (GO:0004871);	Cellular Component: heterotrimeric G-protein complex (GO:0005834);	Biological Process: G-protein coupled receptor signaling pathway (GO:0007186);	Biological Process: intracellular signal transduction (GO:0035556);
Px004356	4	Biological Process: RNA metabolic process (GO:0016070);	Molecular Function: hydrolase activity (GO:0016787);	Molecular Function: organic cyclic compound binding (GO:0097159);	Molecular Function: heterocyclic compound binding (GO:1901363);
Px004357	4	Cellular Component: Golgi stack (GO:0005795);	Molecular Function: alpha-1,6-mannosylglycoprotein 2-beta-N-acetylglucosaminyltransferase activity (GO:0008455);	Biological Process: oligosaccharide biosynthetic process (GO:0009312);	Cellular Component: integral component of membrane (GO:0016021);
Px004366	2	Molecular Function: glycogen (starch) synthase activity (GO:0004373);	Biological Process: glycogen biosynthetic process (GO:0005978);
Px004374	4	Molecular Function: nucleotide binding (GO:0000166);	Molecular Function: protein kinase activity (GO:0004672);	Biological Process: protein phosphorylation (GO:0006468);	Molecular Function: ion binding (GO:0043167);
Px004381	1	Cellular Component: membrane (GO:0016020);
Px004382	3	Molecular Function: glutamate decarboxylase activity (GO:0004351);	Biological Process: carboxylic acid metabolic process (GO:0019752);	Molecular Function: pyridoxal phosphate binding (GO:0030170);
Px004383	2	Biological Process: TOR signaling (GO:0031929);	Cellular Component: TORC1 complex (GO:0031931);
Px004385	5	Cellular Component: Golgi apparatus (GO:0005794);	Biological Process: N-acetylglucosamine metabolic process (GO:0006044);	Biological Process: glycosphingolipid biosynthetic process (GO:0006688);	Molecular Function: beta-1,4-N-acetylgalactosaminyltransferase activity (GO:0033207);	Molecular Function: N-acetyl-beta-glucosaminyl-glycoprotein 4-beta-N-acetylgalactosaminyltransferase activity (GO:0033842);
Px004387	1	Cellular Component: membrane (GO:0016020);
Px004395	1	Molecular Function: transferase activity (GO:0016740);
Px004411	2	Molecular Function: organic cyclic compound binding (GO:0097159);	Molecular Function: heterocyclic compound binding (GO:1901363);
Px004424	5	Biological Process: microtubule cytoskeleton organization (GO:0000226);	Cellular Component: microtubule organizing center (GO:0005815);	Biological Process: cell cycle process (GO:0022402);	Biological Process: cellular component assembly (GO:0022607);	Biological Process: supramolecular fiber organization (GO:0097435);
Px004426	3	Molecular Function: lipid transporter activity (GO:0005319);	Biological Process: lipid transport (GO:0006869);	Cellular Component: integral component of membrane (GO:0016021);
Px004427	4	Molecular Function: RNA polymerase II regulatory region sequence-specific DNA binding (GO:0000977);	Molecular Function: RNA polymerase II transcription factor activity, sequence-specific DNA binding (GO:0000981);	Cellular Component: nucleus (GO:0005634);	Molecular Function: protein dimerization activity (GO:0046983);
Px004447	5	Molecular Function: double-stranded RNA binding (GO:0003725);	Molecular Function: actin binding (GO:0003779);	Cellular Component: intracellular (GO:0005622);	Biological Process: negative regulation of Arp2/3 complex-mediated actin nucleation (GO:0034316);	Molecular Function: Arp2/3 complex binding (GO:0071933);
Px004453	2	Biological Process: protein deubiquitination (GO:0016579);	Molecular Function: thiol-dependent ubiquitinyl hydrolase activity (GO:0036459);
Px004456	2	Cellular Component: membrane (GO:0016020);	Biological Process: response to stimulus (GO:0050896);
Px004458	4	Molecular Function: signal transducer activity (GO:0004871);	Biological Process: sensory perception of smell (GO:0007608);	Cellular Component: membrane (GO:0016020);	Biological Process: response to stimulus (GO:0050896);
Px004462	1	Cellular Component: integral component of membrane (GO:0016021);
Px004468	3	Biological Process: tRNA processing (GO:0008033);	Molecular Function: methyltransferase activity (GO:0008168);	Biological Process: methylation (GO:0032259);
Px004469	13	Molecular Function: nucleotide binding (GO:0000166);	Biological Process: cellular aromatic compound metabolic process (GO:0006725);	Biological Process: one-carbon metabolic process (GO:0006730);	Molecular Function: serine-type peptidase activity (GO:0008236);	Biological Process: serine family amino acid metabolic process (GO:0009069);	Biological Process: cellular component organization (GO:0016043);	Molecular Function: transferase activity, transferring one-carbon groups (GO:0016741);	Molecular Function: ATPase activity (GO:0016887);	Biological Process: cellular nitrogen compound metabolic process (GO:0034641);	Molecular Function: anion binding (GO:0043168);	Biological Process: heterocycle metabolic process (GO:0046483);	Biological Process: proteolysis involved in cellular protein catabolic process (GO:0051603);	Biological Process: organic cyclic compound metabolic process (GO:1901360);
Px004470	3	Molecular Function: GTP binding (GO:0005525);	Cellular Component: intracellular (GO:0005622);	Biological Process: small GTPase mediated signal transduction (GO:0007264);
Px004471	3	Biological Process: RNA methylation (GO:0001510);	Molecular Function: methyltransferase activity (GO:0008168);	Biological Process: cell division (GO:0051301);
Px004472	2	Molecular Function: nucleic acid binding (GO:0003676);	Molecular Function: DNA topoisomerase activity (GO:0003916);
Px004473	3	Molecular Function: GTPase activator activity (GO:0005096);	Biological Process: signal transduction (GO:0007165);	Biological Process: positive regulation of GTPase activity (GO:0043547);
Px004476	3	Cellular Component: nucleus (GO:0005634);	Biological Process: regulation of transcription, DNA-templated (GO:0006355);	Molecular Function: sequence-specific DNA binding (GO:0043565);
Px004496	2	Molecular Function: nucleic acid binding (GO:0003676);	Molecular Function: metal ion binding (GO:0046872);
Px004509	6	Molecular Function: scavenger receptor activity (GO:0005044);	Molecular Function: copper ion binding (GO:0005507);	Biological Process: receptor-mediated endocytosis (GO:0006898);	Cellular Component: membrane (GO:0016020);	Molecular Function: oxidoreductase activity, acting on the CH-NH2 group of donors, oxygen as acceptor (GO:0016641);	Biological Process: oxidation-reduction process (GO:0055114);
Px004510	4	Molecular Function: ATP binding (GO:0005524);	Biological Process: transport (GO:0006810);	Cellular Component: integral component of membrane (GO:0016021);	Molecular Function: ATPase activity (GO:0016887);
Px004512	3	Molecular Function: transporter activity (GO:0005215);	Cellular Component: intracellular (GO:0005622);	Biological Process: transport (GO:0006810);
Px004514	3	Molecular Function: transporter activity (GO:0005215);	Cellular Component: intracellular (GO:0005622);	Biological Process: transport (GO:0006810);
Px004522	4	Molecular Function: ATP binding (GO:0005524);	Cellular Component: integral component of membrane (GO:0016021);	Molecular Function: ATPase activity, coupled to transmembrane movement of substances (GO:0042626);	Biological Process: transmembrane transport (GO:0055085);
Px004529	3	Biological Process: neuropeptide signaling pathway (GO:0007218);	Molecular Function: G-protein coupled peptide receptor activity (GO:0008528);	Cellular Component: integral component of membrane (GO:0016021);
Px004532	1	Molecular Function: catalytic activity (GO:0003824);
Px004534	6	Biological Process: mRNA splicing, via spliceosome (GO:0000398);	Molecular Function: ATP-dependent RNA helicase activity (GO:0004004);	Molecular Function: ATP binding (GO:0005524);	Cellular Component: spliceosomal complex (GO:0005681);	Cellular Component: cytoplasm (GO:0005737);	Molecular Function: RNA binding (GO:0044822);
Px004550	2	Cellular Component: nucleus (GO:0005634);	Molecular Function: zinc ion binding (GO:0008270);
Px004551	3	Molecular Function: DNA binding (GO:0003677);	Molecular Function: ATP binding (GO:0005524);	Biological Process: DNA replication (GO:0006260);
Px004566	1	Molecular Function: binding (GO:0005488);
Px004569	2	Cellular Component: extracellular region (GO:0005576);	Molecular Function: carboxylic ester hydrolase activity (GO:0052689);
Px004570	3	Molecular Function: RNA binding (GO:0003723);	Molecular Function: adenosine deaminase activity (GO:0004000);	Biological Process: RNA processing (GO:0006396);
Px004571	2	Molecular Function: oxidoreductase activity (GO:0016491);	Biological Process: oxidation-reduction process (GO:0055114);
Px004573	1	Molecular Function: binding (GO:0005488);
Px004579	1	Cellular Component: integral component of membrane (GO:0016021);
Px004580	2	Biological Process: phosphate-containing compound metabolic process (GO:0006796);	Biological Process: single-organism process (GO:0044699);
Px004581	2	Biological Process: phosphate-containing compound metabolic process (GO:0006796);	Biological Process: single-organism process (GO:0044699);
Px004583	4	Molecular Function: olfactory receptor activity (GO:0004984);	Molecular Function: odorant binding (GO:0005549);	Cellular Component: integral component of membrane (GO:0016021);	Biological Process: detection of chemical stimulus involved in sensory perception of smell (GO:0050911);
Px004589	2	Molecular Function: nucleotide binding (GO:0000166);	Molecular Function: nucleic acid binding (GO:0003676);
Px004590	5	Molecular Function: microtubule motor activity (GO:0003777);	Molecular Function: ATP binding (GO:0005524);	Biological Process: microtubule-based movement (GO:0007018);	Molecular Function: ATPase activity (GO:0016887);	Cellular Component: dynein complex (GO:0030286);
Px004596	3	Molecular Function: UDP-glucose 4-epimerase activity (GO:0003978);	Biological Process: galactose metabolic process (GO:0006012);	Molecular Function: coenzyme binding (GO:0050662);
Px004597	3	Biological Process: neuropeptide signaling pathway (GO:0007218);	Molecular Function: G-protein coupled peptide receptor activity (GO:0008528);	Cellular Component: integral component of membrane (GO:0016021);
Px004598	3	Biological Process: neuropeptide signaling pathway (GO:0007218);	Molecular Function: G-protein coupled peptide receptor activity (GO:0008528);	Cellular Component: integral component of membrane (GO:0016021);
Px004603	3	Cellular Component: cytoplasm (GO:0005737);	Biological Process: endocytosis (GO:0006897);	Cellular Component: integral component of membrane (GO:0016021);
Px004618	1	Cellular Component: integral component of membrane (GO:0016021);
Px004620	1	Cellular Component: membrane (GO:0016020);
Px004622	1	Cellular Component: integral component of membrane (GO:0016021);
Px004624	1	Cellular Component: integral component of membrane (GO:0016021);
Px004638	4	Molecular Function: transporter activity (GO:0005215);	Biological Process: sodium ion transport (GO:0006814);	Cellular Component: integral component of membrane (GO:0016021);	Biological Process: transmembrane transport (GO:0055085);
Px004639	5	Biological Process: sodium ion transport (GO:0006814);	Cellular Component: integral component of membrane (GO:0016021);	Biological Process: carboxylic acid transport (GO:0046942);	Molecular Function: carboxylic acid transmembrane transporter activity (GO:0046943);	Biological Process: transmembrane transport (GO:0055085);
Px004652	3	Cellular Component: intracellular (GO:0005622);	Biological Process: phosphatidylinositol phosphorylation (GO:0046854);	Biological Process: phosphatidylinositol-mediated signaling (GO:0048015);
Px004653	3	Cellular Component: intracellular (GO:0005622);	Biological Process: phosphatidylinositol phosphorylation (GO:0046854);	Biological Process: phosphatidylinositol-mediated signaling (GO:0048015);
Px004659	3	Molecular Function: transporter activity (GO:0005215);	Cellular Component: intracellular (GO:0005622);	Biological Process: transport (GO:0006810);
Px004667	1	Cellular Component: membrane (GO:0016020);
Px004670	4	Biological Process: cyclic nucleotide biosynthetic process (GO:0009190);	Cellular Component: membrane (GO:0016020);	Molecular Function: phosphorus-oxygen lyase activity (GO:0016849);	Cellular Component: cell part (GO:0044464);
Px004672	1	Biological Process: transcription, DNA-templated (GO:0006351);
Px004673	4	Molecular Function: guanyl-nucleotide exchange factor activity (GO:0005085);	Cellular Component: intracellular (GO:0005622);	Biological Process: small GTPase mediated signal transduction (GO:0007264);	Biological Process: positive regulation of GTPase activity (GO:0043547);
Px004676	1	Cellular Component: membrane (GO:0016020);
Px004677	4	Molecular Function: mannosyl-oligosaccharide 1,2-alpha-mannosidase activity (GO:0004571);	Molecular Function: calcium ion binding (GO:0005509);	Biological Process: metabolic process (GO:0008152);	Cellular Component: membrane (GO:0016020);
Px004684	6	Molecular Function: tyrosine 3-monooxygenase activity (GO:0004511);	Molecular Function: iron ion binding (GO:0005506);	Biological Process: aromatic amino acid family metabolic process (GO:0009072);	Molecular Function: amino acid binding (GO:0016597);	Biological Process: catecholamine biosynthetic process (GO:0042423);	Biological Process: oxidation-reduction process (GO:0055114);
Px004687	1	Cellular Component: intracellular part (GO:0044424);
Px004693	3	Cellular Component: integral component of membrane (GO:0016021);	Biological Process: oxidation-reduction process (GO:0055114);	Molecular Function: fatty-acyl-CoA reductase (alcohol-forming) activity (GO:0080019);
Px004702	2	Biological Process: transport (GO:0006810);	Cellular Component: membrane (GO:0016020);
Px004707	5	Cellular Component: Golgi membrane (GO:0000139);	Molecular Function: structural molecule activity (GO:0005198);	Biological Process: intracellular protein transport (GO:0006886);	Biological Process: vesicle-mediated transport (GO:0016192);	Cellular Component: COPI vesicle coat (GO:0030126);
Px004716	7	Molecular Function: iron ion binding (GO:0005506);	Biological Process: glutamate biosynthetic process (GO:0006537);	Molecular Function: FMN binding (GO:0010181);	Molecular Function: glutamate synthase (NADH) activity (GO:0016040);	Molecular Function: flavin adenine dinucleotide binding (GO:0050660);	Molecular Function: iron-sulfur cluster binding (GO:0051536);	Biological Process: oxidation-reduction process (GO:0055114);
Px004717	7	Molecular Function: iron ion binding (GO:0005506);	Biological Process: glutamate biosynthetic process (GO:0006537);	Molecular Function: FMN binding (GO:0010181);	Molecular Function: glutamate synthase (NADH) activity (GO:0016040);	Molecular Function: flavin adenine dinucleotide binding (GO:0050660);	Molecular Function: iron-sulfur cluster binding (GO:0051536);	Biological Process: oxidation-reduction process (GO:0055114);
Px004719	3	Biological Process: fatty acid biosynthetic process (GO:0006633);	Cellular Component: integral component of membrane (GO:0016021);	Molecular Function: transferase activity (GO:0016740);
Px004723	1	Molecular Function: zinc ion binding (GO:0008270);
Px004725	3	Molecular Function: ATP binding (GO:0005524);	Cellular Component: integral component of membrane (GO:0016021);	Molecular Function: ATPase activity (GO:0016887);
Px004726	2	Molecular Function: catalytic activity (GO:0003824);	Biological Process: trehalose biosynthetic process (GO:0005992);
Px004743	3	Cellular Component: integral component of membrane (GO:0016021);	Molecular Function: transmembrane transporter activity (GO:0022857);	Biological Process: transmembrane transport (GO:0055085);
Px004744	2	Biological Process: cellular macromolecule metabolic process (GO:0044260);	Biological Process: nucleic acid metabolic process (GO:0090304);
Px004746	2	Molecular Function: nucleic acid binding (GO:0003676);	Molecular Function: metal ion binding (GO:0046872);
Px004768	4	Molecular Function: peroxidase activity (GO:0004601);	Molecular Function: peroxiredoxin activity (GO:0051920);	Biological Process: oxidation-reduction process (GO:0055114);	Biological Process: cellular oxidant detoxification (GO:0098869);
Px004774	5	Molecular Function: cation:chloride symporter activity (GO:0015377);	Biological Process: monovalent inorganic cation transport (GO:0015672);	Cellular Component: integral component of membrane (GO:0016021);	Biological Process: metal ion transport (GO:0030001);	Biological Process: chloride transmembrane transport (GO:1902476);
Px004775	7	Biological Process: protein dephosphorylation (GO:0006470);	Biological Process: potassium ion transport (GO:0006813);	Biological Process: sodium ion transport (GO:0006814);	Molecular Function: cation:chloride symporter activity (GO:0015377);	Cellular Component: integral component of membrane (GO:0016021);	Molecular Function: phosphatase activity (GO:0016791);	Biological Process: chloride transmembrane transport (GO:1902476);
Px004779	1	Cellular Component: integral component of membrane (GO:0016021);
Px004783	8	Molecular Function: protein serine/threonine kinase activity (GO:0004674);	Molecular Function: ATP binding (GO:0005524);	Cellular Component: nucleus (GO:0005634);	Cellular Component: cytoplasm (GO:0005737);	Biological Process: protein phosphorylation (GO:0006468);	Biological Process: cellular response to hormone stimulus (GO:0032870);	Biological Process: intracellular signal transduction (GO:0035556);	Biological Process: negative regulation of apoptotic process (GO:0043066);
Px004786	1	Biological Process: RNA phosphodiester bond hydrolysis (GO:0090501);
Px004798	3	Molecular Function: oxidoreductase activity (GO:0016491);	Biological Process: single-organism metabolic process (GO:0044710);	Biological Process: organic substance metabolic process (GO:0071704);
Px004812	4	Molecular Function: DNA binding (GO:0003677);	Cellular Component: nucleus (GO:0005634);	Biological Process: regulation of transcription, DNA-templated (GO:0006355);	Biological Process: multicellular organism development (GO:0007275);
Px004819	3	Molecular Function: protein kinase activity (GO:0004672);	Molecular Function: binding (GO:0005488);	Biological Process: cellular process (GO:0009987);
Px004820	6	Molecular Function: protein kinase C activity (GO:0004697);	Molecular Function: ATP binding (GO:0005524);	Cellular Component: intracellular (GO:0005622);	Biological Process: protein phosphorylation (GO:0006468);	Biological Process: intracellular signal transduction (GO:0035556);	Molecular Function: metal ion binding (GO:0046872);
Px004825	1	Cellular Component: integral component of membrane (GO:0016021);
Px004852	2	Molecular Function: beta-catenin binding (GO:0008013);	Biological Process: negative regulation of Wnt signaling pathway (GO:0030178);
Px004860	2	Molecular Function: nucleic acid binding (GO:0003676);	Molecular Function: metal ion binding (GO:0046872);
Px004874	3	Molecular Function: nucleotide binding (GO:0000166);	Molecular Function: DNA binding (GO:0003677);	Biological Process: DNA repair (GO:0006281);
Px004876	2	Cellular Component: integral component of membrane (GO:0016021);	Biological Process: transmembrane transport (GO:0055085);
Px004892	6	Molecular Function: binding (GO:0005488);	Molecular Function: transferase activity (GO:0016740);	Molecular Function: ligase activity (GO:0016874);	Biological Process: single-organism biosynthetic process (GO:0044711);	Biological Process: nucleobase-containing small molecule metabolic process (GO:0055086);	Biological Process: purine-containing compound biosynthetic process (GO:0072522);
Px004901	6	Molecular Function: protein kinase C activity (GO:0004697);	Molecular Function: ATP binding (GO:0005524);	Cellular Component: intracellular (GO:0005622);	Biological Process: protein phosphorylation (GO:0006468);	Biological Process: intracellular signal transduction (GO:0035556);	Molecular Function: metal ion binding (GO:0046872);
Px004904	6	Biological Process: mRNA splicing, via spliceosome (GO:0000398);	Cellular Component: Prp19 complex (GO:0000974);	Molecular Function: nucleic acid binding (GO:0003676);	Biological Process: centrosome duplication (GO:0051298);	Cellular Component: precatalytic spliceosome (GO:0071011);	Cellular Component: catalytic step 2 spliceosome (GO:0071013);
Px004909	4	Biological Process: DNA metabolic process (GO:0006259);	Molecular Function: transferase activity (GO:0016740);	Molecular Function: organic cyclic compound binding (GO:0097159);	Molecular Function: heterocyclic compound binding (GO:1901363);
Px004910	1	Molecular Function: zinc ion binding (GO:0008270);
Px004914	1	Biological Process: neuropeptide signaling pathway (GO:0007218);
Px004917	3	Molecular Function: secondary active sulfate transmembrane transporter activity (GO:0008271);	Cellular Component: integral component of membrane (GO:0016021);	Biological Process: sulfate transmembrane transport (GO:1902358);
Px004919	4	Molecular Function: voltage-gated ion channel activity (GO:0005244);	Biological Process: potassium ion transport (GO:0006813);	Cellular Component: membrane (GO:0016020);	Biological Process: ion transmembrane transport (GO:0034220);
Px004921	4	Molecular Function: inward rectifier potassium channel activity (GO:0005242);	Cellular Component: integral component of membrane (GO:0016021);	Biological Process: regulation of ion transmembrane transport (GO:0034765);	Biological Process: potassium ion transmembrane transport (GO:0071805);
Px004937	2	Molecular Function: GTPase activator activity (GO:0005096);	Biological Process: positive regulation of GTPase activity (GO:0043547);
Px004940	1	Cellular Component: integral component of membrane (GO:0016021);
Px004942	4	Molecular Function: zinc ion binding (GO:0008270);	Molecular Function: N-acetylmuramoyl-L-alanine amidase activity (GO:0008745);	Biological Process: peptidoglycan catabolic process (GO:0009253);	Cellular Component: integral component of membrane (GO:0016021);
Px004945	5	Molecular Function: phenylalanine 4-monooxygenase activity (GO:0004505);	Molecular Function: iron ion binding (GO:0005506);	Biological Process: L-phenylalanine catabolic process (GO:0006559);	Molecular Function: amino acid binding (GO:0016597);	Biological Process: oxidation-reduction process (GO:0055114);
Px004946	4	Biological Process: ATP synthesis coupled proton transport (GO:0015986);	Cellular Component: proton-transporting ATP synthase complex, catalytic core F(1) (GO:0045261);	Molecular Function: proton-transporting ATP synthase activity, rotational mechanism (GO:0046933);	Molecular Function: proton-transporting ATPase activity, rotational mechanism (GO:0046961);
Px004950	5	Biological Process: threonine catabolic process (GO:0006567);	Molecular Function: glycine C-acetyltransferase activity (GO:0008890);	Biological Process: biosynthetic process (GO:0009058);	Molecular Function: ligase activity (GO:0016874);	Molecular Function: pyridoxal phosphate binding (GO:0030170);
Px004959	2	Molecular Function: catalytic activity (GO:0003824);	Biological Process: DNA metabolic process (GO:0006259);
Px004964	2	Molecular Function: catalytic activity (GO:0003824);	Biological Process: DNA metabolic process (GO:0006259);
Px004966	3	Molecular Function: DNA binding (GO:0003677);	Cellular Component: nucleus (GO:0005634);	Biological Process: regulation of transcription, DNA-templated (GO:0006355);
Px004969	3	Molecular Function: aspartic-type endopeptidase activity (GO:0004190);	Biological Process: proteolysis (GO:0006508);	Cellular Component: integral component of membrane (GO:0016021);
Px004973	2	Cellular Component: extracellular region (GO:0005576);	Cellular Component: membrane (GO:0016020);
Px004976	3	Biological Process: protein peptidyl-prolyl isomerization (GO:0000413);	Molecular Function: peptidyl-prolyl cis-trans isomerase activity (GO:0003755);	Biological Process: protein folding (GO:0006457);
Px004979	5	Molecular Function: translation elongation factor activity (GO:0003746);	Molecular Function: GTPase activity (GO:0003924);	Molecular Function: GTP binding (GO:0005525);	Cellular Component: cytoplasm (GO:0005737);	Biological Process: translational elongation (GO:0006414);
Px004980	8	Molecular Function: cytidylate kinase activity (GO:0004127);	Molecular Function: ATP binding (GO:0005524);	Cellular Component: nucleus (GO:0005634);	Cellular Component: cytoplasm (GO:0005737);	Biological Process: 'de novo' pyrimidine nucleobase biosynthetic process (GO:0006207);	Biological Process: pyrimidine nucleotide biosynthetic process (GO:0006221);	Molecular Function: uridylate kinase activity (GO:0009041);	Biological Process: nucleotide phosphorylation (GO:0046939);
Px004986	4	Molecular Function: neuropeptide hormone activity (GO:0005184);	Cellular Component: extracellular region (GO:0005576);	Biological Process: neuropeptide signaling pathway (GO:0007218);	Cellular Component: integral component of membrane (GO:0016021);
Px004996	3	Molecular Function: L-iditol 2-dehydrogenase activity (GO:0003939);	Molecular Function: zinc ion binding (GO:0008270);	Biological Process: oxidation-reduction process (GO:0055114);
Px004999	5	Molecular Function: threonine-type endopeptidase activity (GO:0004298);	Cellular Component: nucleus (GO:0005634);	Cellular Component: cytoplasm (GO:0005737);	Biological Process: ubiquitin-dependent protein catabolic process (GO:0006511);	Cellular Component: proteasome core complex, alpha-subunit complex (GO:0019773);
Px005000	6	Molecular Function: glutathione peroxidase activity (GO:0004602);	Biological Process: response to oxidative stress (GO:0006979);	Cellular Component: integral component of membrane (GO:0016021);	Molecular Function: hydrolase activity (GO:0016787);	Biological Process: oxidation-reduction process (GO:0055114);	Biological Process: cellular oxidant detoxification (GO:0098869);
Px005004	4	Molecular Function: DNA binding (GO:0003677);	Molecular Function: nuclease activity (GO:0004518);	Biological Process: DNA repair (GO:0006281);	Biological Process: nucleic acid phosphodiester bond hydrolysis (GO:0090305);
Px005005	3	Molecular Function: biotin carboxylase activity (GO:0004075);	Molecular Function: ATP binding (GO:0005524);	Molecular Function: metal ion binding (GO:0046872);
Px005009	1	Cellular Component: integral component of membrane (GO:0016021);
Px005011	6	Molecular Function: magnesium ion binding (GO:0000287);	Molecular Function: isocitrate dehydrogenase (NADP+) activity (GO:0004450);	Cellular Component: mitochondrion (GO:0005739);	Biological Process: tricarboxylic acid cycle (GO:0006099);	Biological Process: isocitrate metabolic process (GO:0006102);	Molecular Function: NAD binding (GO:0051287);
Px005012	5	Molecular Function: nucleotide binding (GO:0000166);	Molecular Function: NAD(P)+ transhydrogenase activity (GO:0008746);	Cellular Component: membrane (GO:0016020);	Molecular Function: coenzyme binding (GO:0050662);	Biological Process: oxidation-reduction process (GO:0055114);
Px005018	4	Biological Process: glycosaminoglycan biosynthetic process (GO:0006024);	Molecular Function: acetylglucosaminyltransferase activity (GO:0008375);	Biological Process: heparan sulfate proteoglycan biosynthetic process (GO:0015012);	Cellular Component: integral component of membrane (GO:0016021);
Px005019	3	Molecular Function: transporter activity (GO:0005215);	Biological Process: transport (GO:0006810);	Cellular Component: integral component of membrane (GO:0016021);
Px005028	6	Cellular Component: nuclear nucleosome (GO:0000788);	Molecular Function: DNA binding (GO:0003677);	Cellular Component: lipid droplet (GO:0005811);	Biological Process: nucleosome assembly (GO:0006334);	Cellular Component: NuA4 histone acetyltransferase complex (GO:0035267);	Molecular Function: protein heterodimerization activity (GO:0046982);
Px005031	4	Cellular Component: nucleosome (GO:0000786);	Molecular Function: DNA binding (GO:0003677);	Cellular Component: nucleus (GO:0005634);	Biological Process: nucleosome assembly (GO:0006334);
Px005038	1	Molecular Function: metal ion binding (GO:0046872);
Px005046	1	Molecular Function: zinc ion binding (GO:0008270);
Px005049	1	Molecular Function: zinc ion binding (GO:0008270);
Px005051	6	Molecular Function: RNA polymerase II transcription factor activity, sequence-specific DNA binding (GO:0000981);	Cellular Component: nucleus (GO:0005634);	Biological Process: regulation of transcription from RNA polymerase II promoter (GO:0006357);	Molecular Function: peptidase activity (GO:0008233);	Biological Process: cell differentiation (GO:0030154);	Molecular Function: sequence-specific DNA binding (GO:0043565);
Px005058	1	Cellular Component: integral component of membrane (GO:0016021);
Px005065	3	Molecular Function: G-protein coupled receptor activity (GO:0004930);	Biological Process: G-protein coupled receptor signaling pathway (GO:0007186);	Cellular Component: integral component of membrane (GO:0016021);
Px005068	2	Molecular Function: catalytic activity (GO:0003824);	Biological Process: phosphate-containing compound metabolic process (GO:0006796);
Px005071	3	Cellular Component: nucleus (GO:0005634);	Biological Process: regulation of transcription, DNA-templated (GO:0006355);	Molecular Function: sequence-specific DNA binding (GO:0043565);
Px005073	1	Molecular Function: nucleotidyltransferase activity (GO:0016779);
Px005089	1	Biological Process: cellular process (GO:0009987);
Px005100	7	Molecular Function: transcription factor activity, sequence-specific DNA binding (GO:0003700);	Molecular Function: steroid hormone receptor activity (GO:0003707);	Cellular Component: nucleus (GO:0005634);	Biological Process: regulation of transcription, DNA-templated (GO:0006355);	Molecular Function: zinc ion binding (GO:0008270);	Biological Process: steroid hormone mediated signaling pathway (GO:0043401);	Molecular Function: sequence-specific DNA binding (GO:0043565);
Px005104	1	Cellular Component: membrane (GO:0016020);
Px005109	2	Molecular Function: nucleotide binding (GO:0000166);	Molecular Function: nucleic acid binding (GO:0003676);
Px005110	4	Molecular Function: ATP binding (GO:0005524);	Biological Process: transport (GO:0006810);	Cellular Component: integral component of membrane (GO:0016021);	Molecular Function: ATPase activity (GO:0016887);
Px005111	4	Molecular Function: ATP binding (GO:0005524);	Biological Process: transport (GO:0006810);	Cellular Component: integral component of membrane (GO:0016021);	Molecular Function: ATPase activity (GO:0016887);
Px005114	8	Cellular Component: mitochondrial inner membrane (GO:0005743);	Biological Process: tricarboxylic acid cycle (GO:0006099);	Molecular Function: succinate dehydrogenase (ubiquinone) activity (GO:0008177);	Molecular Function: electron carrier activity (GO:0009055);	Molecular Function: metal ion binding (GO:0046872);	Molecular Function: 2 iron, 2 sulfur cluster binding (GO:0051537);	Molecular Function: 3 iron, 4 sulfur cluster binding (GO:0051538);	Molecular Function: 4 iron, 4 sulfur cluster binding (GO:0051539);
Px005117	1	Biological Process: actin filament-based process (GO:0030029);
Px005127	1	Molecular Function: binding (GO:0005488);
Px005133	5	Molecular Function: RNA-directed DNA polymerase activity (GO:0003964);	Molecular Function: endonuclease activity (GO:0004519);	Biological Process: RNA-dependent DNA biosynthetic process (GO:0006278);	Molecular Function: metal ion binding (GO:0046872);	Biological Process: nucleic acid phosphodiester bond hydrolysis (GO:0090305);
Px005138	4	Biological Process: proteolysis (GO:0006508);	Molecular Function: thiol-dependent ubiquitinyl hydrolase activity (GO:0036459);	Biological Process: cellular protein metabolic process (GO:0044267);	Molecular Function: metal ion binding (GO:0046872);
Px005146	2	Molecular Function: nucleic acid binding (GO:0003676);	Molecular Function: metal ion binding (GO:0046872);
Px005151	3	Cellular Component: integral component of membrane (GO:0016021);	Molecular Function: transmembrane transporter activity (GO:0022857);	Biological Process: transmembrane transport (GO:0055085);
Px005153	2	Molecular Function: actin binding (GO:0003779);	Biological Process: cytoskeleton organization (GO:0007010);
Px005156	1	Molecular Function: catalytic activity (GO:0003824);
Px005157	6	Molecular Function: catalytic activity (GO:0003824);	Biological Process: metabolic process (GO:0008152);	Biological Process: cellular process (GO:0009987);	Cellular Component: intracellular part (GO:0044424);	Biological Process: single-organism process (GO:0044699);	Cellular Component: catalytic complex (GO:1902494);
Px005158	1	Molecular Function: DNA binding (GO:0003677);
Px005163	4	Molecular Function: motor activity (GO:0003774);	Molecular Function: actin binding (GO:0003779);	Molecular Function: ATP binding (GO:0005524);	Cellular Component: myosin complex (GO:0016459);
Px005164	4	Molecular Function: RNA polymerase II core promoter proximal region sequence-specific DNA binding (GO:0000978);	Molecular Function: transcription factor activity, RNA polymerase II core promoter proximal region sequence-specific binding (GO:0000982);	Cellular Component: nucleus (GO:0005634);	Biological Process: regulation of transcription from RNA polymerase II promoter (GO:0006357);
Px005167	1	Molecular Function: hydrolase activity (GO:0016787);
Px005168	1	Molecular Function: hydrolase activity (GO:0016787);
Px005169	3	Molecular Function: ion channel activity (GO:0005216);	Cellular Component: integral component of membrane (GO:0016021);	Biological Process: ion transmembrane transport (GO:0034220);
Px005171	1	Cellular Component: integral component of membrane (GO:0016021);
Px005175	2	Biological Process: cobalamin metabolic process (GO:0009235);	Cellular Component: integral component of membrane (GO:0016021);
Px005177	1	Cellular Component: membrane (GO:0016020);
Px005179	1	Cellular Component: membrane (GO:0016020);
Px005187	2	Biological Process: metabolic process (GO:0008152);	Molecular Function: transferase activity (GO:0016740);
Px005197	2	Molecular Function: catalytic activity (GO:0003824);	Biological Process: metabolic process (GO:0008152);
Px005198	3	Molecular Function: catalytic activity (GO:0003824);	Biological Process: metabolic process (GO:0008152);	Cellular Component: integral component of membrane (GO:0016021);
Px005201	4	Molecular Function: DNA binding (GO:0003677);	Biological Process: transcription, DNA-templated (GO:0006351);	Molecular Function: metal ion binding (GO:0046872);	Biological Process: regulation of cellular process (GO:0050794);
Px005205	2	Molecular Function: DNA binding (GO:0003677);	Biological Process: regulation of transcription, DNA-templated (GO:0006355);
Px005208	3	Biological Process: proteolysis (GO:0006508);	Molecular Function: serine-type peptidase activity (GO:0008236);	Cellular Component: integral component of membrane (GO:0016021);
Px005217	3	Molecular Function: ATP binding (GO:0005524);	Molecular Function: small protein activating enzyme activity (GO:0008641);	Molecular Function: metal ion binding (GO:0046872);
Px005218	6	Molecular Function: peroxidase activity (GO:0004601);	Biological Process: response to oxidative stress (GO:0006979);	Cellular Component: membrane (GO:0016020);	Molecular Function: heme binding (GO:0020037);	Biological Process: oxidation-reduction process (GO:0055114);	Biological Process: cellular oxidant detoxification (GO:0098869);
Px005230	5	Molecular Function: high-affinity glutamate transmembrane transporter activity (GO:0005314);	Cellular Component: mitochondrial inner membrane (GO:0005743);	Biological Process: L-glutamate transport (GO:0015813);	Cellular Component: integral component of membrane (GO:0016021);	Biological Process: transmembrane transport (GO:0055085);
Px005231	3	Cellular Component: plasma membrane (GO:0005886);	Cellular Component: integral component of membrane (GO:0016021);	Biological Process: sensory perception of taste (GO:0050909);
Px005247	1	Cellular Component: membrane (GO:0016020);
Px005248	1	Cellular Component: integral component of membrane (GO:0016021);
Px005252	3	Molecular Function: RNA polymerase II transcription cofactor activity (GO:0001104);	Biological Process: regulation of transcription from RNA polymerase II promoter (GO:0006357);	Cellular Component: mediator complex (GO:0016592);
Px005254	5	Molecular Function: monooxygenase activity (GO:0004497);	Molecular Function: oxidoreductase activity, acting on single donors with incorporation of molecular oxygen, incorporation of two atoms of oxygen (GO:0016702);	Biological Process: retinol metabolic process (GO:0042572);	Molecular Function: metal ion binding (GO:0046872);	Biological Process: oxidation-reduction process (GO:0055114);
Px005266	1	Molecular Function: hydrolase activity (GO:0016787);
Px005268	5	Molecular Function: hydrolase activity, hydrolyzing O-glycosyl compounds (GO:0004553);	Biological Process: carbohydrate metabolic process (GO:0005975);	Molecular Function: oxidoreductase activity, acting on CH-OH group of donors (GO:0016614);	Molecular Function: flavin adenine dinucleotide binding (GO:0050660);	Biological Process: oxidation-reduction process (GO:0055114);
Px005271	1	Molecular Function: structural constituent of cuticle (GO:0042302);
Px005273	3	Molecular Function: structural constituent of ribosome (GO:0003735);	Cellular Component: ribosome (GO:0005840);	Biological Process: translational elongation (GO:0006414);
Px005279	4	Molecular Function: nucleotide binding (GO:0000166);	Molecular Function: microtubule motor activity (GO:0003777);	Biological Process: microtubule-based movement (GO:0007018);	Cellular Component: dynein complex (GO:0030286);
Px005284	2	Molecular Function: transporter activity (GO:0005215);	Cellular Component: membrane (GO:0016020);
Px005287	1	Cellular Component: membrane (GO:0016020);
Px005297	1	Cellular Component: integral component of membrane (GO:0016021);
Px005318	1	Molecular Function: structural constituent of cuticle (GO:0042302);
Px005323	1	Molecular Function: structural constituent of cuticle (GO:0042302);
Px005332	4	Molecular Function: protein binding (GO:0005515);	Molecular Function: heparin binding (GO:0008201);	Cellular Component: integral component of membrane (GO:0016021);	Molecular Function: transition metal ion binding (GO:0046914);
Px005337	1	Cellular Component: integral component of membrane (GO:0016021);
Px005339	2	Molecular Function: serine-type endopeptidase activity (GO:0004252);	Biological Process: proteolysis (GO:0006508);
Px005347	1	Molecular Function: transferase activity, transferring acyl groups (GO:0016746);
Px005354	8	Molecular Function: nucleotide binding (GO:0000166);	Biological Process: formation of translation preinitiation complex (GO:0001731);	Molecular Function: translation initiation factor activity (GO:0003743);	Cellular Component: eukaryotic translation initiation factor 3 complex (GO:0005852);	Biological Process: regulation of translational initiation (GO:0006446);	Cellular Component: eukaryotic 43S preinitiation complex (GO:0016282);	Molecular Function: translation initiation factor binding (GO:0031369);	Cellular Component: eukaryotic 48S preinitiation complex (GO:0033290);
Px005356	3	Molecular Function: DNA-directed 5'-3' RNA polymerase activity (GO:0003899);	Cellular Component: nucleus (GO:0005634);	Biological Process: transcription, DNA-templated (GO:0006351);
Px005362	4	Molecular Function: NAD+ synthase (glutamine-hydrolyzing) activity (GO:0003952);	Molecular Function: ATP binding (GO:0005524);	Biological Process: NAD biosynthetic process (GO:0009435);	Molecular Function: hydrolase activity, acting on carbon-nitrogen (but not peptide) bonds (GO:0016810);
Px005373	1	Molecular Function: carboxypeptidase activity (GO:0004180);
Px005382	1	Cellular Component: integral component of membrane (GO:0016021);
Px005387	1	Biological Process: lipid metabolic process (GO:0006629);
Px005404	2	Cellular Component: exocyst (GO:0000145);	Biological Process: Golgi to plasma membrane transport (GO:0006893);
Px005422	3	Cellular Component: intracellular (GO:0005622);	Biological Process: intracellular protein transport (GO:0006886);	Molecular Function: Ran GTPase binding (GO:0008536);
Px005423	1	Cellular Component: integral component of membrane (GO:0016021);
Px005427	3	Molecular Function: GTP binding (GO:0005525);	Cellular Component: intracellular (GO:0005622);	Biological Process: small GTPase mediated signal transduction (GO:0007264);
Px005429	1	Cellular Component: integral component of membrane (GO:0016021);
Px005441	2	Molecular Function: oxidoreductase activity (GO:0016491);	Biological Process: oxidation-reduction process (GO:0055114);
Px005444	3	Molecular Function: protein serine/threonine kinase activity (GO:0004674);	Molecular Function: ATP binding (GO:0005524);	Biological Process: protein phosphorylation (GO:0006468);
Px005456	3	Biological Process: transcription elongation from RNA polymerase II promoter (GO:0006368);	Cellular Component: transcription elongation factor complex (GO:0008023);	Cellular Component: integral component of membrane (GO:0016021);
Px005457	1	Molecular Function: nucleic acid binding (GO:0003676);
Px005467	3	Molecular Function: ATP binding (GO:0005524);	Cellular Component: integral component of membrane (GO:0016021);	Molecular Function: ATPase activity (GO:0016887);
Px005468	2	Molecular Function: catalytic activity (GO:0003824);	Biological Process: trehalose biosynthetic process (GO:0005992);
Px005475	4	Molecular Function: tubulin binding (GO:0015631);	Cellular Component: intraciliary transport particle B (GO:0030992);	Cellular Component: motile cilium (GO:0031514);	Biological Process: intraciliary transport (GO:0042073);
Px005484	5	Molecular Function: GTPase activity (GO:0003924);	Molecular Function: signal recognition particle binding (GO:0005047);	Molecular Function: GTP binding (GO:0005525);	Cellular Component: signal recognition particle receptor complex (GO:0005785);	Biological Process: SRP-dependent cotranslational protein targeting to membrane (GO:0006614);
Px005485	4	Cellular Component: proteasome complex (GO:0000502);	Molecular Function: enzyme regulator activity (GO:0030234);	Biological Process: regulation of protein catabolic process (GO:0042176);	Biological Process: regulation of catalytic activity (GO:0050790);
Px005487	4	Biological Process: carbohydrate metabolic process (GO:0005975);	Molecular Function: kinase activity (GO:0016301);	Biological Process: phosphorylation (GO:0016310);	Molecular Function: phosphotransferase activity, alcohol group as acceptor (GO:0016773);
Px005488	3	Biological Process: regulation of transcription, DNA-templated (GO:0006355);	Biological Process: cell adhesion mediated by integrin (GO:0033627);	Molecular Function: protein dimerization activity (GO:0046983);
Px005491	1	Cellular Component: membrane (GO:0016020);
Px005504	1	Cellular Component: integral component of membrane (GO:0016021);
Px005512	1	Cellular Component: integral component of membrane (GO:0016021);
Px005518	1	Cellular Component: membrane (GO:0016020);
Px005526	6	Molecular Function: magnesium ion binding (GO:0000287);	Molecular Function: phosphoglucomutase activity (GO:0004614);	Cellular Component: cytosol (GO:0005829);	Biological Process: glycogen biosynthetic process (GO:0005978);	Biological Process: glucose metabolic process (GO:0006006);	Biological Process: galactose catabolic process (GO:0019388);
Px005529	2	Molecular Function: hydrolase activity (GO:0016787);	Molecular Function: carbon-nitrogen ligase activity, with glutamine as amido-N-donor (GO:0016884);
Px005531	1	Molecular Function: nucleic acid binding (GO:0003676);
Px005533	1	Cellular Component: membrane (GO:0016020);
Px005535	2	Cellular Component: integral component of membrane (GO:0016021);	Biological Process: transmembrane transport (GO:0055085);
Px005538	1	Cellular Component: membrane (GO:0016020);
Px005541	3	Molecular Function: adenosylmethionine decarboxylase activity (GO:0004014);	Biological Process: spermine biosynthetic process (GO:0006597);	Biological Process: spermidine biosynthetic process (GO:0008295);
Px005542	8	Molecular Function: nucleotide binding (GO:0000166);	Molecular Function: nucleoside binding (GO:0001882);	Molecular Function: DNA binding (GO:0003677);	Molecular Function: DNA-directed DNA polymerase activity (GO:0003887);	Biological Process: DNA replication initiation (GO:0006270);	Molecular Function: 3'-5' exonuclease activity (GO:0008408);	Biological Process: DNA biosynthetic process (GO:0071897);	Biological Process: nucleic acid phosphodiester bond hydrolysis (GO:0090305);
Px005549	1	Molecular Function: RNA binding (GO:0003723);
Px005552	5	Molecular Function: DNA binding (GO:0003677);	Molecular Function: transcription factor activity, sequence-specific DNA binding (GO:0003700);	Cellular Component: nucleus (GO:0005634);	Cellular Component: transcription factor complex (GO:0005667);	Biological Process: regulation of transcription, DNA-templated (GO:0006355);
Px005561	1	Cellular Component: membrane (GO:0016020);
Px005566	3	Molecular Function: transporter activity (GO:0005215);	Cellular Component: integral component of membrane (GO:0016021);	Biological Process: transmembrane transport (GO:0055085);
Px005567	1	Molecular Function: metal ion binding (GO:0046872);
Px005573	2	Molecular Function: DNA binding (GO:0003677);	Molecular Function: zinc ion binding (GO:0008270);
Px005576	1	Cellular Component: intermediate filament (GO:0005882);
Px005579	2	Cellular Component: cell outer membrane (GO:0009279);	Cellular Component: integral component of membrane (GO:0016021);
Px005580	2	Molecular Function: catalytic activity (GO:0003824);	Biological Process: metabolic process (GO:0008152);
Px005585	3	Molecular Function: transferase activity, transferring phosphorus-containing groups (GO:0016772);	Biological Process: cellular metabolic process (GO:0044237);	Biological Process: regulation of cellular process (GO:0050794);
Px005586	2	Cellular Component: extracellular region (GO:0005576);	Biological Process: regulation of innate immune response (GO:0045088);
Px005592	4	Molecular Function: GTP binding (GO:0005525);	Cellular Component: intracellular (GO:0005622);	Biological Process: small GTPase mediated signal transduction (GO:0007264);	Cellular Component: membrane (GO:0016020);
Px005604	1	Cellular Component: integral component of membrane (GO:0016021);
Px005609	2	Cellular Component: nucleus (GO:0005634);	Biological Process: nucleosome assembly (GO:0006334);
Px005615	3	Biological Process: ubiquitin-dependent protein catabolic process (GO:0006511);	Biological Process: protein deubiquitination (GO:0016579);	Molecular Function: thiol-dependent ubiquitinyl hydrolase activity (GO:0036459);
Px005622	3	Biological Process: metabolic process (GO:0008152);	Cellular Component: integral component of membrane (GO:0016021);	Molecular Function: transferase activity (GO:0016740);
Px005624	1	Biological Process: ion transport (GO:0006811);
Px005657	2	Molecular Function: serine-type endopeptidase activity (GO:0004252);	Biological Process: proteolysis (GO:0006508);
Px005666	1	Molecular Function: serine-type peptidase activity (GO:0008236);
Px005668	2	Cellular Component: nucleus (GO:0005634);	Biological Process: negative regulation of transcription, DNA-templated (GO:0045892);
Px005671	3	Molecular Function: catalytic activity (GO:0003824);	Molecular Function: calcium ion binding (GO:0005509);	Biological Process: metabolic process (GO:0008152);
Px005681	3	Molecular Function: protein serine/threonine kinase activity (GO:0004674);	Molecular Function: ATP binding (GO:0005524);	Biological Process: protein phosphorylation (GO:0006468);
Px005690	3	Molecular Function: protein kinase activity (GO:0004672);	Molecular Function: ATP binding (GO:0005524);	Biological Process: protein phosphorylation (GO:0006468);
Px005712	6	Biological Process: maturation of LSU-rRNA from tricistronic rRNA transcript (SSU-rRNA, 5.8S rRNA, LSU-rRNA) (GO:0000463);	Biological Process: maturation of 5.8S rRNA from tricistronic rRNA transcript (SSU-rRNA, 5.8S rRNA, LSU-rRNA) (GO:0000466);	Cellular Component: nucleoplasm (GO:0005654);	Cellular Component: nucleolus (GO:0005730);	Cellular Component: preribosome, large subunit precursor (GO:0030687);	Molecular Function: ribonucleoprotein complex binding (GO:0043021);
Px005715	4	Molecular Function: signal transducer activity (GO:0004871);	Biological Process: sensory perception of smell (GO:0007608);	Cellular Component: membrane (GO:0016020);	Biological Process: response to stimulus (GO:0050896);
Px005722	4	Molecular Function: mRNA binding (GO:0003729);	Cellular Component: mRNA cleavage factor complex (GO:0005849);	Biological Process: mRNA polyadenylation (GO:0006378);	Molecular Function: hydrolase activity (GO:0016787);
Px005727	2	Cellular Component: nucleus (GO:0005634);	Biological Process: chromatin assembly or disassembly (GO:0006333);
Px005728	3	Molecular Function: nucleotide binding (GO:0000166);	Molecular Function: aminoacyl-tRNA ligase activity (GO:0004812);	Biological Process: tRNA aminoacylation for protein translation (GO:0006418);
Px005729	1	Cellular Component: membrane (GO:0016020);
Px005745	2	Molecular Function: sulfotransferase activity (GO:0008146);	Cellular Component: membrane (GO:0016020);
Px005773	1	Cellular Component: integral component of membrane (GO:0016021);
Px005776	4	Molecular Function: GTP binding (GO:0005525);	Cellular Component: intracellular (GO:0005622);	Biological Process: small GTPase mediated signal transduction (GO:0007264);	Cellular Component: membrane (GO:0016020);
Px005787	1	Cellular Component: nucleus (GO:0005634);
Px005791	1	Molecular Function: zinc ion binding (GO:0008270);
Px005796	4	Molecular Function: ATP binding (GO:0005524);	Cellular Component: cytoplasm (GO:0005737);	Biological Process: protein folding (GO:0006457);	Molecular Function: unfolded protein binding (GO:0051082);
Px005803	3	Molecular Function: G-protein coupled receptor activity (GO:0004930);	Biological Process: G-protein coupled receptor signaling pathway (GO:0007186);	Cellular Component: integral component of membrane (GO:0016021);
Px005814	1	Molecular Function: serine-type peptidase activity (GO:0008236);
Px005818	2	Molecular Function: alpha,alpha-trehalase activity (GO:0004555);	Biological Process: trehalose metabolic process (GO:0005991);
Px005819	1	Molecular Function: hydrolase activity (GO:0016787);
Px005821	1	Molecular Function: phosphatidylinositol binding (GO:0035091);
Px005824	1	Molecular Function: zinc ion binding (GO:0008270);
Px005825	6	Molecular Function: phosphatidylinositol phospholipase C activity (GO:0004435);	Molecular Function: signal transducer activity (GO:0004871);	Molecular Function: calcium ion binding (GO:0005509);	Cellular Component: intracellular (GO:0005622);	Biological Process: lipid catabolic process (GO:0016042);	Biological Process: intracellular signal transduction (GO:0035556);
Px005828	2	Molecular Function: calcium ion binding (GO:0005509);	Cellular Component: integral component of membrane (GO:0016021);
Px005840	2	Molecular Function: hydrolase activity (GO:0016787);	Molecular Function: metal ion binding (GO:0046872);
Px005842	4	Molecular Function: metalloendopeptidase activity (GO:0004222);	Molecular Function: calcium ion binding (GO:0005509);	Biological Process: proteolysis (GO:0006508);	Molecular Function: zinc ion binding (GO:0008270);
Px005843	2	Molecular Function: metallopeptidase activity (GO:0008237);	Molecular Function: metal ion binding (GO:0046872);
Px005846	4	Molecular Function: protein serine/threonine kinase activity (GO:0004674);	Molecular Function: ATP binding (GO:0005524);	Biological Process: protein phosphorylation (GO:0006468);	Biological Process: cell division (GO:0051301);
Px005850	4	Cellular Component: vacuolar proton-transporting V-type ATPase, V0 domain (GO:0000220);	Molecular Function: hydrogen ion transmembrane transporter activity (GO:0015078);	Biological Process: ATP hydrolysis coupled proton transport (GO:0015991);	Cellular Component: integral component of membrane (GO:0016021);
Px005856	3	Molecular Function: G-protein coupled receptor activity (GO:0004930);	Biological Process: G-protein coupled receptor signaling pathway (GO:0007186);	Cellular Component: membrane (GO:0016020);
Px005858	1	Cellular Component: integral component of membrane (GO:0016021);
Px005866	1	Molecular Function: carboxypeptidase activity (GO:0004180);
Px005868	2	Molecular Function: nucleic acid binding (GO:0003676);	Molecular Function: zinc ion binding (GO:0008270);
Px005876	1	Biological Process: lipid metabolic process (GO:0006629);
Px005884	4	Molecular Function: sedoheptulose-7-phosphate:D-glyceraldehyde-3-phosphate glyceronetransferase activity (GO:0004801);	Cellular Component: cytoplasm (GO:0005737);	Biological Process: carbohydrate metabolic process (GO:0005975);	Biological Process: pentose-phosphate shunt (GO:0006098);
Px005885	4	Molecular Function: neurotransmitter:sodium symporter activity (GO:0005328);	Biological Process: neurotransmitter transport (GO:0006836);	Cellular Component: integral component of membrane (GO:0016021);	Biological Process: transmembrane transport (GO:0055085);
Px005887	6	Molecular Function: DNA binding (GO:0003677);	Molecular Function: ATP binding (GO:0005524);	Cellular Component: NURF complex (GO:0016589);	Molecular Function: ATPase activity (GO:0016887);	Molecular Function: nucleosome binding (GO:0031491);	Biological Process: ATP-dependent chromatin remodeling (GO:0043044);
Px005888	2	Molecular Function: nucleic acid binding (GO:0003676);	Cellular Component: nucleus (GO:0005634);
Px005890	3	Molecular Function: catalytic activity (GO:0003824);	Biological Process: cobalamin transport (GO:0015889);	Molecular Function: cobalamin binding (GO:0031419);
Px005900	6	Molecular Function: monooxygenase activity (GO:0004497);	Molecular Function: iron ion binding (GO:0005506);	Cellular Component: membrane (GO:0016020);	Molecular Function: oxidoreductase activity, acting on paired donors, with incorporation or reduction of molecular oxygen (GO:0016705);	Molecular Function: heme binding (GO:0020037);	Biological Process: oxidation-reduction process (GO:0055114);
Px005903	1	Cellular Component: membrane (GO:0016020);
Px005927	2	Cellular Component: membrane (GO:0016020);	Molecular Function: transferase activity (GO:0016740);
Px005931	4	Molecular Function: nucleotide binding (GO:0000166);	Biological Process: transport (GO:0006810);	Cellular Component: membrane (GO:0016020);	Molecular Function: ATPase activity (GO:0016887);
Px005934	3	Biological Process: transcription elongation from RNA polymerase II promoter (GO:0006368);	Biological Process: histone modification (GO:0016570);	Cellular Component: Cdc73/Paf1 complex (GO:0016593);
Px005938	1	Molecular Function: peptidase activity, acting on L-amino acid peptides (GO:0070011);
Px005942	2	Cellular Component: integral component of membrane (GO:0016021);	Biological Process: transmembrane transport (GO:0055085);
Px005947	2	Molecular Function: serine-type endopeptidase activity (GO:0004252);	Biological Process: proteolysis (GO:0006508);
Px005957	1	Molecular Function: zinc ion binding (GO:0008270);
Px005974	5	Molecular Function: magnesium ion binding (GO:0000287);	Molecular Function: adenylosuccinate synthase activity (GO:0004019);	Molecular Function: GTP binding (GO:0005525);	Cellular Component: cytoplasm (GO:0005737);	Biological Process: 'de novo' AMP biosynthetic process (GO:0044208);
Px005975	1	Cellular Component: integral component of membrane (GO:0016021);
Px005980	6	Molecular Function: chromatin binding (GO:0003682);	Molecular Function: transcription factor activity, sequence-specific DNA binding (GO:0003700);	Cellular Component: nucleus (GO:0005634);	Biological Process: regulation of transcription, DNA-templated (GO:0006355);	Molecular Function: zinc ion binding (GO:0008270);	Molecular Function: sequence-specific DNA binding (GO:0043565);
Px005985	1	Molecular Function: binding (GO:0005488);
Px005986	2	Cellular Component: outer dynein arm (GO:0036157);	Biological Process: outer dynein arm assembly (GO:0036158);
Px005988	3	Molecular Function: nucleic acid binding (GO:0003676);	Molecular Function: 3'-5' exonuclease activity (GO:0008408);	Biological Process: nucleic acid phosphodiester bond hydrolysis (GO:0090305);
Px005994	1	Molecular Function: hydrolase activity (GO:0016787);
Px005998	3	Molecular Function: nucleotide binding (GO:0000166);	Molecular Function: nucleic acid binding (GO:0003676);	Cellular Component: integral component of membrane (GO:0016021);
Px006009	2	Biological Process: dephosphorylation (GO:0016311);	Molecular Function: phosphatase activity (GO:0016791);
Px006026	3	Biological Process: transport (GO:0006810);	Cellular Component: membrane (GO:0016020);	Molecular Function: transmembrane transporter activity (GO:0022857);
Px006041	2	Molecular Function: nucleotide binding (GO:0000166);	Molecular Function: nucleoside-triphosphatase activity (GO:0017111);
Px006043	3	Molecular Function: protein kinase activity (GO:0004672);	Molecular Function: ATP binding (GO:0005524);	Biological Process: protein phosphorylation (GO:0006468);
Px006058	2	Molecular Function: transferase activity, transferring pentosyl groups (GO:0016763);	Biological Process: pyridine nucleotide biosynthetic process (GO:0019363);
Px006061	3	Biological Process: cell morphogenesis (GO:0000902);	Molecular Function: actin binding (GO:0003779);	Biological Process: actin filament organization (GO:0007015);
Px006065	1	Cellular Component: membrane (GO:0016020);
Px006066	5	Molecular Function: nucleoside diphosphate kinase activity (GO:0004550);	Biological Process: nucleoside diphosphate phosphorylation (GO:0006165);	Biological Process: GTP biosynthetic process (GO:0006183);	Biological Process: UTP biosynthetic process (GO:0006228);	Biological Process: CTP biosynthetic process (GO:0006241);
Px006068	1	Molecular Function: metal ion binding (GO:0046872);
Px006072	1	Molecular Function: nucleic acid binding (GO:0003676);
Px006074	6	Biological Process: formation of translation preinitiation complex (GO:0001731);	Molecular Function: translation initiation factor activity (GO:0003743);	Cellular Component: eukaryotic translation initiation factor 3 complex (GO:0005852);	Biological Process: regulation of translational initiation (GO:0006446);	Cellular Component: eukaryotic 43S preinitiation complex (GO:0016282);	Cellular Component: eukaryotic 48S preinitiation complex (GO:0033290);
Px006079	4	Molecular Function: transporter activity (GO:0005215);	Cellular Component: plasma membrane (GO:0005886);	Biological Process: ion transport (GO:0006811);	Cellular Component: integral component of membrane (GO:0016021);
Px006090	1	Molecular Function: nucleotide binding (GO:0000166);
Px006092	3	Biological Process: amino acid transmembrane transport (GO:0003333);	Molecular Function: amino acid transmembrane transporter activity (GO:0015171);	Cellular Component: integral component of membrane (GO:0016021);
Px006093	1	Cellular Component: membrane (GO:0016020);
Px006099	3	Molecular Function: calcium-dependent cysteine-type endopeptidase activity (GO:0004198);	Cellular Component: intracellular (GO:0005622);	Biological Process: proteolysis (GO:0006508);
Px006104	8	Molecular Function: guanylate cyclase activity (GO:0004383);	Molecular Function: protein kinase activity (GO:0004672);	Molecular Function: ATP binding (GO:0005524);	Cellular Component: intracellular (GO:0005622);	Biological Process: cGMP biosynthetic process (GO:0006182);	Biological Process: protein phosphorylation (GO:0006468);	Cellular Component: integral component of membrane (GO:0016021);	Biological Process: intracellular signal transduction (GO:0035556);
Px006106	1	Molecular Function: transferase activity (GO:0016740);
Px006117	1	Cellular Component: integral component of membrane (GO:0016021);
Px006132	3	Molecular Function: tRNA (adenine-N1-)-methyltransferase activity (GO:0016429);	Biological Process: tRNA methylation (GO:0030488);	Cellular Component: tRNA (m1A) methyltransferase complex (GO:0031515);
Px006136	3	Cellular Component: nucleus (GO:0005634);	Biological Process: regulation of transcription, DNA-templated (GO:0006355);	Molecular Function: protein dimerization activity (GO:0046983);
Px006138	2	Cellular Component: integral component of membrane (GO:0016021);	Biological Process: vesicle-mediated transport (GO:0016192);
Px006141	4	Molecular Function: nucleic acid binding (GO:0003676);	Cellular Component: nucleus (GO:0005634);	Biological Process: gene expression (GO:0010467);	Biological Process: RNA metabolic process (GO:0016070);
Px006144	7	Molecular Function: DNA binding (GO:0003677);	Molecular Function: DNA helicase activity (GO:0003678);	Molecular Function: ATP binding (GO:0005524);	Cellular Component: nucleus (GO:0005634);	Biological Process: DNA replication initiation (GO:0006270);	Biological Process: DNA duplex unwinding (GO:0032508);	Cellular Component: MCM complex (GO:0042555);
Px006148	6	Molecular Function: nucleotide binding (GO:0000166);	Molecular Function: RNA binding (GO:0003723);	Cellular Component: nucleus (GO:0005634);	Biological Process: mRNA processing (GO:0006397);	Cellular Component: viral nucleocapsid (GO:0019013);	Cellular Component: intracellular ribonucleoprotein complex (GO:0030529);
Px006161	3	Molecular Function: cation transmembrane transporter activity (GO:0008324);	Cellular Component: integral component of membrane (GO:0016021);	Biological Process: cation transmembrane transport (GO:0098655);
Px006163	3	Cellular Component: intracellular (GO:0005622);	Biological Process: intracellular signal transduction (GO:0035556);	Molecular Function: metal ion binding (GO:0046872);
Px006166	3	Molecular Function: catalytic activity (GO:0003824);	Biological Process: macromolecule metabolic process (GO:0043170);	Biological Process: primary metabolic process (GO:0044238);
Px006169	1	Cellular Component: membrane (GO:0016020);
Px006172	6	Molecular Function: ATP binding (GO:0005524);	Cellular Component: endoplasmic reticulum (GO:0005783);	Biological Process: transport (GO:0006810);	Molecular Function: ATPase activity (GO:0016887);	Biological Process: protein insertion into ER membrane (GO:0045048);	Molecular Function: metal ion binding (GO:0046872);
Px006182	2	Biological Process: proteolysis (GO:0006508);	Molecular Function: cysteine-type peptidase activity (GO:0008234);
Px006186	6	Molecular Function: translation initiation factor activity (GO:0003743);	Biological Process: DNA-templated transcription, initiation (GO:0006352);	Biological Process: regulation of transcription, DNA-templated (GO:0006355);	Biological Process: translational initiation (GO:0006413);	Molecular Function: zinc ion binding (GO:0008270);	Molecular Function: TBP-class protein binding (GO:0017025);
Px006189	5	Molecular Function: adrenergic receptor activity (GO:0004935);	Molecular Function: dopamine neurotransmitter receptor activity (GO:0004952);	Cellular Component: integral component of plasma membrane (GO:0005887);	Biological Process: dopamine receptor signaling pathway (GO:0007212);	Biological Process: adrenergic receptor signaling pathway (GO:0071875);
Px006211	6	Biological Process: formation of translation preinitiation complex (GO:0001731);	Molecular Function: translation initiation factor activity (GO:0003743);	Cellular Component: eukaryotic translation initiation factor 3 complex (GO:0005852);	Biological Process: regulation of translational initiation (GO:0006446);	Cellular Component: eukaryotic 43S preinitiation complex (GO:0016282);	Cellular Component: eukaryotic 48S preinitiation complex (GO:0033290);
Px006212	7	Molecular Function: transcription factor activity, sequence-specific DNA binding (GO:0003700);	Molecular Function: steroid hormone receptor activity (GO:0003707);	Cellular Component: nucleus (GO:0005634);	Biological Process: regulation of transcription, DNA-templated (GO:0006355);	Molecular Function: zinc ion binding (GO:0008270);	Biological Process: steroid hormone mediated signaling pathway (GO:0043401);	Molecular Function: sequence-specific DNA binding (GO:0043565);
Px006224	1	Molecular Function: zinc ion binding (GO:0008270);
Px006238	3	Cellular Component: nucleus (GO:0005634);	Biological Process: regulation of transcription, DNA-templated (GO:0006355);	Molecular Function: sequence-specific DNA binding (GO:0043565);
Px006246	4	Molecular Function: methionine-tRNA ligase activity (GO:0004825);	Molecular Function: ATP binding (GO:0005524);	Cellular Component: cytoplasm (GO:0005737);	Biological Process: methionyl-tRNA aminoacylation (GO:0006431);
Px006247	2	Molecular Function: kinase activity (GO:0016301);	Biological Process: phosphorylation (GO:0016310);
Px006259	6	Molecular Function: olfactory receptor activity (GO:0004984);	Molecular Function: odorant binding (GO:0005549);	Cellular Component: plasma membrane (GO:0005886);	Biological Process: signal transduction (GO:0007165);	Cellular Component: integral component of membrane (GO:0016021);	Biological Process: detection of chemical stimulus involved in sensory perception of smell (GO:0050911);
Px006265	3	Molecular Function: transporter activity (GO:0005215);	Cellular Component: intracellular (GO:0005622);	Biological Process: transport (GO:0006810);
Px006267	3	Biological Process: steroid metabolic process (GO:0008202);	Molecular Function: oxidoreductase activity (GO:0016491);	Biological Process: oxidation-reduction process (GO:0055114);
Px006268	3	Cellular Component: intracellular (GO:0005622);	Biological Process: phosphatidylinositol phosphorylation (GO:0046854);	Biological Process: phosphatidylinositol-mediated signaling (GO:0048015);
Px006271	3	Molecular Function: binding (GO:0005488);	Cellular Component: membrane (GO:0016020);	Molecular Function: oxidoreductase activity (GO:0016491);
Px006274	3	Cellular Component: endoplasmic reticulum (GO:0005783);	Molecular Function: heparin binding (GO:0008201);	Molecular Function: low-density lipoprotein particle receptor binding (GO:0050750);
Px006276	3	Molecular Function: catalytic activity (GO:0003824);	Cellular Component: membrane (GO:0016020);	Molecular Function: metal ion binding (GO:0046872);
Px006277	2	Molecular Function: zinc ion binding (GO:0008270);	Cellular Component: integral component of membrane (GO:0016021);
Px006278	2	Cellular Component: cell (GO:0005623);	Biological Process: cell redox homeostasis (GO:0045454);
Px006292	1	Molecular Function: transferase activity, transferring glycosyl groups (GO:0016757);
Px006293	2	Biological Process: rRNA processing (GO:0006364);	Cellular Component: small-subunit processome (GO:0032040);
Px006300	2	Molecular Function: catalytic activity (GO:0003824);	Biological Process: DNA metabolic process (GO:0006259);
Px006305	6	Molecular Function: ubiquitin-protein transferase activity (GO:0004842);	Cellular Component: nucleus (GO:0005634);	Biological Process: ubiquitin-dependent protein catabolic process (GO:0006511);	Biological Process: multicellular organism development (GO:0007275);	Molecular Function: zinc ion binding (GO:0008270);	Biological Process: protein ubiquitination (GO:0016567);
Px006307	3	Molecular Function: nucleic acid binding (GO:0003676);	Molecular Function: ATP binding (GO:0005524);	Molecular Function: ATP-dependent helicase activity (GO:0008026);
Px006315	1	Molecular Function: catalytic activity (GO:0003824);
Px006324	3	Cellular Component: nucleus (GO:0005634);	Biological Process: regulation of transcription, DNA-templated (GO:0006355);	Molecular Function: sequence-specific DNA binding (GO:0043565);
Px006327	1	Molecular Function: chromatin binding (GO:0003682);
Px006328	2	Cellular Component: membrane (GO:0016020);	Biological Process: response to stimulus (GO:0050896);
Px006329	6	Molecular Function: nucleotide binding (GO:0000166);	Molecular Function: guanylate cyclase activity (GO:0004383);	Cellular Component: intracellular (GO:0005622);	Biological Process: cGMP biosynthetic process (GO:0006182);	Molecular Function: heme binding (GO:0020037);	Biological Process: intracellular signal transduction (GO:0035556);
Px006352	3	Molecular Function: nucleotide binding (GO:0000166);	Biological Process: exit from mitosis (GO:0010458);	Biological Process: anaphase-promoting complex-dependent catabolic process (GO:0031145);
Px006354	4	Molecular Function: signal transducer activity (GO:0004871);	Biological Process: sensory perception of smell (GO:0007608);	Cellular Component: membrane (GO:0016020);	Biological Process: response to stimulus (GO:0050896);
Px006360	3	Molecular Function: protein serine/threonine kinase activity (GO:0004674);	Molecular Function: ATP binding (GO:0005524);	Biological Process: protein phosphorylation (GO:0006468);
Px006364	6	Molecular Function: structural molecule activity (GO:0005198);	Biological Process: protein phosphorylation (GO:0006468);	Biological Process: intracellular protein transport (GO:0006886);	Biological Process: vesicle-mediated transport (GO:0016192);	Molecular Function: myosin heavy chain kinase activity (GO:0016905);	Cellular Component: membrane coat (GO:0030117);
Px006366	4	Molecular Function: guanyl-nucleotide exchange factor activity (GO:0005085);	Cellular Component: intracellular (GO:0005622);	Biological Process: small GTPase mediated signal transduction (GO:0007264);	Biological Process: positive regulation of GTPase activity (GO:0043547);
Px006373	3	Cellular Component: intracellular (GO:0005622);	Biological Process: intracellular protein transport (GO:0006886);	Molecular Function: Ran GTPase binding (GO:0008536);
Px006376	1	Biological Process: mitotic chromosome condensation (GO:0007076);
Px006383	7	Molecular Function: peroxidase activity (GO:0004601);	Molecular Function: calcium ion binding (GO:0005509);	Biological Process: response to oxidative stress (GO:0006979);	Cellular Component: integral component of membrane (GO:0016021);	Molecular Function: heme binding (GO:0020037);	Biological Process: oxidation-reduction process (GO:0055114);	Biological Process: cellular oxidant detoxification (GO:0098869);
Px006395	4	Molecular Function: chloride channel activity (GO:0005254);	Cellular Component: plasma membrane (GO:0005886);	Cellular Component: chloride channel complex (GO:0034707);	Biological Process: chloride transmembrane transport (GO:1902476);
Px006425	1	Cellular Component: integral component of membrane (GO:0016021);
Px006434	1	Cellular Component: membrane (GO:0016020);
Px006439	6	Molecular Function: SNAP receptor activity (GO:0005484);	Cellular Component: intracellular (GO:0005622);	Biological Process: intracellular protein transport (GO:0006886);	Cellular Component: integral component of membrane (GO:0016021);	Biological Process: vesicle-mediated transport (GO:0016192);	Biological Process: membrane fusion (GO:0061025);
Px006440	2	Cellular Component: extracellular region (GO:0005576);	Molecular Function: carboxylic ester hydrolase activity (GO:0052689);
Px006448	3	Molecular Function: extracellular matrix structural constituent (GO:0005201);	Cellular Component: proteinaceous extracellular matrix (GO:0005578);	Cellular Component: collagen trimer (GO:0005581);
Px006450	3	Biological Process: transport (GO:0006810);	Cellular Component: membrane (GO:0016020);	Molecular Function: transmembrane transporter activity (GO:0022857);
Px006453	2	Molecular Function: serine-type endopeptidase activity (GO:0004252);	Biological Process: proteolysis (GO:0006508);
Px006457	1	Cellular Component: presynaptic active zone (GO:0048786);
Px006484	6	Molecular Function: GTPase activity (GO:0003924);	Molecular Function: structural constituent of cytoskeleton (GO:0005200);	Molecular Function: GTP binding (GO:0005525);	Cellular Component: cytoplasm (GO:0005737);	Cellular Component: microtubule (GO:0005874);	Biological Process: microtubule-based process (GO:0007017);
Px006485	6	Molecular Function: nucleotide binding (GO:0000166);	Molecular Function: protein serine/threonine kinase activity (GO:0004674);	Molecular Function: signal transducer activity (GO:0004871);	Biological Process: protein phosphorylation (GO:0006468);	Biological Process: signal transduction (GO:0007165);	Cellular Component: membrane (GO:0016020);
Px006486	8	Molecular Function: nucleotide binding (GO:0000166);	Molecular Function: protein serine/threonine kinase activity (GO:0004674);	Molecular Function: signal transducer activity (GO:0004871);	Molecular Function: receptor activity (GO:0004872);	Biological Process: protein phosphorylation (GO:0006468);	Biological Process: transmembrane receptor protein serine/threonine kinase signaling pathway (GO:0007178);	Cellular Component: membrane (GO:0016020);	Molecular Function: ion binding (GO:0043167);
Px006500	5	Molecular Function: acyl-CoA dehydrogenase activity (GO:0003995);	Molecular Function: acyl-CoA oxidase activity (GO:0003997);	Cellular Component: peroxisome (GO:0005777);	Biological Process: fatty acid beta-oxidation (GO:0006635);	Molecular Function: flavin adenine dinucleotide binding (GO:0050660);
Px006506	3	Biological Process: cell adhesion (GO:0007155);	Biological Process: integrin-mediated signaling pathway (GO:0007229);	Cellular Component: integrin complex (GO:0008305);
Px006517	6	Molecular Function: tryptophan 2,3-dioxygenase activity (GO:0004833);	Biological Process: ommochrome biosynthetic process (GO:0006727);	Biological Process: tryptophan catabolic process to kynurenine (GO:0019441);	Molecular Function: heme binding (GO:0020037);	Molecular Function: metal ion binding (GO:0046872);	Biological Process: oxidation-reduction process (GO:0055114);
Px006521	3	Molecular Function: calcium channel activity (GO:0005262);	Cellular Component: integral component of membrane (GO:0016021);	Biological Process: calcium ion transmembrane transport (GO:0070588);
Px006525	1	Biological Process: transport (GO:0006810);
Px006528	1	Molecular Function: nucleic acid binding (GO:0003676);
Px006529	3	Molecular Function: ion channel activity (GO:0005216);	Cellular Component: integral component of membrane (GO:0016021);	Biological Process: ion transmembrane transport (GO:0034220);
Px006532	2	Molecular Function: translation initiation factor activity (GO:0003743);	Biological Process: translational initiation (GO:0006413);
Px006548	2	Molecular Function: nucleotide binding (GO:0000166);	Molecular Function: helicase activity (GO:0004386);
Px006553	5	Cellular Component: mitochondrial inner membrane (GO:0005743);	Biological Process: tricarboxylic acid cycle (GO:0006099);	Molecular Function: succinate dehydrogenase (ubiquinone) activity (GO:0008177);	Biological Process: electron transport chain (GO:0022900);	Molecular Function: flavin adenine dinucleotide binding (GO:0050660);
Px006566	2	Cellular Component: cytosol (GO:0005829);	Biological Process: retrograde transport, endosome to Golgi (GO:0042147);
Px006568	3	Molecular Function: triglyceride lipase activity (GO:0004806);	Cellular Component: extracellular region (GO:0005576);	Biological Process: lipid metabolic process (GO:0006629);
Px006570	1	Molecular Function: serine-type peptidase activity (GO:0008236);
Px006571	2	Molecular Function: serine-type endopeptidase activity (GO:0004252);	Biological Process: proteolysis (GO:0006508);
Px006573	2	Molecular Function: catalytic activity (GO:0003824);	Molecular Function: ion binding (GO:0043167);
Px006586	1	Biological Process: plasma membrane organization (GO:0007009);
Px006601	3	Molecular Function: binding (GO:0005488);	Biological Process: transcription, DNA-templated (GO:0006351);	Cellular Component: intracellular part (GO:0044424);
Px006603	3	Cellular Component: nucleus (GO:0005634);	Biological Process: regulation of transcription, DNA-templated (GO:0006355);	Molecular Function: sequence-specific DNA binding (GO:0043565);
Px006604	1	Molecular Function: DNA binding (GO:0003677);
Px006607	1	Molecular Function: DNA binding (GO:0003677);
Px006610	5	Molecular Function: nucleic acid binding (GO:0003676);	Molecular Function: FMN binding (GO:0010181);	Molecular Function: oxidoreductase activity (GO:0016491);	Biological Process: mRNA 3'-end processing (GO:0031124);	Biological Process: oxidation-reduction process (GO:0055114);
Px006615	1	Molecular Function: zinc ion binding (GO:0008270);
Px006617	5	Molecular Function: peroxidase activity (GO:0004601);	Biological Process: response to oxidative stress (GO:0006979);	Molecular Function: heme binding (GO:0020037);	Biological Process: oxidation-reduction process (GO:0055114);	Biological Process: cellular oxidant detoxification (GO:0098869);
Px006618	4	Molecular Function: mannose-6-phosphate isomerase activity (GO:0004476);	Biological Process: carbohydrate metabolic process (GO:0005975);	Molecular Function: zinc ion binding (GO:0008270);	Biological Process: GDP-mannose biosynthetic process (GO:0009298);
Px006619	3	Cellular Component: nucleus (GO:0005634);	Biological Process: regulation of transcription, DNA-templated (GO:0006355);	Molecular Function: sequence-specific DNA binding (GO:0043565);
Px006622	2	Molecular Function: serine-type endopeptidase activity (GO:0004252);	Biological Process: proteolysis (GO:0006508);
Px006626	1	Cellular Component: integral component of membrane (GO:0016021);
Px006633	2	Molecular Function: nucleic acid binding (GO:0003676);	Molecular Function: metal ion binding (GO:0046872);
Px006635	1	Biological Process: protein folding (GO:0006457);
Px006636	3	Molecular Function: potassium channel activity (GO:0005267);	Cellular Component: integral component of membrane (GO:0016021);	Biological Process: potassium ion transmembrane transport (GO:0071805);
Px006638	2	Molecular Function: beta-catenin binding (GO:0008013);	Biological Process: negative regulation of Wnt signaling pathway (GO:0030178);
Px006639	2	Molecular Function: protein kinase activity (GO:0004672);	Biological Process: protein phosphorylation (GO:0006468);
Px006649	4	Cellular Component: nucleus (GO:0005634);	Biological Process: regulation of transcription, DNA-templated (GO:0006355);	Molecular Function: NAD-dependent histone deacetylase activity (H3-K14 specific) (GO:0032041);	Biological Process: histone H3 deacetylation (GO:0070932);
Px006650	1	Molecular Function: metal ion binding (GO:0046872);
Px006654	2	Molecular Function: nucleic acid binding (GO:0003676);	Biological Process: DNA replication (GO:0006260);
Px006661	1	Molecular Function: transferase activity (GO:0016740);
Px006664	1	Molecular Function: metal ion binding (GO:0046872);
Px006669	2	Molecular Function: DNA binding (GO:0003677);	Cellular Component: nucleus (GO:0005634);
Px006671	2	Cellular Component: membrane (GO:0016020);	Molecular Function: transferase activity, transferring hexosyl groups (GO:0016758);
Px006672	1	Molecular Function: carbohydrate binding (GO:0030246);
Px006673	5	Cellular Component: endoplasmic reticulum membrane (GO:0005789);	Biological Process: glycogen catabolic process (GO:0005980);	Molecular Function: glycogen phosphorylase activity (GO:0008184);	Cellular Component: integral component of membrane (GO:0016021);	Molecular Function: pyridoxal phosphate binding (GO:0030170);
Px006677	2	Molecular Function: fructose-bisphosphate aldolase activity (GO:0004332);	Biological Process: glycolytic process (GO:0006096);
Px006678	3	Molecular Function: nucleic acid binding (GO:0003676);	Molecular Function: transposase activity (GO:0004803);	Biological Process: transposition, DNA-mediated (GO:0006313);
Px006693	1	Biological Process: lipid transport (GO:0006869);
Px006695	1	Molecular Function: calcium ion binding (GO:0005509);
Px006701	4	Molecular Function: ATP binding (GO:0005524);	Cellular Component: integral component of membrane (GO:0016021);	Molecular Function: kinase activity (GO:0016301);	Biological Process: phosphorylation (GO:0016310);
Px006703	1	Molecular Function: binding (GO:0005488);
Px006708	3	Biological Process: ubiquitin-dependent protein catabolic process (GO:0006511);	Cellular Component: cullin-RING ubiquitin ligase complex (GO:0031461);	Molecular Function: ubiquitin protein ligase binding (GO:0031625);
Px006709	1	Biological Process: DNA metabolic process (GO:0006259);
Px006710	4	Molecular Function: ATP binding (GO:0005524);	Cellular Component: integral component of membrane (GO:0016021);	Molecular Function: ATPase activity, coupled to transmembrane movement of substances (GO:0042626);	Biological Process: transmembrane transport (GO:0055085);
Px006720	3	Biological Process: metabolic process (GO:0008152);	Cellular Component: integral component of membrane (GO:0016021);	Molecular Function: transferase activity, transferring acyl groups (GO:0016746);
Px006740	3	Cellular Component: integral component of membrane (GO:0016021);	Biological Process: oxidation-reduction process (GO:0055114);	Molecular Function: fatty-acyl-CoA reductase (alcohol-forming) activity (GO:0080019);
Px006751	1	Biological Process: cellular process (GO:0009987);
Px006759	4	Molecular Function: protein serine/threonine kinase activity (GO:0004674);	Molecular Function: ATP binding (GO:0005524);	Biological Process: protein phosphorylation (GO:0006468);	Biological Process: cell division (GO:0051301);
Px006763	5	Molecular Function: acyl-CoA dehydrogenase activity (GO:0003995);	Molecular Function: acyl-CoA oxidase activity (GO:0003997);	Cellular Component: peroxisome (GO:0005777);	Biological Process: fatty acid beta-oxidation (GO:0006635);	Molecular Function: flavin adenine dinucleotide binding (GO:0050660);
Px006768	2	Molecular Function: nucleic acid binding (GO:0003676);	Molecular Function: metal ion binding (GO:0046872);
Px006769	1	Molecular Function: transferase activity (GO:0016740);
Px006780	3	Molecular Function: DNA binding (GO:0003677);	Cellular Component: nucleus (GO:0005634);	Biological Process: regulation of transcription, DNA-templated (GO:0006355);
Px006782	3	Molecular Function: protein kinase activity (GO:0004672);	Molecular Function: ATP binding (GO:0005524);	Biological Process: protein phosphorylation (GO:0006468);
Px006785	1	Biological Process: transcription, DNA-templated (GO:0006351);
Px006794	2	Cellular Component: intracellular (GO:0005622);	Biological Process: intracellular signal transduction (GO:0035556);
Px006795	2	Cellular Component: intracellular (GO:0005622);	Biological Process: intracellular signal transduction (GO:0035556);
Px006799	1	Molecular Function: hydrolase activity (GO:0016787);
Px006800	3	Molecular Function: nucleotide binding (GO:0000166);	Molecular Function: kinase activity (GO:0016301);	Biological Process: phosphorylation (GO:0016310);
Px006802	1	Biological Process: RNA metabolic process (GO:0016070);
Px006804	4	Molecular Function: RNA binding (GO:0003723);	Molecular Function: ribonuclease III activity (GO:0004525);	Biological Process: RNA processing (GO:0006396);	Biological Process: RNA phosphodiester bond hydrolysis, endonucleolytic (GO:0090502);
Px006809	2	Cellular Component: nucleus (GO:0005634);	Biological Process: ribosome biogenesis (GO:0042254);
Px006816	2	Molecular Function: oxidoreductase activity, acting on the aldehyde or oxo group of donors, disulfide as acceptor (GO:0016624);	Biological Process: oxidation-reduction process (GO:0055114);
Px006818	2	Biological Process: protein dephosphorylation (GO:0006470);	Molecular Function: phosphatase activity (GO:0016791);
Px006827	2	Cellular Component: cell (GO:0005623);	Biological Process: cell redox homeostasis (GO:0045454);
Px006828	5	Molecular Function: ephrin receptor activity (GO:0005003);	Molecular Function: ATP binding (GO:0005524);	Cellular Component: integral component of plasma membrane (GO:0005887);	Biological Process: peptidyl-tyrosine phosphorylation (GO:0018108);	Biological Process: ephrin receptor signaling pathway (GO:0048013);
Px006829	4	Molecular Function: ryanodine-sensitive calcium-release channel activity (GO:0005219);	Cellular Component: intracellular (GO:0005622);	Cellular Component: integral component of membrane (GO:0016021);	Biological Process: release of sequestered calcium ion into cytosol (GO:0051209);
Px006830	1	Cellular Component: integral component of membrane (GO:0016021);
Px006831	1	Cellular Component: integral component of membrane (GO:0016021);
Px006839	2	Molecular Function: binding (GO:0005488);	Molecular Function: oxidoreductase activity (GO:0016491);
Px006844	1	Cellular Component: integral component of membrane (GO:0016021);
Px006847	2	Biological Process: mRNA processing (GO:0006397);	Cellular Component: intracellular ribonucleoprotein complex (GO:0030529);
Px006848	3	Molecular Function: UDP-glucose 6-dehydrogenase activity (GO:0003979);	Molecular Function: NAD binding (GO:0051287);	Biological Process: oxidation-reduction process (GO:0055114);
Px006850	3	Molecular Function: nucleic acid binding (GO:0003676);	Cellular Component: nucleus (GO:0005634);	Molecular Function: zinc ion binding (GO:0008270);
Px006855	3	Molecular Function: nucleotide binding (GO:0000166);	Molecular Function: protein serine/threonine kinase activity (GO:0004674);	Biological Process: protein phosphorylation (GO:0006468);
Px006863	1	Molecular Function: peptidase activity (GO:0008233);
Px006872	2	Molecular Function: actin binding (GO:0003779);	Biological Process: actin cytoskeleton organization (GO:0030036);
Px006873	2	Molecular Function: DNA binding (GO:0003677);	Molecular Function: metal ion binding (GO:0046872);
Px006874	2	Cellular Component: integral component of membrane (GO:0016021);	Biological Process: transmembrane transport (GO:0055085);
Px006875	5	Molecular Function: DNA binding (GO:0003677);	Molecular Function: DNA-directed 5'-3' RNA polymerase activity (GO:0003899);	Cellular Component: nucleus (GO:0005634);	Biological Process: transcription, DNA-templated (GO:0006351);	Molecular Function: zinc ion binding (GO:0008270);
Px006878	6	Molecular Function: protein kinase C activity (GO:0004697);	Molecular Function: ATP binding (GO:0005524);	Cellular Component: intracellular (GO:0005622);	Biological Process: protein phosphorylation (GO:0006468);	Molecular Function: zinc ion binding (GO:0008270);	Biological Process: intracellular signal transduction (GO:0035556);
Px006883	1	Molecular Function: hydrolase activity (GO:0016787);
Px006892	5	Molecular Function: neuropeptide Y receptor activity (GO:0004983);	Biological Process: neuropeptide signaling pathway (GO:0007218);	Biological Process: feeding behavior (GO:0007631);	Cellular Component: integral component of membrane (GO:0016021);	Molecular Function: orexin receptor activity (GO:0016499);
Px006896	1	Molecular Function: peptidase activity (GO:0008233);
Px006902	3	Molecular Function: ubiquitin-protein transferase activity (GO:0004842);	Biological Process: protein ubiquitination (GO:0016567);	Molecular Function: ligase activity (GO:0016874);
Px006903	1	Cellular Component: membrane (GO:0016020);
Px006905	1	Molecular Function: metal ion binding (GO:0046872);
Px006909	7	Cellular Component: proteasome complex (GO:0000502);	Molecular Function: ATP binding (GO:0005524);	Cellular Component: nucleus (GO:0005634);	Cellular Component: cytoplasm (GO:0005737);	Biological Process: proteolysis (GO:0006508);	Molecular Function: peptidase activity (GO:0008233);	Biological Process: protein catabolic process (GO:0030163);
Px006911	2	Molecular Function: nucleic acid binding (GO:0003676);	Molecular Function: metal ion binding (GO:0046872);
Px006913	6	Molecular Function: acetyl-CoA carboxylase activity (GO:0003989);	Molecular Function: biotin carboxylase activity (GO:0004075);	Molecular Function: ATP binding (GO:0005524);	Biological Process: fatty acid biosynthetic process (GO:0006633);	Cellular Component: integral component of membrane (GO:0016021);	Molecular Function: metal ion binding (GO:0046872);
Px006914	1	Cellular Component: membrane (GO:0016020);
Px006921	1	Molecular Function: hydrolase activity (GO:0016787);
Px006937	2	Biological Process: protein methylation (GO:0006479);	Molecular Function: methyltransferase activity (GO:0008168);
Px006938	3	Molecular Function: nucleic acid binding (GO:0003676);	Molecular Function: helicase activity (GO:0004386);	Molecular Function: ATP binding (GO:0005524);
Px006944	3	Molecular Function: nucleotide binding (GO:0000166);	Biological Process: nucleotide catabolic process (GO:0009166);	Molecular Function: hydrolase activity (GO:0016787);
Px006945	3	Cellular Component: extracellular region (GO:0005576);	Cellular Component: integral component of membrane (GO:0016021);	Molecular Function: carboxylic ester hydrolase activity (GO:0052689);
Px006956	3	Molecular Function: aminopeptidase activity (GO:0004177);	Biological Process: proteolysis (GO:0006508);	Molecular Function: manganese ion binding (GO:0030145);
Px006958	3	Cellular Component: intracellular (GO:0005622);	Biological Process: intracellular protein transport (GO:0006886);	Molecular Function: Ran GTPase binding (GO:0008536);
Px006968	1	Cellular Component: integral component of membrane (GO:0016021);
Px006969	1	Molecular Function: hydrolase activity (GO:0016787);
Px006973	3	Cellular Component: intracellular (GO:0005622);	Biological Process: intracellular signal transduction (GO:0035556);	Molecular Function: metal ion binding (GO:0046872);
Px006975	1	Molecular Function: peptidase activity (GO:0008233);
Px006976	4	Biological Process: intracellular protein transport (GO:0006886);	Molecular Function: protein transporter activity (GO:0008565);	Biological Process: vesicle-mediated transport (GO:0016192);	Cellular Component: clathrin adaptor complex (GO:0030131);
Px006982	3	Molecular Function: nucleotide binding (GO:0000166);	Molecular Function: aminoacyl-tRNA ligase activity (GO:0004812);	Biological Process: tRNA aminoacylation for protein translation (GO:0006418);
Px007002	3	Molecular Function: magnesium ion binding (GO:0000287);	Molecular Function: lyase activity (GO:0016829);	Molecular Function: thiamine pyrophosphate binding (GO:0030976);
Px007004	3	Molecular Function: magnesium ion binding (GO:0000287);	Molecular Function: lyase activity (GO:0016829);	Molecular Function: thiamine pyrophosphate binding (GO:0030976);
Px007016	1	Biological Process: neuropeptide signaling pathway (GO:0007218);
Px007021	4	Cellular Component: nucleus (GO:0005634);	Biological Process: regulation of transcription, DNA-templated (GO:0006355);	Biological Process: multicellular organism development (GO:0007275);	Molecular Function: sequence-specific DNA binding (GO:0043565);
Px007022	4	Cellular Component: nucleus (GO:0005634);	Biological Process: regulation of transcription, DNA-templated (GO:0006355);	Biological Process: multicellular organism development (GO:0007275);	Molecular Function: sequence-specific DNA binding (GO:0043565);
Px007025	1	Cellular Component: extracellular region (GO:0005576);
Px007038	2	Biological Process: signal transduction (GO:0007165);	Cellular Component: integral component of membrane (GO:0016021);
Px007046	3	Molecular Function: structural constituent of ribosome (GO:0003735);	Cellular Component: ribosome (GO:0005840);	Biological Process: translation (GO:0006412);
Px007047	3	Biological Process: fatty acid metabolic process (GO:0006631);	Molecular Function: oxidoreductase activity, acting on the CH-CH group of donors (GO:0016627);	Biological Process: oxidation-reduction process (GO:0055114);
Px007048	3	Biological Process: fatty acid metabolic process (GO:0006631);	Molecular Function: oxidoreductase activity, acting on the CH-CH group of donors (GO:0016627);	Biological Process: oxidation-reduction process (GO:0055114);
Px007049	5	Molecular Function: acyl-CoA dehydrogenase activity (GO:0003995);	Molecular Function: acyl-CoA oxidase activity (GO:0003997);	Cellular Component: peroxisome (GO:0005777);	Biological Process: fatty acid beta-oxidation (GO:0006635);	Molecular Function: flavin adenine dinucleotide binding (GO:0050660);
Px007052	3	Molecular Function: cysteine-tRNA ligase activity (GO:0004817);	Molecular Function: ATP binding (GO:0005524);	Biological Process: cysteinyl-tRNA aminoacylation (GO:0006423);
Px007055	4	Biological Process: branched-chain amino acid biosynthetic process (GO:0009082);	Molecular Function: L-leucine transaminase activity (GO:0052654);	Molecular Function: L-valine transaminase activity (GO:0052655);	Molecular Function: L-isoleucine transaminase activity (GO:0052656);
Px007057	2	Molecular Function: ATP binding (GO:0005524);	Molecular Function: ATPase activity (GO:0016887);
Px007062	1	Cellular Component: membrane part (GO:0044425);
Px007063	2	Cellular Component: sarcoglycan complex (GO:0016012);	Cellular Component: integral component of membrane (GO:0016021);
Px007075	1	Cellular Component: intracellular part (GO:0044424);
Px007076	2	Biological Process: cellular process (GO:0009987);	Molecular Function: isomerase activity (GO:0016853);
Px007078	3	Molecular Function: calcium ion binding (GO:0005509);	Molecular Function: kinase activity (GO:0016301);	Biological Process: phosphorylation (GO:0016310);
Px007079	1	Molecular Function: catalytic activity (GO:0003824);
Px007080	5	Molecular Function: nucleotide binding (GO:0000166);	Biological Process: phospholipid transport (GO:0015914);	Cellular Component: membrane (GO:0016020);	Molecular Function: hydrolase activity (GO:0016787);	Molecular Function: metal ion binding (GO:0046872);
Px007100	2	Cellular Component: integral component of membrane (GO:0016021);	Biological Process: transmembrane transport (GO:0055085);
Px007111	4	Molecular Function: mannosyl-oligosaccharide 1,2-alpha-mannosidase activity (GO:0004571);	Molecular Function: calcium ion binding (GO:0005509);	Biological Process: metabolic process (GO:0008152);	Cellular Component: membrane (GO:0016020);
Px007114	1	Cellular Component: membrane (GO:0016020);
Px007119	1	Molecular Function: binding (GO:0005488);
Px007120	5	Molecular Function: ATP binding (GO:0005524);	Biological Process: ATP synthesis coupled proton transport (GO:0015986);	Biological Process: ATP hydrolysis coupled proton transport (GO:0015991);	Cellular Component: proton-transporting ATP synthase complex, catalytic core F(1) (GO:0045261);	Molecular Function: proton-transporting ATP synthase activity, rotational mechanism (GO:0046933);
Px007131	3	Biological Process: microtubule cytoskeleton organization (GO:0000226);	Cellular Component: microtubule cytoskeleton (GO:0015630);	Cellular Component: cytoskeletal part (GO:0044430);
Px007134	3	Molecular Function: translation initiation factor activity (GO:0003743);	Cellular Component: cytoplasm (GO:0005737);	Biological Process: translational initiation (GO:0006413);
Px007135	3	Molecular Function: cysteine-type endopeptidase inhibitor activity (GO:0004869);	Molecular Function: cysteine-type peptidase activity (GO:0008234);	Biological Process: negative regulation of endopeptidase activity (GO:0010951);
Px007137	6	Molecular Function: peroxidase activity (GO:0004601);	Biological Process: response to oxidative stress (GO:0006979);	Molecular Function: heme binding (GO:0020037);	Cellular Component: chorion (GO:0042600);	Biological Process: oxidation-reduction process (GO:0055114);	Biological Process: cellular oxidant detoxification (GO:0098869);
Px007141	4	Molecular Function: phospholipase A2 activity (GO:0004623);	Molecular Function: calcium ion binding (GO:0005509);	Cellular Component: extracellular region (GO:0005576);	Biological Process: lipid catabolic process (GO:0016042);
Px007156	7	Molecular Function: RNA polymerase II transcription factor activity, sequence-specific DNA binding (GO:0000981);	Molecular Function: DNA binding (GO:0003677);	Cellular Component: nucleus (GO:0005634);	Biological Process: regulation of transcription from RNA polymerase II promoter (GO:0006357);	Biological Process: segmentation (GO:0035282);	Biological Process: regulation of development, heterochronic (GO:0040034);	Molecular Function: metal ion binding (GO:0046872);
Px007162	1	Cellular Component: membrane (GO:0016020);
Px007169	4	Molecular Function: ryanodine-sensitive calcium-release channel activity (GO:0005219);	Cellular Component: intracellular (GO:0005622);	Cellular Component: integral component of membrane (GO:0016021);	Biological Process: release of sequestered calcium ion into cytosol (GO:0051209);
Px007173	4	Biological Process: fatty acid biosynthetic process (GO:0006633);	Cellular Component: integral component of membrane (GO:0016021);	Molecular Function: oxidoreductase activity, acting on paired donors, with oxidation of a pair of donors resulting in the reduction of molecular oxygen to two molecules of water (GO:0016717);	Biological Process: oxidation-reduction process (GO:0055114);
Px007181	4	Molecular Function: stearoyl-CoA 9-desaturase activity (GO:0004768);	Biological Process: unsaturated fatty acid biosynthetic process (GO:0006636);	Cellular Component: integral component of membrane (GO:0016021);	Biological Process: oxidation-reduction process (GO:0055114);
Px007185	3	Molecular Function: ATP binding (GO:0005524);	Cellular Component: integral component of membrane (GO:0016021);	Molecular Function: ATPase activity (GO:0016887);
Px007186	4	Cellular Component: Golgi apparatus (GO:0005794);	Biological Process: protein glycosylation (GO:0006486);	Molecular Function: galactosyltransferase activity (GO:0008378);	Cellular Component: integral component of membrane (GO:0016021);
Px007187	2	Molecular Function: oxidoreductase activity (GO:0016491);	Biological Process: oxidation-reduction process (GO:0055114);
Px007188	6	Cellular Component: plasma membrane (GO:0005886);	Cellular Component: anchored component of membrane (GO:0031225);	Biological Process: regulation of synaptic transmission, cholinergic (GO:0032222);	Molecular Function: GPI anchor binding (GO:0034235);	Biological Process: regulation of circadian sleep/wake cycle, sleep (GO:0045187);	Biological Process: positive regulation of voltage-gated potassium channel activity (GO:1903818);
Px007193	3	Biological Process: cilium movement (GO:0003341);	Cellular Component: axoneme (GO:0005930);	Biological Process: inner dynein arm assembly (GO:0036159);
Px007201	1	Biological Process: DNA metabolic process (GO:0006259);
Px007203	1	Cellular Component: integral component of membrane (GO:0016021);
Px007208	7	Molecular Function: translation initiation factor activity (GO:0003743);	Molecular Function: RNA-directed DNA polymerase activity (GO:0003964);	Biological Process: RNA-dependent DNA biosynthetic process (GO:0006278);	Biological Process: translational initiation (GO:0006413);	Biological Process: proteolysis (GO:0006508);	Molecular Function: metallopeptidase activity (GO:0008237);	Molecular Function: zinc ion binding (GO:0008270);
Px007214	3	Biological Process: protein complex assembly (GO:0006461);	Cellular Component: membrane (GO:0016020);	Biological Process: regulation of phosphoprotein phosphatase activity (GO:0034047);
Px007221	4	Molecular Function: ATP binding (GO:0005524);	Cellular Component: integral component of membrane (GO:0016021);	Molecular Function: ATPase activity, coupled to transmembrane movement of substances (GO:0042626);	Biological Process: transmembrane transport (GO:0055085);
Px007226	2	Molecular Function: RNA-directed DNA polymerase activity (GO:0003964);	Biological Process: RNA-dependent DNA biosynthetic process (GO:0006278);
Px007236	2	Cellular Component: integral component of membrane (GO:0016021);	Biological Process: transmembrane transport (GO:0055085);
Px007264	2	Biological Process: signal transduction (GO:0007165);	Cellular Component: integral component of membrane (GO:0016021);
Px007281	5	Biological Process: protein glycosylation (GO:0006486);	Molecular Function: fucosyltransferase activity (GO:0008417);	Cellular Component: integral component of membrane (GO:0016021);	Cellular Component: Golgi cisterna membrane (GO:0032580);	Biological Process: fucosylation (GO:0036065);
Px007287	2	Cellular Component: nucleus (GO:0005634);	Biological Process: regulation of transcription, DNA-templated (GO:0006355);
Px007290	2	Cellular Component: integral component of membrane (GO:0016021);	Molecular Function: structural constituent of cuticle (GO:0042302);
Px007297	3	Cellular Component: mitochondrion (GO:0005739);	Cellular Component: ribosome (GO:0005840);	Biological Process: activation of cysteine-type endopeptidase activity involved in apoptotic process (GO:0006919);
Px007303	2	Cellular Component: integral component of membrane (GO:0016021);	Biological Process: vesicle-mediated transport (GO:0016192);
Px007304	2	Molecular Function: nucleotide binding (GO:0000166);	Molecular Function: hydrolase activity (GO:0016787);
Px007305	5	Molecular Function: formate-tetrahydrofolate ligase activity (GO:0004329);	Molecular Function: methylenetetrahydrofolate dehydrogenase (NADP+) activity (GO:0004488);	Molecular Function: ATP binding (GO:0005524);	Biological Process: folic acid-containing compound biosynthetic process (GO:0009396);	Biological Process: oxidation-reduction process (GO:0055114);
Px007310	1	Molecular Function: transferase activity (GO:0016740);
Px007311	2	Molecular Function: carboxypeptidase activity (GO:0004180);	Biological Process: proteolysis (GO:0006508);
Px007313	2	Cellular Component: membrane (GO:0016020);	Biological Process: response to stimulus (GO:0050896);
Px007317	4	Molecular Function: DNA binding (GO:0003677);	Cellular Component: nucleus (GO:0005634);	Biological Process: regulation of transcription, DNA-templated (GO:0006355);	Molecular Function: protein dimerization activity (GO:0046983);
Px007318	5	Molecular Function: protein serine/threonine kinase activity (GO:0004674);	Molecular Function: ATP binding (GO:0005524);	Biological Process: protein phosphorylation (GO:0006468);	Biological Process: signal transduction (GO:0007165);	Cellular Component: integral component of membrane (GO:0016021);
Px007320	1	Molecular Function: carbohydrate binding (GO:0030246);
Px007324	1	Cellular Component: integral component of membrane (GO:0016021);
Px007330	2	Biological Process: single-organism process (GO:0044699);	Biological Process: regulation of cellular process (GO:0050794);
Px007337	1	Biological Process: transport (GO:0006810);
Px007338	2	Molecular Function: oxidoreductase activity (GO:0016491);	Molecular Function: metal ion binding (GO:0046872);
Px007345	2	Cellular Component: intracellular (GO:0005622);	Molecular Function: zinc ion binding (GO:0008270);
Px007349	3	Molecular Function: Rho guanyl-nucleotide exchange factor activity (GO:0005089);	Biological Process: regulation of Rho protein signal transduction (GO:0035023);	Biological Process: positive regulation of GTPase activity (GO:0043547);
Px007360	3	Molecular Function: protein serine/threonine kinase activity (GO:0004674);	Molecular Function: ATP binding (GO:0005524);	Biological Process: protein phosphorylation (GO:0006468);
Px007362	1	Cellular Component: integral component of membrane (GO:0016021);
Px007368	10	Molecular Function: DNA binding (GO:0003677);	Molecular Function: ATP-dependent DNA helicase activity (GO:0004003);	Molecular Function: ATP binding (GO:0005524);	Molecular Function: GTP binding (GO:0005525);	Biological Process: nucleotide-excision repair (GO:0006289);	Biological Process: transcription initiation from RNA polymerase II promoter (GO:0006367);	Biological Process: mitotic sister chromatid cohesion (GO:0007064);	Biological Process: small GTPase mediated signal transduction (GO:0007264);	Cellular Component: Ctf18 RFC-like complex (GO:0031390);	Biological Process: DNA duplex unwinding (GO:0032508);
Px007369	8	Molecular Function: DNA binding (GO:0003677);	Molecular Function: ATP-dependent DNA helicase activity (GO:0004003);	Molecular Function: ATP binding (GO:0005524);	Biological Process: nucleotide-excision repair (GO:0006289);	Biological Process: transcription initiation from RNA polymerase II promoter (GO:0006367);	Biological Process: mitotic sister chromatid cohesion (GO:0007064);	Cellular Component: Ctf18 RFC-like complex (GO:0031390);	Biological Process: DNA duplex unwinding (GO:0032508);
Px007380	7	Molecular Function: transporter activity (GO:0005215);	Cellular Component: endosome (GO:0005768);	Cellular Component: trans-Golgi network (GO:0005802);	Biological Process: transport (GO:0006810);	Biological Process: lysosome organization (GO:0007040);	Cellular Component: clathrin-coated vesicle (GO:0030136);	Molecular Function: phosphatidylinositol-3,5-bisphosphate binding (GO:0080025);
Px007382	3	Molecular Function: transmembrane signaling receptor activity (GO:0004888);	Biological Process: smoothened signaling pathway (GO:0007224);	Cellular Component: integral component of membrane (GO:0016021);
Px007384	2	Biological Process: proteolysis (GO:0006508);	Molecular Function: peptidase activity (GO:0008233);
Px007394	5	Molecular Function: peroxidase activity (GO:0004601);	Biological Process: response to oxidative stress (GO:0006979);	Molecular Function: heme binding (GO:0020037);	Biological Process: oxidation-reduction process (GO:0055114);	Biological Process: cellular oxidant detoxification (GO:0098869);
Px007395	2	Molecular Function: translation initiation factor activity (GO:0003743);	Biological Process: translational initiation (GO:0006413);
Px007397	1	Cellular Component: membrane (GO:0016020);
Px007399	1	Cellular Component: integral component of membrane (GO:0016021);
Px007401	1	Cellular Component: membrane (GO:0016020);
Px007409	5	Cellular Component: mitochondrion (GO:0005739);	Biological Process: tricarboxylic acid cycle (GO:0006099);	Molecular Function: electron carrier activity (GO:0009055);	Molecular Function: oxidoreductase activity (GO:0016491);	Molecular Function: 2 iron, 2 sulfur cluster binding (GO:0051537);
Px007418	4	Molecular Function: metalloendopeptidase activity (GO:0004222);	Biological Process: proteolysis (GO:0006508);	Molecular Function: zinc ion binding (GO:0008270);	Cellular Component: integral component of membrane (GO:0016021);
Px007419	5	Molecular Function: microtubule motor activity (GO:0003777);	Molecular Function: ATP binding (GO:0005524);	Biological Process: microtubule-based movement (GO:0007018);	Molecular Function: ATPase activity (GO:0016887);	Cellular Component: dynein complex (GO:0030286);
Px007427	1	Molecular Function: calcium ion binding (GO:0005509);
Px007428	1	Molecular Function: calcium ion binding (GO:0005509);
Px007436	1	Cellular Component: integral component of membrane (GO:0016021);
Px007437	1	Cellular Component: integral component of membrane (GO:0016021);
Px007442	10	Molecular Function: sugar:proton symporter activity (GO:0005351);	Molecular Function: glucose transmembrane transporter activity (GO:0005355);	Cellular Component: integral component of plasma membrane (GO:0005887);	Molecular Function: trehalose transmembrane transporter activity (GO:0015574);	Biological Process: lactose transport (GO:0015767);	Biological Process: maltose transport (GO:0015768);	Biological Process: sucrose transport (GO:0015770);	Biological Process: trehalose transport (GO:0015771);	Biological Process: hexose transmembrane transport (GO:0035428);	Biological Process: glucose import (GO:0046323);
Px007443	8	Cellular Component: plasma membrane (GO:0005886);	Molecular Function: trehalose transmembrane transporter activity (GO:0015574);	Biological Process: lactose transport (GO:0015767);	Biological Process: maltose transport (GO:0015768);	Biological Process: sucrose transport (GO:0015770);	Biological Process: trehalose transport (GO:0015771);	Cellular Component: integral component of membrane (GO:0016021);	Biological Process: transmembrane transport (GO:0055085);
Px007445	5	Biological Process: embryonic development via the syncytial blastoderm (GO:0001700);	Molecular Function: hydroxymethylglutaryl-CoA synthase activity (GO:0004421);	Biological Process: isoprenoid biosynthetic process (GO:0008299);	Biological Process: neurogenesis (GO:0022008);	Biological Process: lateral inhibition (GO:0046331);
Px007464	1	Molecular Function: zinc ion binding (GO:0008270);
Px007471	1	Molecular Function: catalytic activity (GO:0003824);
Px007472	3	Biological Process: G-protein coupled receptor signaling pathway (GO:0007186);	Cellular Component: integral component of membrane (GO:0016021);	Molecular Function: protein-hormone receptor activity (GO:0016500);
Px007475	5	Molecular Function: aminoacyl-tRNA editing activity (GO:0002161);	Molecular Function: valine-tRNA ligase activity (GO:0004832);	Molecular Function: ATP binding (GO:0005524);	Biological Process: valyl-tRNA aminoacylation (GO:0006438);	Biological Process: regulation of translational fidelity (GO:0006450);
Px007479	5	Molecular Function: chitinase activity (GO:0004568);	Cellular Component: extracellular region (GO:0005576);	Biological Process: carbohydrate metabolic process (GO:0005975);	Biological Process: chitin catabolic process (GO:0006032);	Molecular Function: chitin binding (GO:0008061);
Px007482	4	Molecular Function: nucleotide binding (GO:0000166);	Molecular Function: protein kinase activity (GO:0004672);	Biological Process: phosphorylation (GO:0016310);	Molecular Function: ion binding (GO:0043167);
Px007493	4	Molecular Function: glutamate-5-semialdehyde dehydrogenase activity (GO:0004350);	Cellular Component: mitochondrion (GO:0005739);	Biological Process: proline biosynthetic process (GO:0006561);	Molecular Function: transferase activity (GO:0016740);
Px007499	1	Molecular Function: ATP binding (GO:0005524);
Px007508	1	Molecular Function: hydrolase activity (GO:0016787);
Px007510	2	Molecular Function: actin binding (GO:0003779);	Molecular Function: phospholipid binding (GO:0005543);
Px007512	4	Molecular Function: ATP binding (GO:0005524);	Cellular Component: cytoplasm (GO:0005737);	Biological Process: protein folding (GO:0006457);	Molecular Function: unfolded protein binding (GO:0051082);
Px007513	5	Molecular Function: DNA binding (GO:0003677);	Molecular Function: ATP binding (GO:0005524);	Cellular Component: cytoplasm (GO:0005737);	Biological Process: protein folding (GO:0006457);	Molecular Function: unfolded protein binding (GO:0051082);
Px007522	7	Molecular Function: biotin carboxylase activity (GO:0004075);	Molecular Function: pyruvate carboxylase activity (GO:0004736);	Molecular Function: ATP binding (GO:0005524);	Biological Process: pyruvate metabolic process (GO:0006090);	Biological Process: gluconeogenesis (GO:0006094);	Molecular Function: biotin binding (GO:0009374);	Molecular Function: metal ion binding (GO:0046872);
Px007524	3	Biological Process: metabolic process (GO:0008152);	Cellular Component: integral component of membrane (GO:0016021);	Molecular Function: transferase activity, transferring hexosyl groups (GO:0016758);
Px007526	3	Molecular Function: oxidoreductase activity (GO:0016491);	Molecular Function: metal ion binding (GO:0046872);	Molecular Function: iron-sulfur cluster binding (GO:0051536);
Px007529	3	Molecular Function: nucleic acid binding (GO:0003676);	Molecular Function: ATP binding (GO:0005524);	Molecular Function: ATP-dependent helicase activity (GO:0008026);
Px007534	4	Molecular Function: GTPase activator activity (GO:0005096);	Cellular Component: intracellular (GO:0005622);	Biological Process: small GTPase mediated signal transduction (GO:0007264);	Biological Process: positive regulation of GTPase activity (GO:0043547);
Px007541	9	Molecular Function: serine-type endopeptidase activity (GO:0004252);	Biological Process: determination of adult lifespan (GO:0008340);	Biological Process: insulin processing (GO:0030070);	Cellular Component: axon (GO:0030424);	Biological Process: larval feeding behavior (GO:0030536);	Biological Process: negative regulation of turning behavior involved in mating (GO:0061096);	Biological Process: regulation of locomotion involved in locomotory behavior (GO:0090325);	Biological Process: regulation of eating behavior (GO:1903998);	Biological Process: negative regulation of dense core granule transport (GO:1904810);
Px007548	4	Molecular Function: protein serine/threonine kinase activity (GO:0004674);	Molecular Function: ATP binding (GO:0005524);	Biological Process: protein phosphorylation (GO:0006468);	Molecular Function: macromolecular complex binding (GO:0044877);
Px007566	1	Molecular Function: binding (GO:0005488);
Px007574	4	Molecular Function: GTP binding (GO:0005525);	Cellular Component: intracellular (GO:0005622);	Biological Process: small GTPase mediated signal transduction (GO:0007264);	Cellular Component: membrane (GO:0016020);
Px007577	1	Molecular Function: protein-N-terminal asparagine amidohydrolase activity (GO:0008418);
Px007582	1	Molecular Function: ATP binding (GO:0005524);
Px007585	2	Cellular Component: membrane (GO:0016020);	Molecular Function: iron-sulfur cluster binding (GO:0051536);
Px007587	1	Cellular Component: integral component of membrane (GO:0016021);
Px007600	1	Molecular Function: serine-type peptidase activity (GO:0008236);
Px007601	1	Molecular Function: peptidase activity (GO:0008233);
Px007604	4	Molecular Function: structural constituent of ribosome (GO:0003735);	Cellular Component: mitochondrial ribosome (GO:0005761);	Biological Process: translation (GO:0006412);	Cellular Component: small ribosomal subunit (GO:0015935);
Px007611	2	Molecular Function: nucleic acid binding (GO:0003676);	Molecular Function: metal ion binding (GO:0046872);
Px007620	2	Cellular Component: extracellular region (GO:0005576);	Molecular Function: serine-type peptidase activity (GO:0008236);
Px007627	1	Molecular Function: metal ion binding (GO:0046872);
Px007628	1	Molecular Function: binding (GO:0005488);
Px007631	5	Molecular Function: structural molecule activity (GO:0005198);	Biological Process: cell adhesion (GO:0007155);	Cellular Component: actin cytoskeleton (GO:0015629);	Molecular Function: cadherin binding (GO:0045296);	Molecular Function: actin filament binding (GO:0051015);
Px007633	2	Molecular Function: nucleic acid binding (GO:0003676);	Molecular Function: metal ion binding (GO:0046872);
Px007638	4	Molecular Function: protein serine/threonine kinase activity (GO:0004674);	Molecular Function: ATP binding (GO:0005524);	Biological Process: protein phosphorylation (GO:0006468);	Molecular Function: macromolecular complex binding (GO:0044877);
Px007639	4	Cellular Component: ubiquitin ligase complex (GO:0000151);	Biological Process: ubiquitin-dependent protein catabolic process (GO:0006511);	Biological Process: protein ubiquitination (GO:0016567);	Molecular Function: ubiquitin-ubiquitin ligase activity (GO:0034450);
Px007643	2	Molecular Function: nucleic acid binding (GO:0003676);	Molecular Function: zinc ion binding (GO:0008270);
Px007649	5	Molecular Function: NADH dehydrogenase (ubiquinone) activity (GO:0008137);	Molecular Function: electron carrier activity (GO:0009055);	Cellular Component: membrane (GO:0016020);	Biological Process: ATP synthesis coupled electron transport (GO:0042773);	Molecular Function: iron-sulfur cluster binding (GO:0051536);
Px007652	3	Molecular Function: ARF guanyl-nucleotide exchange factor activity (GO:0005086);	Biological Process: regulation of ARF protein signal transduction (GO:0032012);	Biological Process: positive regulation of GTPase activity (GO:0043547);
Px007655	2	Cellular Component: extracellular region (GO:0005576);	Molecular Function: carboxylic ester hydrolase activity (GO:0052689);
Px007657	1	Cellular Component: integral component of membrane (GO:0016021);
Px007659	2	Biological Process: sodium ion transport (GO:0006814);	Cellular Component: membrane (GO:0016020);
Px007668	6	Molecular Function: nucleotide binding (GO:0000166);	Molecular Function: guanylate cyclase activity (GO:0004383);	Cellular Component: intracellular (GO:0005622);	Biological Process: cGMP biosynthetic process (GO:0006182);	Cellular Component: integral component of membrane (GO:0016021);	Biological Process: intracellular signal transduction (GO:0035556);
Px007670	2	Molecular Function: serine-type endopeptidase activity (GO:0004252);	Biological Process: proteolysis (GO:0006508);
Px007671	2	Molecular Function: protein-L-isoaspartate (D-aspartate) O-methyltransferase activity (GO:0004719);	Biological Process: protein methylation (GO:0006479);
Px007680	4	Molecular Function: ATP binding (GO:0005524);	Biological Process: mismatch repair (GO:0006298);	Molecular Function: mismatched DNA binding (GO:0030983);	Cellular Component: mismatch repair complex (GO:0032300);
Px007681	2	Cellular Component: integral component of membrane (GO:0016021);	Biological Process: transmembrane transport (GO:0055085);
Px007688	6	Biological Process: Mo-molybdopterin cofactor biosynthetic process (GO:0006777);	Molecular Function: Mo-molybdopterin cofactor sulfurase activity (GO:0008265);	Molecular Function: transferase activity (GO:0016740);	Molecular Function: lyase activity (GO:0016829);	Molecular Function: molybdenum ion binding (GO:0030151);	Molecular Function: pyridoxal phosphate binding (GO:0030170);
Px007695	2	Molecular Function: nucleic acid binding (GO:0003676);	Molecular Function: metal ion binding (GO:0046872);
Px007696	4	Molecular Function: nucleic acid binding (GO:0003676);	Molecular Function: helicase activity (GO:0004386);	Molecular Function: ATP binding (GO:0005524);	Molecular Function: metal ion binding (GO:0046872);
Px007697	3	Molecular Function: potassium channel activity (GO:0005267);	Cellular Component: integral component of membrane (GO:0016021);	Biological Process: potassium ion transmembrane transport (GO:0071805);
Px007698	2	Molecular Function: inositol-1,4,5-trisphosphate 3-kinase activity (GO:0008440);	Biological Process: phosphorylation (GO:0016310);
Px007703	1	Cellular Component: integral component of membrane (GO:0016021);
Px007715	7	Molecular Function: ATP binding (GO:0005524);	Cellular Component: peroxisome (GO:0005777);	Biological Process: peroxisomal long-chain fatty acid import (GO:0015910);	Cellular Component: integral component of membrane (GO:0016021);	Molecular Function: ATPase activity, coupled to transmembrane movement of substances (GO:0042626);	Molecular Function: protein homodimerization activity (GO:0042803);	Biological Process: transmembrane transport (GO:0055085);
Px007718	2	Cellular Component: nucleus (GO:0005634);	Biological Process: ribosome biogenesis (GO:0042254);
Px007721	2	Molecular Function: binding (GO:0005488);	Biological Process: response to stimulus (GO:0050896);
Px007740	2	Cellular Component: integral component of membrane (GO:0016021);	Biological Process: transmembrane transport (GO:0055085);
Px007742	1	Cellular Component: membrane (GO:0016020);
Px007745	1	Biological Process: protein folding (GO:0006457);
Px007761	3	Molecular Function: GTP binding (GO:0005525);	Cellular Component: intracellular (GO:0005622);	Biological Process: small GTPase mediated signal transduction (GO:0007264);
Px007779	1	Molecular Function: transferase activity (GO:0016740);
Px007781	4	Molecular Function: arginine-tRNA ligase activity (GO:0004814);	Molecular Function: ATP binding (GO:0005524);	Cellular Component: cytoplasm (GO:0005737);	Biological Process: arginyl-tRNA aminoacylation (GO:0006420);
Px007793	2	Cellular Component: collagen trimer (GO:0005581);	Molecular Function: lipid binding (GO:0008289);
Px007794	3	Molecular Function: phosphoprotein phosphatase activity (GO:0004721);	Cellular Component: nucleus (GO:0005634);	Biological Process: protein dephosphorylation (GO:0006470);
Px007797	2	Molecular Function: nucleotide binding (GO:0000166);	Molecular Function: nucleic acid binding (GO:0003676);
Px007798	2	Cellular Component: intracellular (GO:0005622);	Biological Process: intracellular signal transduction (GO:0035556);
Px007806	2	Molecular Function: zinc ion binding (GO:0008270);	Molecular Function: ligase activity (GO:0016874);
Px007812	4	Molecular Function: neurotransmitter:sodium symporter activity (GO:0005328);	Biological Process: neurotransmitter transport (GO:0006836);	Cellular Component: integral component of membrane (GO:0016021);	Biological Process: transmembrane transport (GO:0055085);
Px007813	4	Molecular Function: signal transducer activity (GO:0004871);	Biological Process: sensory perception of smell (GO:0007608);	Cellular Component: membrane (GO:0016020);	Biological Process: response to stimulus (GO:0050896);
Px007816	1	Biological Process: transport (GO:0006810);
Px007821	9	Molecular Function: nitric-oxide synthase activity (GO:0004517);	Molecular Function: iron ion binding (GO:0005506);	Molecular Function: calmodulin binding (GO:0005516);	Biological Process: nitric oxide biosynthetic process (GO:0006809);	Molecular Function: FMN binding (GO:0010181);	Molecular Function: heme binding (GO:0020037);	Molecular Function: flavin adenine dinucleotide binding (GO:0050660);	Molecular Function: NADP binding (GO:0050661);	Biological Process: oxidation-reduction process (GO:0055114);
Px007823	1	Molecular Function: transferase activity, transferring hexosyl groups (GO:0016758);
Px007824	4	Molecular Function: signal transducer activity (GO:0004871);	Biological Process: sensory perception of smell (GO:0007608);	Cellular Component: membrane (GO:0016020);	Biological Process: response to stimulus (GO:0050896);
Px007831	4	Biological Process: mRNA splicing, via spliceosome (GO:0000398);	Cellular Component: spliceosomal complex (GO:0005681);	Molecular Function: U6 snRNA binding (GO:0017070);	Molecular Function: U5 snRNA binding (GO:0030623);
Px007832	9	Biological Process: spliceosomal tri-snRNP complex assembly (GO:0000244);	Molecular Function: second spliceosomal transesterification activity (GO:0000386);	Cellular Component: U5 snRNP (GO:0005682);	Molecular Function: U6 snRNA binding (GO:0017070);	Molecular Function: U1 snRNA binding (GO:0030619);	Molecular Function: U2 snRNA binding (GO:0030620);	Molecular Function: U5 snRNA binding (GO:0030623);	Cellular Component: catalytic step 2 spliceosome (GO:0071013);	Molecular Function: pre-mRNA intronic binding (GO:0097157);
Px007834	3	Molecular Function: ATP binding (GO:0005524);	Biological Process: mismatch repair (GO:0006298);	Molecular Function: mismatched DNA binding (GO:0030983);
Px007835	3	Molecular Function: phosphoserine phosphatase activity (GO:0004647);	Biological Process: L-serine biosynthetic process (GO:0006564);	Biological Process: dephosphorylation (GO:0016311);
Px007846	2	Molecular Function: ferrochelatase activity (GO:0004325);	Biological Process: heme biosynthetic process (GO:0006783);
Px007855	3	Molecular Function: signal transducer activity (GO:0004871);	Biological Process: signal transduction (GO:0007165);	Cellular Component: membrane (GO:0016020);
Px007857	9	Molecular Function: G-protein coupled receptor activity (GO:0004930);	Biological Process: G-protein coupled receptor signaling pathway (GO:0007186);	Biological Process: visual perception (GO:0007601);	Biological Process: phototransduction (GO:0007602);	Biological Process: biosynthetic process (GO:0009058);	Molecular Function: photoreceptor activity (GO:0009881);	Cellular Component: integral component of membrane (GO:0016021);	Molecular Function: hydroxymethyl-, formyl- and related transferase activity (GO:0016742);	Biological Process: protein-chromophore linkage (GO:0018298);
Px007861	1	Cellular Component: integral component of membrane (GO:0016021);
Px007863	3	Molecular Function: phosphogluconate dehydrogenase (decarboxylating) activity (GO:0004616);	Biological Process: pentose-phosphate shunt (GO:0006098);	Biological Process: oxidation-reduction process (GO:0055114);
Px007866	2	Biological Process: protein ubiquitination (GO:0016567);	Biological Process: positive regulation of canonical Wnt signaling pathway (GO:0090263);
Px007879	7	Molecular Function: transcription factor activity, sequence-specific DNA binding (GO:0003700);	Molecular Function: steroid hormone receptor activity (GO:0003707);	Cellular Component: nucleus (GO:0005634);	Biological Process: regulation of transcription, DNA-templated (GO:0006355);	Molecular Function: zinc ion binding (GO:0008270);	Biological Process: steroid hormone mediated signaling pathway (GO:0043401);	Molecular Function: sequence-specific DNA binding (GO:0043565);
Px007889	2	Biological Process: transport (GO:0006810);	Cellular Component: membrane (GO:0016020);
Px007901	2	Molecular Function: serine-type endopeptidase activity (GO:0004252);	Biological Process: proteolysis (GO:0006508);
Px007902	2	Molecular Function: serine-type endopeptidase activity (GO:0004252);	Biological Process: proteolysis (GO:0006508);
Px007903	2	Molecular Function: serine-type endopeptidase activity (GO:0004252);	Biological Process: proteolysis (GO:0006508);
Px007912	2	Biological Process: transport (GO:0006810);	Cellular Component: membrane (GO:0016020);
Px007913	1	Molecular Function: transporter activity (GO:0005215);
Px007919	5	Molecular Function: transcription factor activity, sequence-specific DNA binding (GO:0003700);	Cellular Component: nucleus (GO:0005634);	Biological Process: regulation of transcription, DNA-templated (GO:0006355);	Molecular Function: zinc ion binding (GO:0008270);	Cellular Component: integral component of membrane (GO:0016021);
Px007926	2	Cellular Component: cytoskeleton (GO:0005856);	Molecular Function: zinc ion binding (GO:0008270);
Px007934	5	Molecular Function: voltage-gated potassium channel activity (GO:0005249);	Cellular Component: voltage-gated potassium channel complex (GO:0008076);	Biological Process: regulation of ion transmembrane transport (GO:0034765);	Biological Process: protein homooligomerization (GO:0051260);	Biological Process: potassium ion transmembrane transport (GO:0071805);
Px007939	1	Cellular Component: integral component of membrane (GO:0016021);
Px007944	3	Molecular Function: G-protein coupled receptor activity (GO:0004930);	Biological Process: signal transduction (GO:0007165);	Cellular Component: membrane (GO:0016020);
Px007947	1	Molecular Function: transferase activity (GO:0016740);
Px007950	3	Molecular Function: ATP binding (GO:0005524);	Cellular Component: integral component of membrane (GO:0016021);	Molecular Function: ATPase activity (GO:0016887);
Px007966	3	Molecular Function: calcium ion binding (GO:0005509);	Biological Process: homophilic cell adhesion via plasma membrane adhesion molecules (GO:0007156);	Cellular Component: integral component of membrane (GO:0016021);
Px007968	6	Molecular Function: protein kinase C activity (GO:0004697);	Molecular Function: ATP binding (GO:0005524);	Cellular Component: intracellular (GO:0005622);	Biological Process: protein phosphorylation (GO:0006468);	Biological Process: intracellular signal transduction (GO:0035556);	Molecular Function: metal ion binding (GO:0046872);
Px007969	6	Biological Process: mRNA splicing, via spliceosome (GO:0000398);	Molecular Function: ATP-dependent RNA helicase activity (GO:0004004);	Molecular Function: ATP binding (GO:0005524);	Cellular Component: spliceosomal complex (GO:0005681);	Cellular Component: cytoplasm (GO:0005737);	Molecular Function: RNA binding (GO:0044822);
Px007975	2	Molecular Function: GTPase activity (GO:0003924);	Molecular Function: GTP binding (GO:0005525);
Px007978	2	Biological Process: proteolysis (GO:0006508);	Molecular Function: omega peptidase activity (GO:0008242);
Px007985	1	Biological Process: signal transduction (GO:0007165);
Px008010	2	Molecular Function: calcium ion binding (GO:0005509);	Cellular Component: integral component of membrane (GO:0016021);
Px008021	7	Molecular Function: ionotropic glutamate receptor activity (GO:0004970);	Molecular Function: extracellular-glutamate-gated ion channel activity (GO:0005234);	Cellular Component: integral component of membrane (GO:0016021);	Cellular Component: cell junction (GO:0030054);	Biological Process: ion transmembrane transport (GO:0034220);	Biological Process: ionotropic glutamate receptor signaling pathway (GO:0035235);	Cellular Component: postsynaptic membrane (GO:0045211);
Px008024	1	Cellular Component: integral component of membrane (GO:0016021);
Px008026	6	Molecular Function: monooxygenase activity (GO:0004497);	Molecular Function: iron ion binding (GO:0005506);	Cellular Component: integral component of membrane (GO:0016021);	Molecular Function: oxidoreductase activity, acting on paired donors, with incorporation or reduction of molecular oxygen (GO:0016705);	Molecular Function: heme binding (GO:0020037);	Biological Process: oxidation-reduction process (GO:0055114);
Px008031	4	Molecular Function: protein serine/threonine kinase activity (GO:0004674);	Molecular Function: ATP binding (GO:0005524);	Biological Process: protein phosphorylation (GO:0006468);	Cellular Component: integral component of membrane (GO:0016021);
Px008037	6	Biological Process: negative regulation of transcription from RNA polymerase II promoter (GO:0000122);	Biological Process: cell fate determination (GO:0001709);	Molecular Function: transcription factor activity, sequence-specific DNA binding (GO:0003700);	Cellular Component: nucleus (GO:0005634);	Molecular Function: sequence-specific DNA binding (GO:0043565);	Biological Process: negative regulation of cell differentiation (GO:0045596);
Px008048	3	Molecular Function: hormone activity (GO:0005179);	Cellular Component: extracellular region (GO:0005576);	Cellular Component: membrane (GO:0016020);
Px008049	5	Molecular Function: transmembrane receptor protein tyrosine kinase activity (GO:0004714);	Molecular Function: ATP binding (GO:0005524);	Biological Process: transmembrane receptor protein tyrosine kinase signaling pathway (GO:0007169);	Cellular Component: integral component of membrane (GO:0016021);	Biological Process: peptidyl-tyrosine phosphorylation (GO:0018108);
Px008054	3	Biological Process: ATP hydrolysis coupled proton transport (GO:0015991);	Cellular Component: proton-transporting two-sector ATPase complex, catalytic domain (GO:0033178);	Molecular Function: proton-transporting ATPase activity, rotational mechanism (GO:0046961);
Px008055	7	Molecular Function: ionotropic glutamate receptor activity (GO:0004970);	Molecular Function: extracellular-glutamate-gated ion channel activity (GO:0005234);	Cellular Component: integral component of membrane (GO:0016021);	Cellular Component: cell junction (GO:0030054);	Biological Process: ion transmembrane transport (GO:0034220);	Biological Process: ionotropic glutamate receptor signaling pathway (GO:0035235);	Cellular Component: postsynaptic membrane (GO:0045211);
Px008056	2	Cellular Component: integral component of membrane (GO:0016021);	Biological Process: transmembrane transport (GO:0055085);
Px008057	3	Cellular Component: plasma membrane (GO:0005886);	Cellular Component: integral component of membrane (GO:0016021);	Biological Process: sensory perception of taste (GO:0050909);
Px008060	3	Molecular Function: G-protein coupled receptor activity (GO:0004930);	Biological Process: G-protein coupled receptor signaling pathway (GO:0007186);	Cellular Component: integral component of membrane (GO:0016021);
Px008062	5	Molecular Function: chitinase activity (GO:0004568);	Cellular Component: extracellular region (GO:0005576);	Biological Process: carbohydrate metabolic process (GO:0005975);	Biological Process: chitin catabolic process (GO:0006032);	Molecular Function: chitin binding (GO:0008061);
Px008067	5	Molecular Function: translation elongation factor activity (GO:0003746);	Molecular Function: GTPase activity (GO:0003924);	Molecular Function: GTP binding (GO:0005525);	Cellular Component: cytoplasm (GO:0005737);	Biological Process: translational elongation (GO:0006414);
Px008073	1	Molecular Function: zinc ion binding (GO:0008270);
Px008080	1	Cellular Component: integral component of membrane (GO:0016021);
Px008081	4	Cellular Component: integral component of membrane (GO:0016021);	Biological Process: sphingolipid biosynthetic process (GO:0030148);	Molecular Function: sphingolipid delta-4 desaturase activity (GO:0042284);	Biological Process: oxidation-reduction process (GO:0055114);
Px008091	1	Cellular Component: integral component of membrane (GO:0016021);
Px008093	2	Cellular Component: integral component of membrane (GO:0016021);	Molecular Function: transferase activity, transferring acyl groups other than amino-acyl groups (GO:0016747);
Px008100	1	Cellular Component: integral component of membrane (GO:0016021);
Px008101	6	Cellular Component: histone acetyltransferase complex (GO:0000123);	Molecular Function: transcription coactivator activity (GO:0003713);	Molecular Function: histone acetyltransferase activity (GO:0004402);	Biological Process: regulation of transcription, DNA-templated (GO:0006355);	Molecular Function: zinc ion binding (GO:0008270);	Biological Process: histone acetylation (GO:0016573);
Px008106	6	Molecular Function: aminoacylase activity (GO:0004046);	Cellular Component: cytoplasm (GO:0005737);	Biological Process: proteolysis (GO:0006508);	Biological Process: cellular amino acid metabolic process (GO:0006520);	Molecular Function: metallopeptidase activity (GO:0008237);	Molecular Function: metal ion binding (GO:0046872);
Px008108	3	Biological Process: lipid metabolic process (GO:0006629);	Biological Process: signal transduction (GO:0007165);	Molecular Function: phosphoric diester hydrolase activity (GO:0008081);
Px008113	1	Biological Process: single-organism process (GO:0044699);
Px008119	6	Molecular Function: extracellular ligand-gated ion channel activity (GO:0005230);	Cellular Component: plasma membrane (GO:0005886);	Cellular Component: integral component of membrane (GO:0016021);	Cellular Component: cell junction (GO:0030054);	Biological Process: ion transmembrane transport (GO:0034220);	Cellular Component: synapse (GO:0045202);
Px008121	2	Molecular Function: metalloendopeptidase activity (GO:0004222);	Biological Process: proteolysis (GO:0006508);
Px008132	4	Molecular Function: voltage-gated chloride channel activity (GO:0005247);	Biological Process: chloride transport (GO:0006821);	Cellular Component: integral component of membrane (GO:0016021);	Biological Process: regulation of anion transmembrane transport (GO:1903959);
Px008133	6	Molecular Function: nucleic acid binding (GO:0003676);	Molecular Function: voltage-gated chloride channel activity (GO:0005247);	Biological Process: chloride transport (GO:0006821);	Cellular Component: integral component of membrane (GO:0016021);	Molecular Function: metal ion binding (GO:0046872);	Biological Process: regulation of anion transmembrane transport (GO:1903959);
Px008135	1	Molecular Function: oxidoreductase activity (GO:0016491);
Px008138	5	Molecular Function: RNA binding (GO:0003723);	Molecular Function: tyrosine-tRNA ligase activity (GO:0004831);	Molecular Function: ATP binding (GO:0005524);	Cellular Component: cytoplasm (GO:0005737);	Biological Process: tyrosyl-tRNA aminoacylation (GO:0006437);
Px008143	1	Cellular Component: membrane (GO:0016020);
Px008144	7	Molecular Function: ribonuclease activity (GO:0004540);	Molecular Function: protein kinase activity (GO:0004672);	Molecular Function: ATP binding (GO:0005524);	Biological Process: mRNA processing (GO:0006397);	Biological Process: protein phosphorylation (GO:0006468);	Cellular Component: integral component of membrane (GO:0016021);	Biological Process: RNA phosphodiester bond hydrolysis (GO:0090501);
Px008161	1	Cellular Component: membrane (GO:0016020);
Px008162	1	Cellular Component: integral component of membrane (GO:0016021);
Px008175	1	Molecular Function: ATP binding (GO:0005524);
Px008185	3	Molecular Function: transporter activity (GO:0005215);	Cellular Component: intracellular (GO:0005622);	Biological Process: transport (GO:0006810);
Px008186	1	Cellular Component: membrane (GO:0016020);
Px008190	3	Molecular Function: transporter activity (GO:0005215);	Cellular Component: intracellular (GO:0005622);	Biological Process: transport (GO:0006810);
Px008198	3	Molecular Function: potassium channel activity (GO:0005267);	Cellular Component: integral component of membrane (GO:0016021);	Biological Process: potassium ion transmembrane transport (GO:0071805);
Px008209	7	Molecular Function: ubiquitin-protein transferase activity (GO:0004842);	Cellular Component: nucleus (GO:0005634);	Biological Process: ubiquitin-dependent protein catabolic process (GO:0006511);	Biological Process: multicellular organism development (GO:0007275);	Molecular Function: zinc ion binding (GO:0008270);	Biological Process: protein ubiquitination (GO:0016567);	Molecular Function: ligase activity (GO:0016874);
Px008220	6	Molecular Function: DNA binding (GO:0003677);	Molecular Function: chromatin binding (GO:0003682);	Molecular Function: DNA (cytosine-5-)-methyltransferase activity (GO:0003886);	Cellular Component: nucleus (GO:0005634);	Molecular Function: zinc ion binding (GO:0008270);	Biological Process: C-5 methylation of cytosine (GO:0090116);
Px008231	2	Cellular Component: intracellular (GO:0005622);	Biological Process: intracellular signal transduction (GO:0035556);
Px008249	5	Molecular Function: microtubule motor activity (GO:0003777);	Molecular Function: ATP binding (GO:0005524);	Cellular Component: microtubule (GO:0005874);	Biological Process: microtubule-based movement (GO:0007018);	Molecular Function: microtubule binding (GO:0008017);
Px008251	2	Biological Process: rRNA processing (GO:0006364);	Cellular Component: small-subunit processome (GO:0032040);
Px008254	5	Molecular Function: transporter activity (GO:0005215);	Molecular Function: ATP binding (GO:0005524);	Biological Process: transport (GO:0006810);	Cellular Component: integral component of membrane (GO:0016021);	Molecular Function: ATPase activity (GO:0016887);
Px008255	5	Molecular Function: transporter activity (GO:0005215);	Molecular Function: ATP binding (GO:0005524);	Biological Process: transport (GO:0006810);	Cellular Component: integral component of membrane (GO:0016021);	Molecular Function: ATPase activity (GO:0016887);
Px008256	5	Molecular Function: transporter activity (GO:0005215);	Molecular Function: ATP binding (GO:0005524);	Biological Process: transport (GO:0006810);	Cellular Component: integral component of membrane (GO:0016021);	Molecular Function: ATPase activity (GO:0016887);
Px008257	5	Molecular Function: transporter activity (GO:0005215);	Molecular Function: ATP binding (GO:0005524);	Biological Process: transport (GO:0006810);	Cellular Component: integral component of membrane (GO:0016021);	Molecular Function: ATPase activity (GO:0016887);
Px008260	3	Biological Process: ubiquitin-dependent protein catabolic process (GO:0006511);	Biological Process: protein deubiquitination (GO:0016579);	Molecular Function: thiol-dependent ubiquitinyl hydrolase activity (GO:0036459);
Px008269	2	Molecular Function: acetylgalactosaminyltransferase activity (GO:0008376);	Cellular Component: Golgi cisterna membrane (GO:0032580);
Px008277	6	Molecular Function: aminopeptidase activity (GO:0004177);	Cellular Component: plasma membrane (GO:0005886);	Biological Process: proteolysis (GO:0006508);	Molecular Function: metallopeptidase activity (GO:0008237);	Molecular Function: zinc ion binding (GO:0008270);	Cellular Component: anchored component of membrane (GO:0031225);
Px008281	7	Molecular Function: microtubule motor activity (GO:0003777);	Molecular Function: ATP binding (GO:0005524);	Cellular Component: kinesin complex (GO:0005871);	Cellular Component: microtubule (GO:0005874);	Biological Process: microtubule-based movement (GO:0007018);	Molecular Function: microtubule binding (GO:0008017);	Molecular Function: ATPase activity (GO:0016887);
Px008284	2	Cellular Component: nucleus (GO:0005634);	Biological Process: regulation of transcription, DNA-templated (GO:0006355);
Px008286	5	Molecular Function: aminoacyl-tRNA editing activity (GO:0002161);	Molecular Function: valine-tRNA ligase activity (GO:0004832);	Molecular Function: ATP binding (GO:0005524);	Biological Process: valyl-tRNA aminoacylation (GO:0006438);	Biological Process: regulation of translational fidelity (GO:0006450);
Px008297	4	Molecular Function: calmodulin-dependent protein kinase activity (GO:0004683);	Molecular Function: calmodulin binding (GO:0005516);	Molecular Function: ATP binding (GO:0005524);	Biological Process: protein phosphorylation (GO:0006468);
Px008314	1	Molecular Function: zinc ion binding (GO:0008270);
Px008315	1	Cellular Component: histone acetyltransferase complex (GO:0000123);
Px008319	4	Molecular Function: ionotropic glutamate receptor activity (GO:0004970);	Cellular Component: integral component of membrane (GO:0016021);	Biological Process: ion transmembrane transport (GO:0034220);	Biological Process: ionotropic glutamate receptor signaling pathway (GO:0035235);
Px008326	4	Molecular Function: oxidoreductase activity, acting on NAD(P)H (GO:0016651);	Molecular Function: quinone binding (GO:0048038);	Molecular Function: NAD binding (GO:0051287);	Biological Process: oxidation-reduction process (GO:0055114);
Px008338	1	Cellular Component: integral component of membrane (GO:0016021);
Px008372	4	Cellular Component: intracellular (GO:0005622);	Molecular Function: kinase activity (GO:0016301);	Biological Process: phosphatidylinositol phosphorylation (GO:0046854);	Biological Process: phosphatidylinositol-mediated signaling (GO:0048015);
Px008383	5	Biological Process: protein peptidyl-prolyl isomerization (GO:0000413);	Molecular Function: peptidyl-prolyl cis-trans isomerase activity (GO:0003755);	Molecular Function: ubiquitin-protein transferase activity (GO:0004842);	Biological Process: protein folding (GO:0006457);	Biological Process: protein ubiquitination (GO:0016567);
Px008385	3	Cellular Component: cytoskeleton (GO:0005856);	Biological Process: cell-matrix adhesion (GO:0007160);	Molecular Function: zinc ion binding (GO:0008270);
Px008387	3	Molecular Function: transcription factor activity, sequence-specific DNA binding (GO:0003700);	Biological Process: regulation of transcription, DNA-templated (GO:0006355);	Molecular Function: sequence-specific DNA binding (GO:0043565);
Px008389	5	Cellular Component: Golgi apparatus (GO:0005794);	Biological Process: intracellular protein transport (GO:0006886);	Molecular Function: protein transporter activity (GO:0008565);	Biological Process: vesicle-mediated transport (GO:0016192);	Cellular Component: clathrin adaptor complex (GO:0030131);
Px008390	4	Molecular Function: transcription factor activity, sequence-specific DNA binding (GO:0003700);	Cellular Component: nucleus (GO:0005634);	Biological Process: regulation of transcription, DNA-templated (GO:0006355);	Molecular Function: sequence-specific DNA binding (GO:0043565);
Px008396	1	Molecular Function: insulin receptor binding (GO:0005158);
Px008400	8	Molecular Function: steroid hormone receptor activity (GO:0003707);	Molecular Function: thyroid hormone receptor activity (GO:0004887);	Cellular Component: nucleus (GO:0005634);	Biological Process: regulation of transcription, DNA-templated (GO:0006355);	Molecular Function: zinc ion binding (GO:0008270);	Biological Process: intracellular receptor signaling pathway (GO:0030522);	Biological Process: steroid hormone mediated signaling pathway (GO:0043401);	Molecular Function: sequence-specific DNA binding (GO:0043565);
Px008406	3	Molecular Function: serine-type endopeptidase activity (GO:0004252);	Biological Process: proteolysis (GO:0006508);	Cellular Component: integral component of membrane (GO:0016021);
Px008411	7	Molecular Function: nucleotide binding (GO:0000166);	Molecular Function: adenylate cyclase activity (GO:0004016);	Cellular Component: intracellular (GO:0005622);	Cellular Component: plasma membrane (GO:0005886);	Biological Process: cAMP biosynthetic process (GO:0006171);	Cellular Component: integral component of membrane (GO:0016021);	Biological Process: intracellular signal transduction (GO:0035556);
Px008412	6	Molecular Function: chitin deacetylase activity (GO:0004099);	Cellular Component: extracellular region (GO:0005576);	Biological Process: carbohydrate metabolic process (GO:0005975);	Biological Process: chitin metabolic process (GO:0006030);	Molecular Function: chitin binding (GO:0008061);	Molecular Function: pullulanase activity (GO:0051060);
Px008416	3	Molecular Function: ubiquitin-protein transferase activity (GO:0004842);	Biological Process: protein ubiquitination (GO:0016567);	Molecular Function: ligase activity (GO:0016874);
Px008417	2	Cellular Component: kinesin complex (GO:0005871);	Molecular Function: kinesin binding (GO:0019894);
Px008419	11	Molecular Function: GTPase activity (GO:0003924);	Molecular Function: GTP binding (GO:0005525);	Cellular Component: trans-Golgi network (GO:0005802);	Cellular Component: cytosol (GO:0005829);	Biological Process: Golgi to endosome transport (GO:0006895);	Biological Process: small GTPase mediated signal transduction (GO:0007264);	Biological Process: endocytic recycling (GO:0032456);	Biological Process: defense response to bacterium (GO:0042742);	Cellular Component: phagocytic vesicle (GO:0045335);	Cellular Component: recycling endosome (GO:0055037);	Biological Process: phagosome maturation (GO:0090382);
Px008421	2	Molecular Function: ATP binding (GO:0005524);	Molecular Function: hydrolase activity, acting on acid anhydrides (GO:0016817);
Px008426	2	Cellular Component: actin cytoskeleton (GO:0015629);	Biological Process: regulation of actin filament polymerization (GO:0030833);
Px008429	1	Cellular Component: membrane (GO:0016020);
Px008437	4	Biological Process: tRNA dihydrouridine synthesis (GO:0002943);	Molecular Function: tRNA dihydrouridine synthase activity (GO:0017150);	Molecular Function: flavin adenine dinucleotide binding (GO:0050660);	Biological Process: oxidation-reduction process (GO:0055114);
Px008438	3	Molecular Function: transcription coactivator activity (GO:0003713);	Cellular Component: nucleus (GO:0005634);	Biological Process: regulation of nucleic acid-templated transcription (GO:1903506);
Px008439	4	Cellular Component: cytoplasm (GO:0005737);	Cellular Component: microtubule organizing center (GO:0005815);	Cellular Component: spindle (GO:0005819);	Biological Process: cell cycle (GO:0007049);
Px008463	5	Molecular Function: 1-pyrroline-5-carboxylate dehydrogenase activity (GO:0003842);	Molecular Function: aldehyde dehydrogenase (NAD) activity (GO:0004029);	Biological Process: glutamate biosynthetic process (GO:0006537);	Biological Process: proline biosynthetic process (GO:0006561);	Biological Process: oxidation-reduction process (GO:0055114);
Px008467	1	Molecular Function: binding (GO:0005488);
Px008473	4	Molecular Function: receptor binding (GO:0005102);	Cellular Component: proteinaceous extracellular matrix (GO:0005578);	Biological Process: multicellular organism development (GO:0007275);	Biological Process: Wnt signaling pathway (GO:0016055);
Px008480	1	Cellular Component: membrane (GO:0016020);
Px008486	2	Molecular Function: ubiquitin-protein transferase activity (GO:0004842);	Biological Process: protein ubiquitination (GO:0016567);
Px008487	3	Molecular Function: binding (GO:0005488);	Biological Process: regulation of cellular protein metabolic process (GO:0032268);	Biological Process: regulation of kinase activity (GO:0043549);
Px008488	7	Biological Process: regulation of translation (GO:0006417);	Molecular Function: protein kinase regulator activity (GO:0019887);	Molecular Function: protein kinase binding (GO:0019901);	Biological Process: cellular response to stress (GO:0033554);	Biological Process: positive regulation of kinase activity (GO:0033674);	Molecular Function: ribosome binding (GO:0043022);	Biological Process: regulation of protein kinase activity (GO:0045859);
Px008489	5	Molecular Function: monooxygenase activity (GO:0004497);	Molecular Function: iron ion binding (GO:0005506);	Molecular Function: oxidoreductase activity, acting on paired donors, with incorporation or reduction of molecular oxygen (GO:0016705);	Molecular Function: heme binding (GO:0020037);	Biological Process: oxidation-reduction process (GO:0055114);
Px008490	3	Molecular Function: binding (GO:0005488);	Biological Process: regulation of cellular protein metabolic process (GO:0032268);	Biological Process: regulation of kinase activity (GO:0043549);
Px008495	1	Biological Process: immune system process (GO:0002376);
Px008499	3	Molecular Function: oxidoreductase activity, acting on CH-OH group of donors (GO:0016614);	Molecular Function: flavin adenine dinucleotide binding (GO:0050660);	Biological Process: oxidation-reduction process (GO:0055114);
Px008504	1	Molecular Function: oxidoreductase activity, acting on CH-OH group of donors (GO:0016614);
Px008505	1	Molecular Function: oxidoreductase activity (GO:0016491);
Px008506	1	Molecular Function: oxidoreductase activity, acting on CH-OH group of donors (GO:0016614);
Px008510	2	Cellular Component: intracellular (GO:0005622);	Biological Process: transport (GO:0006810);
Px008513	1	Molecular Function: binding (GO:0005488);
Px008519	2	Cellular Component: integral component of membrane (GO:0016021);	Biological Process: transmembrane transport (GO:0055085);
Px008521	2	Biological Process: acetyl-CoA metabolic process (GO:0006084);	Molecular Function: transferase activity (GO:0016740);
Px008522	5	Molecular Function: ATP binding (GO:0005524);	Biological Process: ATP hydrolysis coupled proton transport (GO:0015991);	Molecular Function: hydrolase activity, acting on acid anhydrides, catalyzing transmembrane movement of substances (GO:0016820);	Cellular Component: proton-transporting V-type ATPase, V1 domain (GO:0033180);	Biological Process: ATP metabolic process (GO:0046034);
Px008529	3	Molecular Function: thyrotropin-releasing hormone receptor activity (GO:0004997);	Biological Process: G-protein coupled receptor signaling pathway (GO:0007186);	Cellular Component: integral component of membrane (GO:0016021);
Px008531	2	Biological Process: protein complex assembly (GO:0006461);	Biological Process: regulation of phosphoprotein phosphatase activity (GO:0034047);
Px008534	4	Molecular Function: G-protein coupled receptor activity (GO:0004930);	Biological Process: G-protein coupled receptor signaling pathway (GO:0007186);	Cellular Component: integral component of membrane (GO:0016021);	Molecular Function: transferase activity (GO:0016740);
Px008539	5	Molecular Function: DNA binding (GO:0003677);	Molecular Function: transcription factor activity, sequence-specific DNA binding (GO:0003700);	Cellular Component: nucleus (GO:0005634);	Cellular Component: cytoplasm (GO:0005737);	Biological Process: regulation of transcription, DNA-templated (GO:0006355);
Px008549	10	Molecular Function: phosphotyrosine residue binding (GO:0001784);	Molecular Function: ubiquitin-protein transferase activity (GO:0004842);	Molecular Function: signal transducer activity (GO:0004871);	Molecular Function: calcium ion binding (GO:0005509);	Cellular Component: nucleus (GO:0005634);	Biological Process: cell surface receptor signaling pathway (GO:0007166);	Molecular Function: zinc ion binding (GO:0008270);	Biological Process: protein ubiquitination (GO:0016567);	Molecular Function: ligase activity (GO:0016874);	Biological Process: regulation of signaling (GO:0023051);
Px008551	3	Molecular Function: protein serine/threonine kinase activity (GO:0004674);	Molecular Function: ATP binding (GO:0005524);	Biological Process: protein phosphorylation (GO:0006468);
Px008554	5	Molecular Function: RNA binding (GO:0003723);	Molecular Function: polynucleotide adenylyltransferase activity (GO:0004652);	Cellular Component: nucleus (GO:0005634);	Biological Process: RNA 3'-end processing (GO:0031123);	Biological Process: RNA polyadenylation (GO:0043631);
Px008556	3	Molecular Function: GTP binding (GO:0005525);	Cellular Component: intracellular (GO:0005622);	Biological Process: small GTPase mediated signal transduction (GO:0007264);
Px008564	3	Molecular Function: catalytic activity (GO:0003824);	Molecular Function: organic cyclic compound binding (GO:0097159);	Molecular Function: heterocyclic compound binding (GO:1901363);
Px008572	2	Molecular Function: catalytic activity (GO:0003824);	Biological Process: metabolic process (GO:0008152);
Px008577	1	Cellular Component: membrane (GO:0016020);
Px008583	3	Molecular Function: transferase activity, transferring glycosyl groups (GO:0016757);	Molecular Function: organic cyclic compound binding (GO:0097159);	Molecular Function: heterocyclic compound binding (GO:1901363);
Px008587	1	Cellular Component: integral component of membrane (GO:0016021);
Px008590	2	Biological Process: ion transport (GO:0006811);	Cellular Component: membrane (GO:0016020);
Px008598	2	Biological Process: GPI anchor biosynthetic process (GO:0006506);	Cellular Component: integral component of membrane (GO:0016021);
Px008601	3	Cellular Component: integral component of membrane (GO:0016021);	Molecular Function: substrate-specific transmembrane transporter activity (GO:0022891);	Biological Process: transmembrane transport (GO:0055085);
Px008623	1	Cellular Component: proteasome complex (GO:0000502);
Px008639	2	Biological Process: transport (GO:0006810);	Cellular Component: integral component of membrane (GO:0016021);
Px008643	2	Molecular Function: translation initiation factor activity (GO:0003743);	Biological Process: translational initiation (GO:0006413);
Px008644	8	Molecular Function: G-protein coupled receptor binding (GO:0001664);	Molecular Function: GTPase activity (GO:0003924);	Molecular Function: signal transducer activity (GO:0004871);	Molecular Function: GTP binding (GO:0005525);	Cellular Component: intracellular (GO:0005622);	Biological Process: G-protein coupled receptor signaling pathway (GO:0007186);	Biological Process: small GTPase mediated signal transduction (GO:0007264);	Molecular Function: G-protein beta/gamma-subunit complex binding (GO:0031683);
Px008648	1	Molecular Function: structural constituent of cuticle (GO:0042302);
Px008649	1	Molecular Function: structural constituent of cuticle (GO:0042302);
Px008650	1	Molecular Function: structural constituent of cuticle (GO:0042302);
Px008654	1	Molecular Function: structural constituent of cuticle (GO:0042302);
Px008655	1	Molecular Function: structural constituent of cuticle (GO:0042302);
Px008658	3	Molecular Function: actin binding (GO:0003779);	Biological Process: vesicle-mediated transport (GO:0016192);	Biological Process: actin nucleation (GO:0045010);
Px008675	5	Molecular Function: calcium-transporting ATPase activity (GO:0005388);	Molecular Function: ATP binding (GO:0005524);	Cellular Component: integral component of membrane (GO:0016021);	Molecular Function: metal ion binding (GO:0046872);	Biological Process: calcium ion transmembrane transport (GO:0070588);
Px008677	2	Cellular Component: extracellular region (GO:0005576);	Biological Process: regulation of innate immune response (GO:0045088);
Px008679	4	Molecular Function: nucleotide binding (GO:0000166);	Biological Process: transport (GO:0006810);	Cellular Component: membrane (GO:0016020);	Molecular Function: ATPase activity (GO:0016887);
Px008682	1	Molecular Function: peptidase activity (GO:0008233);
Px008688	1	Cellular Component: integral component of membrane (GO:0016021);
Px008691	1	Cellular Component: integral component of membrane (GO:0016021);
Px008692	1	Cellular Component: integral component of membrane (GO:0016021);
Px008694	1	Cellular Component: membrane (GO:0016020);
Px008701	5	Molecular Function: nucleotide binding (GO:0000166);	Molecular Function: RNA binding (GO:0003723);	Cellular Component: nucleus (GO:0005634);	Cellular Component: cytoplasm (GO:0005737);	Biological Process: mRNA export from nucleus (GO:0006406);
Px008705	1	Molecular Function: metal ion binding (GO:0046872);
Px008718	8	Molecular Function: steroid hormone receptor activity (GO:0003707);	Molecular Function: RNA polymerase II transcription factor activity, ligand-activated sequence-specific DNA binding (GO:0004879);	Cellular Component: nucleus (GO:0005634);	Biological Process: regulation of transcription, DNA-templated (GO:0006355);	Molecular Function: zinc ion binding (GO:0008270);	Biological Process: intracellular receptor signaling pathway (GO:0030522);	Biological Process: steroid hormone mediated signaling pathway (GO:0043401);	Molecular Function: sequence-specific DNA binding (GO:0043565);
Px008731	1	Molecular Function: calcium ion binding (GO:0005509);
Px008733	4	Molecular Function: nucleotide binding (GO:0000166);	Molecular Function: nucleic acid binding (GO:0003676);	Cellular Component: viral nucleocapsid (GO:0019013);	Cellular Component: intracellular ribonucleoprotein complex (GO:0030529);
Px008751	4	Molecular Function: RNA-directed DNA polymerase activity (GO:0003964);	Molecular Function: endonuclease activity (GO:0004519);	Biological Process: RNA-dependent DNA biosynthetic process (GO:0006278);	Biological Process: nucleic acid phosphodiester bond hydrolysis (GO:0090305);
Px008755	1	Molecular Function: zinc ion binding (GO:0008270);
Px008757	1	Molecular Function: zinc ion binding (GO:0008270);
Px008768	7	Molecular Function: transcription factor activity, sequence-specific DNA binding (GO:0003700);	Molecular Function: steroid hormone receptor activity (GO:0003707);	Cellular Component: nucleus (GO:0005634);	Biological Process: regulation of transcription, DNA-templated (GO:0006355);	Molecular Function: zinc ion binding (GO:0008270);	Biological Process: steroid hormone mediated signaling pathway (GO:0043401);	Molecular Function: sequence-specific DNA binding (GO:0043565);
Px008769	3	Cellular Component: nucleus (GO:0005634);	Biological Process: regulation of transcription, DNA-templated (GO:0006355);	Molecular Function: sequence-specific DNA binding (GO:0043565);
Px008774	5	Cellular Component: mitochondrial inner membrane (GO:0005743);	Biological Process: tricarboxylic acid cycle (GO:0006099);	Molecular Function: succinate dehydrogenase (ubiquinone) activity (GO:0008177);	Biological Process: electron transport chain (GO:0022900);	Molecular Function: flavin adenine dinucleotide binding (GO:0050660);
Px008789	2	Molecular Function: nucleotide binding (GO:0000166);	Molecular Function: DNA binding (GO:0003677);
Px008801	2	Cellular Component: integral component of membrane (GO:0016021);	Molecular Function: carbohydrate binding (GO:0030246);
Px008826	3	Molecular Function: malic enzyme activity (GO:0004470);	Molecular Function: binding (GO:0005488);	Biological Process: single-organism metabolic process (GO:0044710);
Px008834	2	Molecular Function: nucleic acid binding (GO:0003676);	Molecular Function: metal ion binding (GO:0046872);
Px008847	1	Cellular Component: integral component of membrane (GO:0016021);
Px008855	2	Molecular Function: catalytic activity (GO:0003824);	Biological Process: carbohydrate metabolic process (GO:0005975);
Px008858	7	Molecular Function: ionotropic glutamate receptor activity (GO:0004970);	Molecular Function: extracellular-glutamate-gated ion channel activity (GO:0005234);	Cellular Component: integral component of membrane (GO:0016021);	Cellular Component: cell junction (GO:0030054);	Biological Process: ion transmembrane transport (GO:0034220);	Biological Process: ionotropic glutamate receptor signaling pathway (GO:0035235);	Cellular Component: postsynaptic membrane (GO:0045211);
Px008860	1	Molecular Function: catalytic activity (GO:0003824);
Px008866	5	Molecular Function: peroxidase activity (GO:0004601);	Biological Process: response to oxidative stress (GO:0006979);	Molecular Function: heme binding (GO:0020037);	Biological Process: oxidation-reduction process (GO:0055114);	Biological Process: cellular oxidant detoxification (GO:0098869);
Px008868	2	Molecular Function: motor activity (GO:0003774);	Cellular Component: myosin complex (GO:0016459);
Px008870	2	Biological Process: cellular amino acid metabolic process (GO:0006520);	Molecular Function: lyase activity (GO:0016829);
Px008873	2	Molecular Function: nucleotide binding (GO:0000166);	Molecular Function: nucleoside-triphosphatase activity (GO:0017111);
Px008886	5	Molecular Function: translation elongation factor activity (GO:0003746);	Molecular Function: GTPase activity (GO:0003924);	Molecular Function: GTP binding (GO:0005525);	Cellular Component: mitochondrion (GO:0005739);	Biological Process: mitochondrial translational elongation (GO:0070125);
Px008893	3	Biological Process: transcription elongation from RNA polymerase II promoter (GO:0006368);	Biological Process: histone modification (GO:0016570);	Cellular Component: Cdc73/Paf1 complex (GO:0016593);
Px008896	2	Molecular Function: peptidase activity (GO:0008233);	Cellular Component: membrane (GO:0016020);
Px008897	3	Biological Process: amino acid transmembrane transport (GO:0003333);	Molecular Function: amino acid transmembrane transporter activity (GO:0015171);	Cellular Component: integral component of membrane (GO:0016021);
Px008898	5	Molecular Function: protein serine/threonine kinase activity (GO:0004674);	Molecular Function: ATP binding (GO:0005524);	Cellular Component: intracellular (GO:0005622);	Biological Process: protein phosphorylation (GO:0006468);	Biological Process: intracellular signal transduction (GO:0035556);
Px008903	2	Cellular Component: ribosome (GO:0005840);	Biological Process: ribosome biogenesis (GO:0042254);
Px008911	3	Molecular Function: G-protein coupled receptor activity (GO:0004930);	Biological Process: G-protein coupled receptor signaling pathway (GO:0007186);	Cellular Component: integral component of membrane (GO:0016021);
Px008917	5	Molecular Function: phosphatidylinositol phospholipase C activity (GO:0004435);	Molecular Function: signal transducer activity (GO:0004871);	Cellular Component: intracellular (GO:0005622);	Biological Process: lipid catabolic process (GO:0016042);	Biological Process: intracellular signal transduction (GO:0035556);
Px008920	3	Molecular Function: G-protein coupled receptor activity (GO:0004930);	Biological Process: G-protein coupled receptor signaling pathway (GO:0007186);	Cellular Component: integral component of membrane (GO:0016021);
Px008922	3	Molecular Function: melanocortin receptor activity (GO:0004977);	Biological Process: G-protein coupled receptor signaling pathway (GO:0007186);	Cellular Component: integral component of membrane (GO:0016021);
Px008940	5	Molecular Function: actin binding (GO:0003779);	Cellular Component: cytoplasm (GO:0005737);	Cellular Component: cytoskeleton (GO:0005856);	Biological Process: negative regulation of cell proliferation (GO:0008285);	Cellular Component: extrinsic component of membrane (GO:0019898);
Px008944	1	Molecular Function: nucleic acid binding (GO:0003676);
Px008946	6	Biological Process: metabolic process (GO:0008152);	Biological Process: cellular process (GO:0009987);	Molecular Function: nucleoside-triphosphatase activity (GO:0017111);	Cellular Component: intracellular part (GO:0044424);	Biological Process: single-organism process (GO:0044699);	Cellular Component: catalytic complex (GO:1902494);
Px008947	2	Molecular Function: actin binding (GO:0003779);	Biological Process: cytoskeleton organization (GO:0007010);
Px008948	7	Molecular Function: protein serine/threonine kinase activity (GO:0004674);	Molecular Function: ATP binding (GO:0005524);	Cellular Component: intracellular (GO:0005622);	Biological Process: protein phosphorylation (GO:0006468);	Molecular Function: Rho GTPase binding (GO:0017048);	Biological Process: intracellular signal transduction (GO:0035556);	Molecular Function: metal ion binding (GO:0046872);
Px008951	1	Cellular Component: membrane (GO:0016020);
Px008961	1	Molecular Function: protein dimerization activity (GO:0046983);
Px008962	6	Molecular Function: olfactory receptor activity (GO:0004984);	Molecular Function: odorant binding (GO:0005549);	Cellular Component: plasma membrane (GO:0005886);	Biological Process: signal transduction (GO:0007165);	Cellular Component: integral component of membrane (GO:0016021);	Biological Process: detection of chemical stimulus involved in sensory perception of smell (GO:0050911);
Px008976	4	Molecular Function: motor activity (GO:0003774);	Molecular Function: actin binding (GO:0003779);	Molecular Function: ATP binding (GO:0005524);	Cellular Component: myosin complex (GO:0016459);
Px008979	7	Molecular Function: DNA binding (GO:0003677);	Molecular Function: DNA-directed DNA polymerase activity (GO:0003887);	Biological Process: DNA replication (GO:0006260);	Biological Process: DNA repair (GO:0006281);	Molecular Function: zinc ion binding (GO:0008270);	Cellular Component: epsilon DNA polymerase complex (GO:0008622);	Biological Process: DNA biosynthetic process (GO:0071897);
Px008984	1	Cellular Component: nucleus (GO:0005634);
Px008997	1	Molecular Function: hydrolase activity (GO:0016787);
Px008998	5	Molecular Function: nucleotide binding (GO:0000166);	Biological Process: mRNA splicing, via spliceosome (GO:0000398);	Molecular Function: RNA binding (GO:0003723);	Molecular Function: metal ion binding (GO:0046872);	Cellular Component: U2AF (GO:0089701);
Px008999	4	Molecular Function: nucleotide binding (GO:0000166);	Biological Process: transport (GO:0006810);	Cellular Component: membrane (GO:0016020);	Molecular Function: ATPase activity (GO:0016887);
Px009012	1	Molecular Function: nucleotide binding (GO:0000166);
Px009015	3	Molecular Function: protein serine/threonine kinase activity (GO:0004674);	Molecular Function: ATP binding (GO:0005524);	Biological Process: protein phosphorylation (GO:0006468);
Px009026	2	Biological Process: cellular protein modification process (GO:0006464);	Cellular Component: integral component of membrane (GO:0016021);
Px009028	3	Cellular Component: integral component of membrane (GO:0016021);	Biological Process: oxidation-reduction process (GO:0055114);	Molecular Function: fatty-acyl-CoA reductase (alcohol-forming) activity (GO:0080019);
Px009029	3	Cellular Component: integral component of membrane (GO:0016021);	Biological Process: oxidation-reduction process (GO:0055114);	Molecular Function: fatty-acyl-CoA reductase (alcohol-forming) activity (GO:0080019);
Px009031	4	Molecular Function: protein tyrosine phosphatase activity (GO:0004725);	Biological Process: signal transduction (GO:0007165);	Molecular Function: protein tyrosine/serine/threonine phosphatase activity (GO:0008138);	Biological Process: peptidyl-tyrosine dephosphorylation (GO:0035335);
Px009049	2	Biological Process: isoprenoid biosynthetic process (GO:0008299);	Molecular Function: transferase activity (GO:0016740);
Px009051	1	Cellular Component: membrane (GO:0016020);
Px009055	4	Molecular Function: RNA binding (GO:0003723);	Molecular Function: ATP-dependent RNA helicase activity (GO:0004004);	Molecular Function: ATP binding (GO:0005524);	Cellular Component: nucleus (GO:0005634);
Px009056	4	Cellular Component: intracellular (GO:0005622);	Molecular Function: kinase activity (GO:0016301);	Biological Process: phosphatidylinositol phosphorylation (GO:0046854);	Biological Process: phosphatidylinositol-mediated signaling (GO:0048015);
Px009077	9	Molecular Function: ATP citrate synthase activity (GO:0003878);	Molecular Function: ATP binding (GO:0005524);	Cellular Component: cytoplasm (GO:0005737);	Biological Process: acetyl-CoA biosynthetic process (GO:0006085);	Biological Process: citrate metabolic process (GO:0006101);	Biological Process: lipid metabolic process (GO:0006629);	Cellular Component: integral component of membrane (GO:0016021);	Molecular Function: metal ion binding (GO:0046872);	Molecular Function: cofactor binding (GO:0048037);
Px009079	3	Molecular Function: ATP binding (GO:0005524);	Biological Process: protein folding (GO:0006457);	Molecular Function: unfolded protein binding (GO:0051082);
Px009082	3	Cellular Component: cytoplasm (GO:0005737);	Biological Process: translational termination (GO:0006415);	Molecular Function: translation release factor activity, codon specific (GO:0016149);
Px009099	2	Molecular Function: hormone activity (GO:0005179);	Cellular Component: extracellular region (GO:0005576);
Px009100	1	Cellular Component: integral component of membrane (GO:0016021);
Px009112	3	Molecular Function: alkaline phosphatase activity (GO:0004035);	Cellular Component: integral component of membrane (GO:0016021);	Biological Process: dephosphorylation (GO:0016311);
Px009118	1	Molecular Function: metal ion binding (GO:0046872);
Px009128	3	Cellular Component: extracellular region (GO:0005576);	Biological Process: body fluid secretion (GO:0007589);	Molecular Function: diuretic hormone activity (GO:0008613);
Px009129	3	Cellular Component: extracellular region (GO:0005576);	Biological Process: body fluid secretion (GO:0007589);	Molecular Function: diuretic hormone activity (GO:0008613);
Px009134	4	Molecular Function: ATP binding (GO:0005524);	Cellular Component: integral component of membrane (GO:0016021);	Molecular Function: ATPase activity, coupled to transmembrane movement of substances (GO:0042626);	Biological Process: transmembrane transport (GO:0055085);
Px009135	3	Biological Process: lipid metabolic process (GO:0006629);	Molecular Function: glycerophosphodiester phosphodiesterase activity (GO:0008889);	Cellular Component: membrane (GO:0016020);
Px009136	1	Molecular Function: ligase activity (GO:0016874);
Px009137	3	Molecular Function: endopeptidase activity (GO:0004175);	Cellular Component: proteasome core complex (GO:0005839);	Biological Process: proteolysis involved in cellular protein catabolic process (GO:0051603);
Px009138	1	Molecular Function: binding (GO:0005488);
Px009142	1	Molecular Function: binding (GO:0005488);
Px009147	1	Molecular Function: RNA binding (GO:0003723);
Px009149	4	Molecular Function: GTPase activity (GO:0003924);	Molecular Function: GTP binding (GO:0005525);	Cellular Component: viral nucleocapsid (GO:0019013);	Cellular Component: intracellular ribonucleoprotein complex (GO:0030529);
Px009151	6	Molecular Function: gap junction channel activity (GO:0005243);	Cellular Component: plasma membrane (GO:0005886);	Cellular Component: gap junction (GO:0005921);	Biological Process: ion transport (GO:0006811);	Cellular Component: integral component of membrane (GO:0016021);	Biological Process: transmembrane transport (GO:0055085);
Px009152	3	Cellular Component: gap junction (GO:0005921);	Biological Process: ion transport (GO:0006811);	Cellular Component: integral component of membrane (GO:0016021);
Px009154	4	Cellular Component: plasma membrane (GO:0005886);	Cellular Component: gap junction (GO:0005921);	Biological Process: ion transport (GO:0006811);	Cellular Component: integral component of membrane (GO:0016021);
Px009160	5	Molecular Function: DNA binding (GO:0003677);	Molecular Function: DNA-directed 5'-3' RNA polymerase activity (GO:0003899);	Cellular Component: nucleus (GO:0005634);	Biological Process: transcription, DNA-templated (GO:0006351);	Molecular Function: ribonucleoside binding (GO:0032549);
Px009163	4	Biological Process: rRNA modification (GO:0000154);	Molecular Function: snoRNA binding (GO:0030515);	Cellular Component: box C/D snoRNP complex (GO:0031428);	Cellular Component: small-subunit processome (GO:0032040);
Px009168	3	Cellular Component: nucleus (GO:0005634);	Biological Process: regulation of transcription, DNA-templated (GO:0006355);	Molecular Function: sequence-specific DNA binding (GO:0043565);
Px009182	4	Molecular Function: serine-tRNA ligase activity (GO:0004828);	Molecular Function: ATP binding (GO:0005524);	Cellular Component: cytoplasm (GO:0005737);	Biological Process: seryl-tRNA aminoacylation (GO:0006434);
Px009183	2	Biological Process: cellular protein modification process (GO:0006464);	Biological Process: protein transport (GO:0015031);
Px009186	1	Biological Process: mitotic sister chromatid cohesion (GO:0007064);
Px009190	4	Molecular Function: nucleotide binding (GO:0000166);	Biological Process: cyclic nucleotide biosynthetic process (GO:0009190);	Cellular Component: membrane (GO:0016020);	Molecular Function: phosphorus-oxygen lyase activity (GO:0016849);
Px009191	2	Molecular Function: ATP binding (GO:0005524);	Molecular Function: hydrolase activity (GO:0016787);
Px009199	2	Molecular Function: nucleotide binding (GO:0000166);	Molecular Function: nucleoside-triphosphatase activity (GO:0017111);
Px009200	1	Molecular Function: nucleotide binding (GO:0000166);
Px009201	2	Biological Process: cellular amino acid metabolic process (GO:0006520);	Molecular Function: lyase activity (GO:0016829);
Px009205	5	Molecular Function: peroxidase activity (GO:0004601);	Biological Process: response to oxidative stress (GO:0006979);	Molecular Function: heme binding (GO:0020037);	Biological Process: oxidation-reduction process (GO:0055114);	Biological Process: cellular oxidant detoxification (GO:0098869);
Px009206	4	Molecular Function: guanyl-nucleotide exchange factor activity (GO:0005085);	Cellular Component: intracellular (GO:0005622);	Biological Process: small GTPase mediated signal transduction (GO:0007264);	Biological Process: positive regulation of GTPase activity (GO:0043547);
Px009219	6	Molecular Function: nucleotide binding (GO:0000166);	Molecular Function: RNA binding (GO:0003723);	Molecular Function: ubiquitin-protein transferase activity (GO:0004842);	Molecular Function: zinc ion binding (GO:0008270);	Biological Process: protein ubiquitination (GO:0016567);	Cellular Component: CCR4-NOT complex (GO:0030014);
Px009222	2	Biological Process: DNA metabolic process (GO:0006259);	Molecular Function: endodeoxyribonuclease activity, producing 5'-phosphomonoesters (GO:0016888);
Px009223	1	Molecular Function: nucleotide binding (GO:0000166);
Px009227	2	Cellular Component: intracellular (GO:0005622);	Molecular Function: zinc ion binding (GO:0008270);
Px009229	4	Biological Process: ubiquitin-dependent protein catabolic process (GO:0006511);	Cellular Component: integral component of membrane (GO:0016021);	Biological Process: protein deubiquitination (GO:0016579);	Molecular Function: thiol-dependent ubiquitinyl hydrolase activity (GO:0036459);
Px009235	2	Cellular Component: Golgi apparatus (GO:0005794);	Biological Process: transport (GO:0006810);
Px009245	1	Cellular Component: integral component of membrane (GO:0016021);
Px009249	5	Molecular Function: serine-type endopeptidase activity (GO:0004252);	Molecular Function: scavenger receptor activity (GO:0005044);	Biological Process: proteolysis (GO:0006508);	Biological Process: receptor-mediated endocytosis (GO:0006898);	Cellular Component: integral component of membrane (GO:0016021);
Px009250	4	Molecular Function: scavenger receptor activity (GO:0005044);	Biological Process: receptor-mediated endocytosis (GO:0006898);	Molecular Function: serine-type peptidase activity (GO:0008236);	Cellular Component: membrane (GO:0016020);
Px009261	3	Biological Process: mitochondrial transport (GO:0006839);	Cellular Component: integral component of membrane (GO:0016021);	Cellular Component: mitochondrial membrane (GO:0031966);
Px009277	5	Molecular Function: aconitate hydratase activity (GO:0003994);	Cellular Component: mitochondrion (GO:0005739);	Biological Process: tricarboxylic acid cycle (GO:0006099);	Molecular Function: metal ion binding (GO:0046872);	Molecular Function: 4 iron, 4 sulfur cluster binding (GO:0051539);
Px009278	2	Cellular Component: exocyst (GO:0000145);	Biological Process: vesicle docking involved in exocytosis (GO:0006904);
Px009279	2	Molecular Function: hydrolase activity, hydrolyzing O-glycosyl compounds (GO:0004553);	Biological Process: chitin metabolic process (GO:0006030);
Px009280	4	Molecular Function: N6-(1,2-dicarboxyethyl)AMP AMP-lyase (fumarate-forming) activity (GO:0004018);	Biological Process: 'de novo' IMP biosynthetic process (GO:0006189);	Biological Process: 'de novo' AMP biosynthetic process (GO:0044208);	Molecular Function: (S)-2-(5-amino-1-(5-phospho-D-ribosyl)imidazole-4-carboxamido)succinate AMP-lyase (fumarate-forming) activity (GO:0070626);
Px009283	2	Biological Process: isoprenoid biosynthetic process (GO:0008299);	Molecular Function: heptaprenyl diphosphate synthase activity (GO:0036422);
Px009284	1	Molecular Function: peptidase activity (GO:0008233);
Px009287	1	Molecular Function: peptidase activity (GO:0008233);
Px009290	3	Molecular Function: IMP cyclohydrolase activity (GO:0003937);	Molecular Function: phosphoribosylaminoimidazolecarboxamide formyltransferase activity (GO:0004643);	Biological Process: purine nucleotide biosynthetic process (GO:0006164);
Px009291	6	Molecular Function: iron ion binding (GO:0005506);	Cellular Component: integral component of membrane (GO:0016021);	Molecular Function: oxidoreductase activity, acting on paired donors, with incorporation or reduction of molecular oxygen (GO:0016705);	Molecular Function: heme binding (GO:0020037);	Cellular Component: intracellular part (GO:0044424);	Biological Process: oxidation-reduction process (GO:0055114);
Px009296	4	Molecular Function: nucleotide binding (GO:0000166);	Molecular Function: nucleic acid binding (GO:0003676);	Molecular Function: ATP-dependent helicase activity (GO:0008026);	Biological Process: cellular process (GO:0009987);
Px009300	2	Cellular Component: extracellular region (GO:0005576);	Biological Process: regulation of innate immune response (GO:0045088);
Px009307	4	Cellular Component: intracellular (GO:0005622);	Molecular Function: kinase activity (GO:0016301);	Biological Process: phosphorylation (GO:0016310);	Biological Process: intracellular signal transduction (GO:0035556);
Px009308	1	Molecular Function: binding (GO:0005488);
Px009310	3	Molecular Function: protein tyrosine kinase activity (GO:0004713);	Molecular Function: ATP binding (GO:0005524);	Biological Process: peptidyl-tyrosine phosphorylation (GO:0018108);
Px009317	1	Molecular Function: structural constituent of cuticle (GO:0042302);
Px009318	1	Molecular Function: structural constituent of cuticle (GO:0042302);
Px009321	1	Molecular Function: structural constituent of cuticle (GO:0042302);
Px009343	5	Molecular Function: NADH dehydrogenase (ubiquinone) activity (GO:0008137);	Molecular Function: electron carrier activity (GO:0009055);	Cellular Component: membrane (GO:0016020);	Biological Process: ATP synthesis coupled electron transport (GO:0042773);	Molecular Function: iron-sulfur cluster binding (GO:0051536);
Px009345	3	Molecular Function: protein serine/threonine kinase activity (GO:0004674);	Molecular Function: ATP binding (GO:0005524);	Biological Process: protein phosphorylation (GO:0006468);
Px009347	1	Molecular Function: binding (GO:0005488);
Px009348	3	Molecular Function: nucleotide binding (GO:0000166);	Molecular Function: nucleic acid binding (GO:0003676);	Cellular Component: integral component of membrane (GO:0016021);
Px009350	2	Cellular Component: nucleus (GO:0005634);	Biological Process: ribosome biogenesis (GO:0042254);
Px009351	4	Cellular Component: nucleus (GO:0005634);	Cellular Component: cytoplasm (GO:0005737);	Biological Process: apoptotic DNA fragmentation (GO:0006309);	Molecular Function: hydrolase activity (GO:0016787);
Px009354	1	Molecular Function: RNA binding (GO:0003723);
Px009357	1	Cellular Component: membrane (GO:0016020);
Px009365	9	Molecular Function: nucleotide binding (GO:0000166);	Molecular Function: RNA binding (GO:0003723);	Molecular Function: poly(A)-specific ribonuclease activity (GO:0004535);	Cellular Component: nucleus (GO:0005634);	Cellular Component: cytoplasm (GO:0005737);	Biological Process: mRNA catabolic process (GO:0006402);	Cellular Component: integral component of membrane (GO:0016021);	Molecular Function: metal ion binding (GO:0046872);	Biological Process: RNA phosphodiester bond hydrolysis, exonucleolytic (GO:0090503);
Px009371	4	Molecular Function: tubulin binding (GO:0015631);	Cellular Component: intraciliary transport particle B (GO:0030992);	Cellular Component: motile cilium (GO:0031514);	Biological Process: intraciliary transport (GO:0042073);
Px009380	1	Cellular Component: integral component of membrane (GO:0016021);
Px009382	2	Molecular Function: methyltransferase activity (GO:0008168);	Biological Process: methylation (GO:0032259);
Px009388	1	Molecular Function: hydrolase activity (GO:0016787);
Px009390	2	Molecular Function: protein tyrosine phosphatase activity (GO:0004725);	Biological Process: peptidyl-tyrosine dephosphorylation (GO:0035335);
Px009394	1	Molecular Function: carboxy-lyase activity (GO:0016831);
Px009401	2	Molecular Function: organic cyclic compound binding (GO:0097159);	Molecular Function: heterocyclic compound binding (GO:1901363);
Px009406	1	Cellular Component: membrane (GO:0016020);
Px009411	6	Molecular Function: binding (GO:0005488);	Molecular Function: transferase activity (GO:0016740);	Molecular Function: ligase activity (GO:0016874);	Biological Process: single-organism biosynthetic process (GO:0044711);	Biological Process: nucleobase-containing small molecule metabolic process (GO:0055086);	Biological Process: purine-containing compound biosynthetic process (GO:0072522);
Px009425	3	Molecular Function: nucleotide binding (GO:0000166);	Biological Process: nucleotide catabolic process (GO:0009166);	Molecular Function: hydrolase activity (GO:0016787);
Px009429	3	Molecular Function: nucleic acid binding (GO:0003676);	Molecular Function: helicase activity (GO:0004386);	Molecular Function: ATP binding (GO:0005524);
Px009430	2	Biological Process: protein methylation (GO:0006479);	Molecular Function: methyltransferase activity (GO:0008168);
Px009447	1	Cellular Component: integral component of membrane (GO:0016021);
Px009448	1	Molecular Function: structural constituent of cuticle (GO:0042302);
Px009449	1	Molecular Function: structural constituent of cuticle (GO:0042302);
Px009457	1	Biological Process: signal transduction (GO:0007165);
Px009459	8	Biological Process: regulation of receptor recycling (GO:0001919);	Biological Process: lysosome organization (GO:0007040);	Biological Process: positive regulation of TOR signaling (GO:0032008);	Biological Process: endosome localization (GO:0032439);	Biological Process: cholesterol homeostasis (GO:0042632);	Biological Process: positive regulation of MAPK cascade (GO:0043410);	Biological Process: cellular response to amino acid stimulus (GO:0071230);	Cellular Component: Ragulator complex (GO:0071986);
Px009470	1	Molecular Function: metal ion binding (GO:0046872);
Px009471	1	Biological Process: protein ubiquitination (GO:0016567);
Px009472	1	Cellular Component: intracellular part (GO:0044424);
Px009502	1	Cellular Component: nucleus (GO:0005634);
Px009504	6	Biological Process: formation of translation preinitiation complex (GO:0001731);	Molecular Function: translation initiation factor activity (GO:0003743);	Cellular Component: eukaryotic translation initiation factor 3 complex (GO:0005852);	Biological Process: regulation of translational initiation (GO:0006446);	Cellular Component: eukaryotic 43S preinitiation complex (GO:0016282);	Cellular Component: eukaryotic 48S preinitiation complex (GO:0033290);
Px009507	2	Molecular Function: nucleic acid binding (GO:0003676);	Cellular Component: nucleus (GO:0005634);
Px009519	1	Cellular Component: integral component of membrane (GO:0016021);
Px009523	1	Molecular Function: hydrolase activity (GO:0016787);
Px009524	2	Molecular Function: serine-type endopeptidase activity (GO:0004252);	Biological Process: proteolysis (GO:0006508);
Px009527	2	Molecular Function: nucleic acid binding (GO:0003676);	Cellular Component: nucleus (GO:0005634);
Px009531	5	Molecular Function: ATP binding (GO:0005524);	Cellular Component: nucleus (GO:0005634);	Molecular Function: microtubule-severing ATPase activity (GO:0008568);	Biological Process: regulation of double-strand break repair via homologous recombination (GO:0010569);	Biological Process: cytoplasmic microtubule organization (GO:0031122);
Px009532	3	Molecular Function: nucleic acid binding (GO:0003676);	Molecular Function: ATP binding (GO:0005524);	Molecular Function: ATP-dependent helicase activity (GO:0008026);
Px009533	6	Molecular Function: tRNA binding (GO:0000049);	Biological Process: tRNA wobble uridine modification (GO:0002098);	Cellular Component: cytosol (GO:0005829);	Molecular Function: nucleotidyltransferase activity (GO:0016779);	Biological Process: protein urmylation (GO:0032447);	Biological Process: tRNA thio-modification (GO:0034227);
Px009542	3	Cellular Component: proteasome complex (GO:0000502);	Biological Process: proteolysis (GO:0006508);	Molecular Function: peptidase activity (GO:0008233);
Px009544	1	Cellular Component: integral component of membrane (GO:0016021);
Px009547	2	Molecular Function: nuclease activity (GO:0004518);	Biological Process: nucleic acid metabolic process (GO:0090304);
Px009548	3	Molecular Function: protein tyrosine phosphatase activity (GO:0004725);	Cellular Component: integral component of membrane (GO:0016021);	Biological Process: peptidyl-tyrosine dephosphorylation (GO:0035335);
Px009555	3	Molecular Function: microtubule motor activity (GO:0003777);	Biological Process: microtubule-based movement (GO:0007018);	Cellular Component: dynein complex (GO:0030286);
Px009559	1	Molecular Function: structural constituent of cuticle (GO:0042302);
Px009561	1	Molecular Function: structural constituent of cuticle (GO:0042302);
Px009575	1	Biological Process: transport (GO:0006810);
Px009578	2	Molecular Function: organic cyclic compound binding (GO:0097159);	Molecular Function: heterocyclic compound binding (GO:1901363);
Px009581	1	Biological Process: transport (GO:0006810);
Px009587	3	Molecular Function: nucleotide binding (GO:0000166);	Molecular Function: nucleic acid binding (GO:0003676);	Molecular Function: zinc ion binding (GO:0008270);
Px009591	4	Biological Process: juvenile hormone biosynthetic process (GO:0006718);	Molecular Function: farnesoic acid O-methyltransferase activity (GO:0019010);	Biological Process: methylation (GO:0032259);	Molecular Function: juvenile hormone acid methyltransferase activity (GO:0035049);
Px009601	5	Molecular Function: microtubule motor activity (GO:0003777);	Molecular Function: ATP binding (GO:0005524);	Cellular Component: microtubule (GO:0005874);	Biological Process: microtubule-based movement (GO:0007018);	Molecular Function: microtubule binding (GO:0008017);
Px009608	1	Biological Process: cell adhesion (GO:0007155);
Px009611	3	Cellular Component: basement membrane (GO:0005604);	Biological Process: system development (GO:0048731);	Biological Process: basement membrane assembly (GO:0070831);
Px009624	2	Molecular Function: oxidoreductase activity (GO:0016491);	Biological Process: oxidation-reduction process (GO:0055114);
Px009627	2	Molecular Function: dimethylallyltranstransferase activity (GO:0004161);	Biological Process: isoprenoid biosynthetic process (GO:0008299);
Px009630	3	Molecular Function: oxidoreductase activity (GO:0016491);	Molecular Function: transferase activity (GO:0016740);	Biological Process: oxidation-reduction process (GO:0055114);
Px009632	4	Molecular Function: scavenger receptor activity (GO:0005044);	Biological Process: receptor-mediated endocytosis (GO:0006898);	Biological Process: immune response (GO:0006955);	Molecular Function: polysaccharide binding (GO:0030247);
Px009649	4	Molecular Function: ATP binding (GO:0005524);	Cellular Component: integral component of membrane (GO:0016021);	Molecular Function: ATPase activity, coupled to transmembrane movement of substances (GO:0042626);	Biological Process: transmembrane transport (GO:0055085);
Px009662	7	Molecular Function: carboxypeptidase activity (GO:0004180);	Cellular Component: extracellular region (GO:0005576);	Biological Process: proteolysis (GO:0006508);	Molecular Function: metallopeptidase activity (GO:0008237);	Molecular Function: dipeptidase activity (GO:0016805);	Biological Process: signaling (GO:0023052);	Molecular Function: tripeptidase activity (GO:0034701);
Px009666	3	Molecular Function: phosphogluconate dehydrogenase (decarboxylating) activity (GO:0004616);	Biological Process: pentose-phosphate shunt (GO:0006098);	Biological Process: oxidation-reduction process (GO:0055114);
Px009672	5	Molecular Function: microtubule motor activity (GO:0003777);	Molecular Function: ATP binding (GO:0005524);	Biological Process: microtubule-based movement (GO:0007018);	Molecular Function: ATPase activity (GO:0016887);	Cellular Component: dynein complex (GO:0030286);
Px009673	8	Molecular Function: DNA helicase activity (GO:0003678);	Molecular Function: chromatin binding (GO:0003682);	Molecular Function: DNA replication origin binding (GO:0003688);	Molecular Function: ATP binding (GO:0005524);	Cellular Component: nucleus (GO:0005634);	Biological Process: DNA replication initiation (GO:0006270);	Biological Process: DNA duplex unwinding (GO:0032508);	Cellular Component: MCM complex (GO:0042555);
Px009675	3	Biological Process: metabolic process (GO:0008152);	Cellular Component: integral component of membrane (GO:0016021);	Molecular Function: transferase activity, transferring hexosyl groups (GO:0016758);
Px009683	1	Biological Process: vesicle-mediated transport (GO:0016192);
Px009684	2	Molecular Function: obsolete gamma-glutamyltransferase activity (GO:0003840);	Biological Process: glutathione metabolic process (GO:0006749);
Px009688	2	Molecular Function: catalytic activity (GO:0003824);	Biological Process: single-organism cellular process (GO:0044763);
Px009690	8	Cellular Component: Golgi membrane (GO:0000139);	Cellular Component: endoplasmic reticulum membrane (GO:0005789);	Molecular Function: zinc ion binding (GO:0008270);	Cellular Component: integral component of membrane (GO:0016021);	Biological Process: protein ubiquitination (GO:0016567);	Biological Process: ubiquitin-dependent ERAD pathway (GO:0030433);	Biological Process: endoplasmic reticulum unfolded protein response (GO:0030968);	Molecular Function: ubiquitin protein ligase activity (GO:0061630);
Px009695	2	Cellular Component: integral component of membrane (GO:0016021);	Molecular Function: transferase activity, transferring glycosyl groups (GO:0016757);
Px009698	1	Cellular Component: integral component of membrane (GO:0016021);
Px009699	1	Molecular Function: metal ion binding (GO:0046872);
Px009701	1	Cellular Component: integral component of membrane (GO:0016021);
Px009702	5	Molecular Function: hydrolase activity, hydrolyzing O-glycosyl compounds (GO:0004553);	Cellular Component: extracellular region (GO:0005576);	Biological Process: carbohydrate metabolic process (GO:0005975);	Molecular Function: carbohydrate binding (GO:0030246);	Biological Process: regulation of innate immune response (GO:0045088);
Px009704	2	Cellular Component: extracellular region (GO:0005576);	Biological Process: regulation of innate immune response (GO:0045088);
Px009713	1	Cellular Component: membrane (GO:0016020);
Px009714	1	Cellular Component: integral component of membrane (GO:0016021);
Px009724	3	Biological Process: regulation of transcription, DNA-templated (GO:0006355);	Biological Process: histone modification (GO:0016570);	Cellular Component: Cdc73/Paf1 complex (GO:0016593);
Px009728	1	Molecular Function: catalytic activity (GO:0003824);
Px009729	5	Molecular Function: chromatin binding (GO:0003682);	Molecular Function: ATP binding (GO:0005524);	Cellular Component: chromosome (GO:0005694);	Biological Process: DNA repair (GO:0006281);	Biological Process: mitotic sister chromatid cohesion (GO:0007064);
Px009735	2	Cellular Component: cell (GO:0005623);	Biological Process: cell redox homeostasis (GO:0045454);
Px009764	4	Molecular Function: transporter activity (GO:0005215);	Cellular Component: plasma membrane (GO:0005886);	Biological Process: ion transport (GO:0006811);	Cellular Component: integral component of membrane (GO:0016021);
Px009766	3	Molecular Function: carboxypeptidase activity (GO:0004180);	Biological Process: proteolysis (GO:0006508);	Molecular Function: serine-type peptidase activity (GO:0008236);
Px009769	1	Molecular Function: ATP binding (GO:0005524);
Px009772	7	Molecular Function: GTPase activator activity (GO:0005096);	Cellular Component: intracellular (GO:0005622);	Biological Process: intracellular protein transport (GO:0006886);	Cellular Component: endomembrane system (GO:0012505);	Molecular Function: Rab GTPase binding (GO:0017137);	Biological Process: regulation of vesicle fusion (GO:0031338);	Biological Process: activation of GTPase activity (GO:0090630);
Px009777	3	Cellular Component: endoplasmic reticulum membrane (GO:0005789);	Cellular Component: integral component of membrane (GO:0016021);	Molecular Function: transferase activity, transferring hexosyl groups (GO:0016758);
Px009781	4	Biological Process: sulfate transport (GO:0008272);	Molecular Function: sulfate transmembrane transporter activity (GO:0015116);	Cellular Component: membrane (GO:0016020);	Biological Process: transmembrane transport (GO:0055085);
Px009783	5	Molecular Function: transporter activity (GO:0005215);	Molecular Function: ATP binding (GO:0005524);	Biological Process: transport (GO:0006810);	Cellular Component: integral component of membrane (GO:0016021);	Molecular Function: ATPase activity (GO:0016887);
Px009795	3	Molecular Function: ARF guanyl-nucleotide exchange factor activity (GO:0005086);	Biological Process: regulation of ARF protein signal transduction (GO:0032012);	Biological Process: positive regulation of GTPase activity (GO:0043547);
Px009815	3	Molecular Function: pyrroline-5-carboxylate reductase activity (GO:0004735);	Biological Process: proline biosynthetic process (GO:0006561);	Biological Process: oxidation-reduction process (GO:0055114);
Px009821	2	Molecular Function: nucleotide binding (GO:0000166);	Molecular Function: nucleic acid binding (GO:0003676);
Px009832	3	Molecular Function: ATP binding (GO:0005524);	Biological Process: metabolic process (GO:0008152);	Molecular Function: ligase activity (GO:0016874);
Px009833	3	Biological Process: intracellular protein transport (GO:0006886);	Biological Process: vesicle-mediated transport (GO:0016192);	Cellular Component: membrane coat (GO:0030117);
Px009834	4	Molecular Function: ATP binding (GO:0005524);	Cellular Component: integral component of membrane (GO:0016021);	Molecular Function: ATPase activity, coupled to transmembrane movement of substances (GO:0042626);	Biological Process: transmembrane transport (GO:0055085);
Px009835	4	Molecular Function: ATP binding (GO:0005524);	Cellular Component: integral component of membrane (GO:0016021);	Molecular Function: ATPase activity, coupled to transmembrane movement of substances (GO:0042626);	Biological Process: transmembrane transport (GO:0055085);
Px009839	4	Molecular Function: structural constituent of ribosome (GO:0003735);	Biological Process: translation (GO:0006412);	Cellular Component: large ribosomal subunit (GO:0015934);	Molecular Function: rRNA binding (GO:0019843);
Px009857	3	Molecular Function: mRNA binding (GO:0003729);	Cellular Component: U1 snRNP (GO:0005685);	Biological Process: mRNA splice site selection (GO:0006376);
Px009865	4	Molecular Function: RNA polymerase II transcription cofactor activity (GO:0001104);	Biological Process: regulation of transcription from RNA polymerase II promoter (GO:0006357);	Cellular Component: mediator complex (GO:0016592);	Molecular Function: carbohydrate binding (GO:0030246);
Px009868	2	Biological Process: signal transduction (GO:0007165);	Biological Process: regulation of GTPase activity (GO:0043087);
Px009877	2	Molecular Function: ferrochelatase activity (GO:0004325);	Biological Process: heme biosynthetic process (GO:0006783);
Px009886	7	Molecular Function: tryptophan 2,3-dioxygenase activity (GO:0004833);	Biological Process: ommochrome biosynthetic process (GO:0006727);	Biological Process: tryptophan catabolic process to kynurenine (GO:0019441);	Biological Process: tryptophan catabolic process to acetyl-CoA (GO:0019442);	Molecular Function: heme binding (GO:0020037);	Molecular Function: metal ion binding (GO:0046872);	Biological Process: oxidation-reduction process (GO:0055114);
Px009888	3	Molecular Function: calcium channel activity (GO:0005262);	Cellular Component: integral component of membrane (GO:0016021);	Biological Process: calcium ion transmembrane transport (GO:0070588);
Px009889	3	Molecular Function: calcium channel activity (GO:0005262);	Cellular Component: integral component of membrane (GO:0016021);	Biological Process: calcium ion transmembrane transport (GO:0070588);
Px009903	1	Molecular Function: metal ion binding (GO:0046872);
Px009905	2	Molecular Function: serine-type endopeptidase inhibitor activity (GO:0004867);	Biological Process: negative regulation of endopeptidase activity (GO:0010951);
Px009909	4	Molecular Function: ATP binding (GO:0005524);	Biological Process: protein folding (GO:0006457);	Biological Process: response to stress (GO:0006950);	Molecular Function: unfolded protein binding (GO:0051082);
Px009918	3	Molecular Function: nucleotide binding (GO:0000166);	Molecular Function: aminoacyl-tRNA ligase activity (GO:0004812);	Biological Process: tRNA aminoacylation for protein translation (GO:0006418);
Px009926	1	Molecular Function: catalytic activity (GO:0003824);
Px009927	3	Molecular Function: dimethylallyltranstransferase activity (GO:0004161);	Molecular Function: geranyltranstransferase activity (GO:0004337);	Biological Process: isoprenoid biosynthetic process (GO:0008299);
Px009928	2	Molecular Function: prenyltransferase activity (GO:0004659);	Biological Process: isoprenoid biosynthetic process (GO:0008299);
Px009934	6	Molecular Function: monooxygenase activity (GO:0004497);	Molecular Function: iron ion binding (GO:0005506);	Cellular Component: integral component of membrane (GO:0016021);	Molecular Function: oxidoreductase activity, acting on paired donors, with incorporation or reduction of molecular oxygen (GO:0016705);	Molecular Function: heme binding (GO:0020037);	Biological Process: oxidation-reduction process (GO:0055114);
Px009959	1	Cellular Component: integral component of membrane (GO:0016021);
Px009966	1	Cellular Component: integral component of membrane (GO:0016021);
Px009969	1	Biological Process: transport (GO:0006810);
Px009988	5	Molecular Function: protein tyrosine phosphatase activity (GO:0004725);	Biological Process: regulation of transcription, DNA-templated (GO:0006355);	Biological Process: multicellular organism development (GO:0007275);	Biological Process: peptidyl-tyrosine dephosphorylation (GO:0035335);	Molecular Function: metal ion binding (GO:0046872);
Px009989	1	Cellular Component: motile cilium (GO:0031514);
Px009990	1	Molecular Function: serine-type peptidase activity (GO:0008236);
Px010002	3	Cellular Component: ubiquitin ligase complex (GO:0000151);	Molecular Function: zinc ion binding (GO:0008270);	Biological Process: protein ubiquitination (GO:0016567);
Px010003	1	Biological Process: signal transduction (GO:0007165);
Px010023	3	Molecular Function: nucleic acid binding (GO:0003676);	Molecular Function: helicase activity (GO:0004386);	Molecular Function: ATP binding (GO:0005524);
Px010027	5	Cellular Component: cytosol (GO:0005829);	Molecular Function: protein transporter activity (GO:0008565);	Biological Process: protein transport (GO:0015031);	Cellular Component: retromer complex (GO:0030904);	Biological Process: retrograde transport, endosome to Golgi (GO:0042147);
Px010029	1	Cellular Component: membrane (GO:0016020);
Px010030	6	Molecular Function: DNA binding (GO:0003677);	Cellular Component: nucleus (GO:0005634);	Cellular Component: chromosome (GO:0005694);	Molecular Function: zinc ion binding (GO:0008270);	Molecular Function: histone-lysine N-methyltransferase activity (GO:0018024);	Biological Process: histone lysine methylation (GO:0034968);
Px010033	2	Molecular Function: nucleic acid binding (GO:0003676);	Molecular Function: metal ion binding (GO:0046872);
Px010052	3	Cellular Component: mitochondrial inner membrane (GO:0005743);	Biological Process: protein import into mitochondrial matrix (GO:0030150);	Molecular Function: chaperone binding (GO:0051087);
Px010053	2	Molecular Function: translation initiation factor activity (GO:0003743);	Biological Process: translational initiation (GO:0006413);
Px010055	1	Cellular Component: membrane (GO:0016020);
Px010063	1	Molecular Function: hydrolase activity (GO:0016787);
Px010066	5	Molecular Function: ATP binding (GO:0005524);	Biological Process: ATP hydrolysis coupled proton transport (GO:0015991);	Cellular Component: proton-transporting V-type ATPase, V1 domain (GO:0033180);	Biological Process: ATP metabolic process (GO:0046034);	Molecular Function: proton-transporting ATPase activity, rotational mechanism (GO:0046961);
Px010069	1	Cellular Component: outer membrane (GO:0019867);
Px010084	1	Cellular Component: membrane (GO:0016020);
Px010086	1	Molecular Function: metal ion binding (GO:0046872);
Px010091	2	Cellular Component: integral component of membrane (GO:0016021);	Molecular Function: protein dimerization activity (GO:0046983);
Px010097	4	Molecular Function: transcription factor activity, sequence-specific DNA binding (GO:0003700);	Cellular Component: nucleus (GO:0005634);	Biological Process: regulation of transcription, DNA-templated (GO:0006355);	Molecular Function: sequence-specific DNA binding (GO:0043565);
Px010099	7	Molecular Function: phospholipase D activity (GO:0004630);	Cellular Component: intracellular (GO:0005622);	Biological Process: phosphatidic acid biosynthetic process (GO:0006654);	Biological Process: regulation of cell migration (GO:0030334);	Molecular Function: phosphatidylinositol binding (GO:0035091);	Biological Process: inositol lipid-mediated signaling (GO:0048017);	Biological Process: regulation of phagocytosis (GO:0050764);
Px010101	2	Molecular Function: nucleic acid binding (GO:0003676);	Molecular Function: metal ion binding (GO:0046872);
Px010103	5	Molecular Function: extracellular ligand-gated ion channel activity (GO:0005230);	Cellular Component: integral component of membrane (GO:0016021);	Cellular Component: cell junction (GO:0030054);	Cellular Component: postsynaptic membrane (GO:0045211);	Biological Process: cation transmembrane transport (GO:0098655);
Px010119	2	Molecular Function: protein prenyltransferase activity (GO:0008318);	Biological Process: protein prenylation (GO:0018342);
Px010123	1	Molecular Function: metal ion binding (GO:0046872);
Px010126	1	Molecular Function: nuclease activity (GO:0004518);
Px010133	2	Molecular Function: lipid transporter activity (GO:0005319);	Biological Process: lipid transport (GO:0006869);
Px010135	1	Molecular Function: transferase activity (GO:0016740);
Px010138	3	Biological Process: neuropeptide signaling pathway (GO:0007218);	Molecular Function: G-protein coupled peptide receptor activity (GO:0008528);	Cellular Component: integral component of membrane (GO:0016021);
Px010149	3	Biological Process: metabolic process (GO:0008152);	Cellular Component: membrane (GO:0016020);	Molecular Function: oxidoreductase activity (GO:0016491);
Px010151	4	Cellular Component: condensin complex (GO:0000796);	Molecular Function: ATP binding (GO:0005524);	Cellular Component: nucleus (GO:0005634);	Biological Process: mitotic chromosome condensation (GO:0007076);
Px010158	3	Biological Process: cell adhesion (GO:0007155);	Molecular Function: cadherin binding (GO:0045296);	Molecular Function: actin filament binding (GO:0051015);
Px010177	9	Biological Process: regulation of synaptic growth at neuromuscular junction (GO:0008582);	Biological Process: sensory perception of pain (GO:0019233);	Biological Process: positive regulation of ion transmembrane transporter activity (GO:0032414);	Biological Process: rhabdomere development (GO:0042052);	Cellular Component: synapse (GO:0045202);	Biological Process: locomotor rhythm (GO:0045475);	Biological Process: muscle cell cellular homeostasis (GO:0046716);	Biological Process: photoreceptor cell axon guidance (GO:0072499);	Biological Process: negative regulation of neuromuscular synaptic transmission (GO:1900074);
Px010178	4	Molecular Function: guanyl-nucleotide exchange factor activity (GO:0005085);	Cellular Component: intracellular (GO:0005622);	Biological Process: small GTPase mediated signal transduction (GO:0007264);	Biological Process: positive regulation of GTPase activity (GO:0043547);
Px010183	3	Cellular Component: integral component of membrane (GO:0016021);	Molecular Function: organic cyclic compound binding (GO:0097159);	Molecular Function: heterocyclic compound binding (GO:1901363);
Px010190	2	Molecular Function: phosphogluconate dehydrogenase (decarboxylating) activity (GO:0004616);	Biological Process: oxidation-reduction process (GO:0055114);
Px010192	1	Cellular Component: integral component of membrane (GO:0016021);
Px010206	1	Molecular Function: RNA binding (GO:0003723);
Px010209	3	Molecular Function: transcription corepressor activity (GO:0003714);	Biological Process: negative regulation of transcription, DNA-templated (GO:0045892);	Molecular Function: metal ion binding (GO:0046872);
Px010210	4	Molecular Function: transcription factor activity, sequence-specific DNA binding (GO:0003700);	Molecular Function: transcription corepressor activity (GO:0003714);	Biological Process: negative regulation of transcription, DNA-templated (GO:0045892);	Molecular Function: metal ion binding (GO:0046872);
Px010231	4	Molecular Function: ATP binding (GO:0005524);	Cellular Component: integral component of peroxisomal membrane (GO:0005779);	Molecular Function: ATPase activity, coupled to transmembrane movement of substances (GO:0042626);	Biological Process: fatty acid transmembrane transport (GO:1902001);
Px010235	4	Biological Process: carbohydrate transport (GO:0008643);	Cellular Component: integral component of membrane (GO:0016021);	Molecular Function: substrate-specific transmembrane transporter activity (GO:0022891);	Biological Process: transmembrane transport (GO:0055085);
Px010236	4	Biological Process: carbohydrate transport (GO:0008643);	Cellular Component: integral component of membrane (GO:0016021);	Molecular Function: substrate-specific transmembrane transporter activity (GO:0022891);	Biological Process: transmembrane transport (GO:0055085);
Px010238	4	Molecular Function: ATP binding (GO:0005524);	Biological Process: protein folding (GO:0006457);	Biological Process: response to stress (GO:0006950);	Molecular Function: unfolded protein binding (GO:0051082);
Px010261	1	Molecular Function: zinc ion binding (GO:0008270);
Px010265	1	Cellular Component: integral component of membrane (GO:0016021);
Px010268	2	Molecular Function: nucleotide binding (GO:0000166);	Molecular Function: nucleic acid binding (GO:0003676);
Px010280	3	Molecular Function: G-protein coupled receptor activity (GO:0004930);	Biological Process: G-protein coupled receptor signaling pathway (GO:0007186);	Cellular Component: membrane (GO:0016020);
Px010283	3	Molecular Function: DNA binding (GO:0003677);	Molecular Function: ATP binding (GO:0005524);	Biological Process: DNA replication (GO:0006260);
Px010284	1	Molecular Function: DNA binding (GO:0003677);
Px010290	1	Cellular Component: membrane (GO:0016020);
Px010292	4	Molecular Function: magnesium ion binding (GO:0000287);	Molecular Function: isocitrate dehydrogenase (NAD+) activity (GO:0004449);	Biological Process: tricarboxylic acid cycle (GO:0006099);	Molecular Function: NAD binding (GO:0051287);
Px010294	4	Biological Process: chemical synaptic transmission (GO:0007268);	Molecular Function: zinc ion binding (GO:0008270);	Molecular Function: acetylcholine receptor binding (GO:0033130);	Molecular Function: protein anchor (GO:0043495);
Px010297	4	Molecular Function: actin binding (GO:0003779);	Biological Process: actin filament organization (GO:0007015);	Biological Process: cell cycle (GO:0007049);	Molecular Function: Rho GTPase binding (GO:0017048);
Px010306	1	Cellular Component: integral component of membrane (GO:0016021);
Px010307	1	Biological Process: metabolic process (GO:0008152);
Px010313	2	Molecular Function: serine-type endopeptidase activity (GO:0004252);	Biological Process: proteolysis (GO:0006508);
Px010316	3	Cellular Component: Golgi membrane (GO:0000139);	Cellular Component: caveola (GO:0005901);	Biological Process: caveola assembly (GO:0070836);
Px010326	2	Cellular Component: nucleus (GO:0005634);	Biological Process: regulation of transcription, DNA-templated (GO:0006355);
Px010336	2	Biological Process: proteolysis (GO:0006508);	Molecular Function: peptidase activity (GO:0008233);
Px010343	1	Molecular Function: transferase activity (GO:0016740);
Px010348	1	Cellular Component: membrane (GO:0016020);
Px010352	3	Biological Process: phosphorylation (GO:0016310);	Molecular Function: transferase activity (GO:0016740);	Biological Process: single-organism process (GO:0044699);
Px010353	3	Molecular Function: DNA binding (GO:0003677);	Molecular Function: DNA-directed 5'-3' RNA polymerase activity (GO:0003899);	Biological Process: transcription, DNA-templated (GO:0006351);
Px010357	3	Molecular Function: exonuclease activity (GO:0004527);	Molecular Function: binding (GO:0005488);	Biological Process: nucleic acid phosphodiester bond hydrolysis (GO:0090305);
Px010364	3	Molecular Function: GTPase activity (GO:0003924);	Molecular Function: GTP binding (GO:0005525);	Cellular Component: integral component of membrane (GO:0016021);
Px010365	3	Molecular Function: GTPase activity (GO:0003924);	Molecular Function: GTP binding (GO:0005525);	Cellular Component: integral component of membrane (GO:0016021);
Px010372	1	Molecular Function: nucleic acid binding (GO:0003676);
Px010373	2	Molecular Function: transaminase activity (GO:0008483);	Molecular Function: pyridoxal phosphate binding (GO:0030170);
Px010379	1	Biological Process: neuropeptide signaling pathway (GO:0007218);
Px010383	4	Molecular Function: CTP synthase activity (GO:0003883);	Molecular Function: ATP binding (GO:0005524);	Biological Process: glutamine metabolic process (GO:0006541);	Biological Process: 'de novo' CTP biosynthetic process (GO:0044210);
Px010386	1	Molecular Function: peptidase activity (GO:0008233);
Px010395	4	Molecular Function: actin binding (GO:0003779);	Biological Process: cell growth (GO:0016049);	Biological Process: protein ubiquitination (GO:0016567);	Biological Process: regulation of synapse organization (GO:0050807);
Px010399	2	Molecular Function: kinase activity (GO:0016301);	Biological Process: phosphorylation (GO:0016310);
Px010410	1	Biological Process: intracellular signal transduction (GO:0035556);
Px010417	5	Molecular Function: DNA binding (GO:0003677);	Cellular Component: nucleus (GO:0005634);	Molecular Function: zinc ion binding (GO:0008270);	Molecular Function: oxidoreductase activity, acting on paired donors, with incorporation or reduction of molecular oxygen, 2-oxoglutarate as one donor, and incorporation of one atom each of oxygen into both donors (GO:0016706);	Biological Process: oxidation-reduction process (GO:0055114);
Px010418	3	Molecular Function: catalytic activity (GO:0003824);	Biological Process: metabolic process (GO:0008152);	Molecular Function: metal ion binding (GO:0046872);
Px010425	7	Biological Process: cellular glucose homeostasis (GO:0001678);	Molecular Function: hexokinase activity (GO:0004396);	Molecular Function: ATP binding (GO:0005524);	Molecular Function: glucose binding (GO:0005536);	Cellular Component: cell (GO:0005623);	Biological Process: glycolytic process (GO:0006096);	Biological Process: carbohydrate phosphorylation (GO:0046835);
Px010431	1	Cellular Component: integral component of membrane (GO:0016021);
Px010440	1	Biological Process: cell cycle arrest (GO:0007050);
Px010453	4	Molecular Function: ryanodine-sensitive calcium-release channel activity (GO:0005219);	Cellular Component: intracellular (GO:0005622);	Cellular Component: integral component of membrane (GO:0016021);	Biological Process: release of sequestered calcium ion into cytosol (GO:0051209);
Px010462	1	Biological Process: biological regulation (GO:0065007);
Px010471	1	Cellular Component: integral component of membrane (GO:0016021);
Px010472	1	Molecular Function: metal ion binding (GO:0046872);
Px010477	3	Molecular Function: GTP binding (GO:0005525);	Cellular Component: intracellular (GO:0005622);	Biological Process: small GTPase mediated signal transduction (GO:0007264);
Px010483	3	Molecular Function: signal transducer activity (GO:0004871);	Biological Process: signal transduction (GO:0007165);	Biological Process: adherens junction assembly (GO:0034333);
Px010487	4	Molecular Function: transcription factor activity, sequence-specific DNA binding (GO:0003700);	Cellular Component: nucleus (GO:0005634);	Biological Process: regulation of transcription, DNA-templated (GO:0006355);	Molecular Function: zinc ion binding (GO:0008270);
Px010493	2	Cellular Component: membrane (GO:0016020);	Molecular Function: peptidase activity, acting on L-amino acid peptides (GO:0070011);
Px010500	1	Cellular Component: integral component of membrane (GO:0016021);
Px010504	3	Molecular Function: hydrolase activity, hydrolyzing O-glycosyl compounds (GO:0004553);	Biological Process: carbohydrate metabolic process (GO:0005975);	Molecular Function: carbohydrate binding (GO:0030246);
Px010508	1	Cellular Component: extracellular region (GO:0005576);
Px010512	1	Molecular Function: binding (GO:0005488);
Px010513	4	Cellular Component: mitochondrion (GO:0005739);	Biological Process: ion transport (GO:0006811);	Cellular Component: membrane (GO:0016020);	Biological Process: transmembrane transport (GO:0055085);
Px010514	5	Molecular Function: magnesium ion binding (GO:0000287);	Molecular Function: isocitrate dehydrogenase (NAD+) activity (GO:0004449);	Cellular Component: mitochondrion (GO:0005739);	Biological Process: tricarboxylic acid cycle (GO:0006099);	Molecular Function: NAD binding (GO:0051287);
Px010531	3	Molecular Function: secondary active sulfate transmembrane transporter activity (GO:0008271);	Cellular Component: integral component of membrane (GO:0016021);	Biological Process: sulfate transmembrane transport (GO:1902358);
Px010537	2	Molecular Function: hydrolase activity, hydrolyzing O-glycosyl compounds (GO:0004553);	Biological Process: carbohydrate metabolic process (GO:0005975);
Px010538	4	Molecular Function: transcription factor activity, sequence-specific DNA binding (GO:0003700);	Cellular Component: nucleus (GO:0005634);	Biological Process: regulation of transcription, DNA-templated (GO:0006355);	Molecular Function: sequence-specific DNA binding (GO:0043565);
Px010549	4	Molecular Function: magnesium ion binding (GO:0000287);	Molecular Function: inorganic diphosphatase activity (GO:0004427);	Cellular Component: cytoplasm (GO:0005737);	Biological Process: phosphate-containing compound metabolic process (GO:0006796);
Px010557	2	Molecular Function: calcium ion binding (GO:0005509);	Cellular Component: integral component of membrane (GO:0016021);
Px010558	3	Molecular Function: binding (GO:0005488);	Cellular Component: membrane (GO:0016020);	Biological Process: single-organism metabolic process (GO:0044710);
Px010559	6	Biological Process: lipid metabolic process (GO:0006629);	Cellular Component: integral component of membrane (GO:0016021);	Molecular Function: oxidoreductase activity (GO:0016491);	Molecular Function: heme binding (GO:0020037);	Molecular Function: metal ion binding (GO:0046872);	Biological Process: oxidation-reduction process (GO:0055114);
Px010575	3	Biological Process: neuropeptide signaling pathway (GO:0007218);	Molecular Function: G-protein coupled peptide receptor activity (GO:0008528);	Cellular Component: integral component of membrane (GO:0016021);
Px010582	2	Molecular Function: catalytic activity (GO:0003824);	Biological Process: single-organism metabolic process (GO:0044710);
Px010586	2	Molecular Function: ATP binding (GO:0005524);	Biological Process: proteolysis (GO:0006508);
Px010587	3	Molecular Function: catalytic activity (GO:0003824);	Biological Process: cellular metabolic process (GO:0044237);	Biological Process: organic substance metabolic process (GO:0071704);
Px010590	5	Molecular Function: nucleotide binding (GO:0000166);	Biological Process: DNA repair (GO:0006281);	Molecular Function: oxidoreductase activity (GO:0016491);	Molecular Function: hydrolase activity, hydrolyzing N-glycosyl compounds (GO:0016799);	Molecular Function: coenzyme binding (GO:0050662);
Px010594	3	Molecular Function: nucleotide binding (GO:0000166);	Cellular Component: mitochondrion (GO:0005739);	Biological Process: translation (GO:0006412);
Px010596	1	Molecular Function: catalytic activity (GO:0003824);
Px010598	4	Molecular Function: catalytic activity (GO:0003824);	Molecular Function: binding (GO:0005488);	Biological Process: primary metabolic process (GO:0044238);	Biological Process: organic substance metabolic process (GO:0071704);
Px010601	2	Biological Process: nucleoside phosphate biosynthetic process (GO:1901293);	Biological Process: organonitrogen compound metabolic process (GO:1901564);
Px010603	7	Molecular Function: oxygen transporter activity (GO:0005344);	Biological Process: oxygen transport (GO:0015671);	Cellular Component: membrane (GO:0016020);	Molecular Function: oxidoreductase activity (GO:0016491);	Molecular Function: oxygen binding (GO:0019825);	Molecular Function: heme binding (GO:0020037);	Biological Process: oxidation-reduction process (GO:0055114);
Px010620	5	Molecular Function: extracellular ligand-gated ion channel activity (GO:0005230);	Cellular Component: integral component of membrane (GO:0016021);	Cellular Component: cell junction (GO:0030054);	Cellular Component: postsynaptic membrane (GO:0045211);	Biological Process: cation transmembrane transport (GO:0098655);
Px010621	4	Molecular Function: DNA binding (GO:0003677);	Molecular Function: DNA-directed 5'-3' RNA polymerase activity (GO:0003899);	Cellular Component: DNA-directed RNA polymerase II, core complex (GO:0005665);	Biological Process: transcription from RNA polymerase II promoter (GO:0006366);
Px010622	3	Molecular Function: ubiquitin-protein transferase activity (GO:0004842);	Biological Process: protein ubiquitination (GO:0016567);	Molecular Function: metal ion binding (GO:0046872);
Px010624	1	Cellular Component: integral component of membrane (GO:0016021);
Px010631	2	Biological Process: metabolic process (GO:0008152);	Molecular Function: hydrolase activity (GO:0016787);
Px010632	2	Molecular Function: calcium ion binding (GO:0005509);	Cellular Component: integral component of membrane (GO:0016021);
Px010637	2	Molecular Function: actin binding (GO:0003779);	Biological Process: cytoskeleton organization (GO:0007010);
Px010648	2	Cellular Component: integral component of membrane (GO:0016021);	Biological Process: transmembrane transport (GO:0055085);
Px010649	4	Biological Process: superoxide metabolic process (GO:0006801);	Molecular Function: superoxide dismutase copper chaperone activity (GO:0016532);	Biological Process: positive regulation of catalytic activity (GO:0043085);	Biological Process: oxidation-reduction process (GO:0055114);
Px010653	3	Molecular Function: hydrolase activity (GO:0016787);	Molecular Function: organic cyclic compound binding (GO:0097159);	Molecular Function: heterocyclic compound binding (GO:1901363);
Px010654	1	Biological Process: transport (GO:0006810);
Px010658	5	Molecular Function: translation elongation factor activity (GO:0003746);	Molecular Function: GTPase activity (GO:0003924);	Molecular Function: GTP binding (GO:0005525);	Cellular Component: mitochondrion (GO:0005739);	Biological Process: mitochondrial translational elongation (GO:0070125);
Px010671	3	Biological Process: cholesterol metabolic process (GO:0008203);	Biological Process: lipid catabolic process (GO:0016042);	Molecular Function: lipase activity (GO:0016298);
Px010673	1	Cellular Component: intracellular (GO:0005622);
Px010676	2	Molecular Function: nucleic acid binding (GO:0003676);	Molecular Function: metal ion binding (GO:0046872);
Px010678	1	Molecular Function: transferase activity, transferring glycosyl groups (GO:0016757);
Px010682	5	Biological Process: chemical synaptic transmission (GO:0007268);	Molecular Function: zinc ion binding (GO:0008270);	Molecular Function: acetylcholine receptor binding (GO:0033130);	Molecular Function: protein anchor (GO:0043495);	Cellular Component: synapse (GO:0045202);
Px010699	3	Molecular Function: structural constituent of ribosome (GO:0003735);	Cellular Component: ribosome (GO:0005840);	Biological Process: translation (GO:0006412);
Px010701	2	Cellular Component: nucleus (GO:0005634);	Biological Process: ribosome biogenesis (GO:0042254);
Px010704	8	Molecular Function: ATP binding (GO:0005524);	Cellular Component: peroxisome (GO:0005777);	Biological Process: drug transmembrane transport (GO:0006855);	Molecular Function: xenobiotic-transporting ATPase activity (GO:0008559);	Biological Process: peroxisomal long-chain fatty acid import (GO:0015910);	Cellular Component: integral component of membrane (GO:0016021);	Molecular Function: protein homodimerization activity (GO:0042803);	Biological Process: xenobiotic transport (GO:0042908);
Px010710	4	Molecular Function: magnesium ion binding (GO:0000287);	Molecular Function: isocitrate dehydrogenase (NAD+) activity (GO:0004449);	Biological Process: tricarboxylic acid cycle (GO:0006099);	Molecular Function: NAD binding (GO:0051287);
[truncated: 1,391 more rows]
[truncated: 2 more columns]

## Sheet: Top annotation of DE genes
Top GO annotation (Biological Process) of DE miRNAs target genes
ID	Description	Gene Ratio	Bg Ratio	Enrich factor	p value	q value	Gene ID
GO:0006438	valyl-tRNA aminoacylation	0.1429	0.0009	161.5	3.56174e-05	0.000149968	Px007475;Px008286
GO:0008285	negative regulation of cell proliferation	0.1429	0.0009	161.5	3.56174e-05	0.000149968	Px008940;Px016226
GO:0006450	regulation of translational fidelity	0.1429	0.0013	107.67	0.000106474	0.000298874	Px007475;Px008286
GO:0007050	cell cycle arrest	0.0714	0.0009	80.75	0.0123483	0.0207971	Px010440
GO:0019572	L-arabinose catabolic process	0.0714	0.0009	80.75	0.0123483	0.0207971	Px016697
GO:0006032	chitin catabolic process	0.0714	0.0018	40.37	0.0245549	0.025773	Px002146
GO:0006812	cation transport	0.0714	0.0018	40.37	0.0245549	0.025773	Px001355
GO:0006024	glycosaminoglycan biosynthetic process	0.0714	0.0022	32.3	0.0306055	0.025773	Px013363
GO:0015012	heparan sulfate proteoglycan biosynthetic process	0.0714	0.0022	32.3	0.0306055	0.025773	Px013363
GO:0071897	DNA biosynthetic process	0.0714	0.0022	32.3	0.0306055	0.025773	Px016697
GO:0006207	'de novo' pyrimidine nucleobase biosynthetic process	0.0714	0.0027	26.92	0.0366212	0.0280354	Px016697
GO:0006260	DNA replication	0.0714	0.0062	11.54	0.0835141	0.0586064	Px016697
GO:0090305	nucleic acid phosphodiester bond hydrolysis	0.0714	0.0071	10.09	0.0949014	0.0614746	Px016697
GO:0006511	ubiquitin-dependent protein catabolic process	0.0714	0.008	8.97	0.106157	0.063854	Px001769
GO:0007218	neuropeptide signaling pathway	0.0714	0.0106	6.73	0.13915	0.0781191	Px004597
GO:0007018	microtubule-based movement	0.0714	0.0128	5.57	0.165776	0.0872504	Px003379
GO:0006886	intracellular protein transport	0.0714	0.0142	5.05	0.181382	0.0898488	Px006958
GO:0016310	phosphorylation	0.0714	0.0217	3.3	0.264818	0.123891	Px016697
GO:0008152	metabolic process	0.0714	0.0323	2.21	0.369233	0.163649	Px002074
Top GO annotation (Cellular component) of DE miRNAs target genes
ID	Description	Gene Ratio	Bg Ratio	Enrich factor	p value	q value	Gene ID
GO:0019898	extrinsic component of membrane	0.1538	0.0016	95.54	0.000134381	0.000565816	Px008940;Px016226
GO:0005856	cytoskeleton	0.1538	0.0064	23.88	0.00285322	0.00600679	Px008940;Px016226
GO:0016020	membrane	0.3846	0.1578	2.44	0.041	0.0575438	Px001355;Px005729;Px006169;Px011169;Px014239
GO:0030286	dynein complex	0.0769	0.0091	8.43	0.112687	0.118618	Px003379
GO:0005737	cytoplasm	0.1538	0.0542	2.84	0.153998	0.129682	Px008940;Px016226
GO:0005622	intracellular	0.1538	0.0714	2.16	0.236435	0.165919	Px001769;Px006958
GO:0016021	integral component of membrane	0.2308	0.3988	0.58	0.94174	0.56646	Px004597;Px013363;Px013839
Top GO annotation (Molecular function) of DE miRNAs target genes
ID	Description	Gene Ratio	Bg Ratio	Enrich factor	p value	q value	Gene ID
GO:0004832	valine-tRNA ligase activity	0.1111	0.0008	146.56	4.39882e-05	0.000601944	Px007475;Px008286
GO:0002161	aminoacyl-tRNA editing activity	0.1111	0.0011	97.7	0.000131431	0.000899263	Px007475;Px008286
GO:0004563	beta-N-acetylhexosaminidase activity	0.0556	0.0008	73.28	0.0136027	0.0310237	Px002146
GO:0004843	thiol-dependent ubiquitin-specific protease activity	0.0556	0.0008	73.28	0.0136027	0.0310237	Px001769
GO:0008742	L-ribulose-phosphate 4-epimerase activity	0.0556	0.0008	73.28	0.0136027	0.0310237	Px016697
GO:0016861	intramolecular oxidoreductase activity, interconverting aldoses and ketoses	0.0556	0.0008	73.28	0.0136027	0.0310237	Px016697
GO:0004590	orotidine-5'-phosphate decarboxylase activity	0.0556	0.0011	48.85	0.0203384	0.0369892	Px016697
GO:0003779	actin binding	0.1111	0.0129	8.62	0.0216847	0.0369892	Px008940;Px016226
GO:0003887	DNA-directed DNA polymerase activity	0.0556	0.0015	36.64	0.0270305	0.0369892	Px016697
GO:0015020	glucuronosyltransferase activity	0.0556	0.0015	36.64	0.0270305	0.0369892	Px013363
GO:0008536	Ran GTPase binding	0.0556	0.0019	29.31	0.0336795	0.041898	Px006958
GO:0008408	3'-5' exonuclease activity	0.0556	0.0023	24.43	0.0402856	0.0459397	Px016697
GO:0016773	phosphotransferase activity, alcohol group as acceptor	0.0556	0.003	18.32	0.05337	0.0561789	Px016697
GO:0000166	nucleotide binding	0.1667	0.0508	3.28	0.0597821	0.0584336	Px009012;Px009200;Px016697
GO:0008528	G-protein coupled peptide receptor activity	0.0556	0.0042	13.32	0.0726811	0.0621614	Px004597
GO:0016746	transferase activity, transferring acyl groups	0.0556	0.0042	13.32	0.0726811	0.0621614	Px013839
GO:0005488	binding	0.1111	0.0269	4.13	0.0828269	0.066063	Px001355;Px014239
GO:0016787	hydrolase activity	0.1111	0.0277	4.02	0.0868983	0.066063	Px001355;Px014239
GO:0003777	microtubule motor activity	0.0556	0.0125	4.44	0.203341	0.146451	Px003379
GO:0042302	structural constituent of cuticle	0.0556	0.0152	3.66	0.241127	0.164982	Px000596
GO:0016301	kinase activity	0.0556	0.0182	3.05	0.282238	0.183914	Px016697
GO:0003824	catalytic activity	0.0556	0.0349	1.59	0.473267	0.294377	Px002074
GO:0003677	DNA binding	0.0556	0.0432	1.29	0.549682	0.327042	Px016697
GO:0008270	zinc ion binding	0.0556	0.058	0.96	0.660085	0.376364	Px016697
GO:0005524	ATP binding	0.1111	0.1361	0.82	0.725408	0.397065	Px007475;Px008286
GeneRatio: the ratio of the number of DE miRNAs target genes to the number of all target genes enriched in this pathway; BgRatio: the ratio of the number of all DE miRNAs target genes to the number of all target genes enriched in the whole pathways; enrich factor: the ratio of the GeneRatio to the BgRatio; p-value: the p-value after Fisher test; q-value: corrected p-value by FDR
