# Supplementary material for: Profiling of MicroRNAs in Midguts of Plutella xylostella Provides Novel Insights Into the Bacillus thuringiensis Resistance
Source: Front Genet. 2021 Sep 8;12:739849. doi: 10.3389/fgene.2021.739849 (PMC8455949; doi:10.3389/fgene.2021.739849)
Supplement: Supplementary file 5 [file Data_Sheet_1.ZIP › Figure_6_Source data.xlsx]

## Sheet: All target genes annotation
#Gene_id	KO|e_value|Database_Genes|Anno
Px003605	K05236|0|pxy:105387256|K05236 coatomer subunit alpha | (RefSeq) coatomer subunit alpha-like
Px003606	K08145|0|pxy:105387257|K08145 MFS transporter, SP family, solute carrier family 2 (facilitated glucose transporter), member 8 | (RefSeq) facilitated trehalose transporter Tret1-like
Px003612	K00637|2.07784e-126|pxy:105387244|K00637 sterol O-acyltransferase [EC:2.3.1.26] | (RefSeq) sterol O-acyltransferase 2-like
Px003616	K00616|0|pxy:105397806|K00616 transaldolase [EC:2.2.1.2] | (RefSeq) transaldolase-like
Px003620	K02503|1.19799e-101|pxy:105387702|K02503 histidine triad (HIT) family protein | (RefSeq) histidine triad nucleotide-binding protein 1
Px003621	K13356|0|pxy:105387721|K13356 alcohol-forming fatty acyl-CoA reductase [EC:1.2.1.84] | (RefSeq) putative fatty acyl-CoA reductase CG5065
Px003626	K03099|0|pxy:105387722|K03099 son of sevenless | (RefSeq) protein son of sevenless-like
Px003627	K14849|0|pxy:105387705|K14849 ribosomal RNA-processing protein 1 | (RefSeq) ribosomal RNA processing protein 1 homolog
Px003628	K18462|0|pxy:105387723|K18462 WASH complex subunit FAM21 | (RefSeq) WASH complex subunit FAM21 homolog
Px003637	K17411|2.01476e-79|pxy:105387714|K17411 small subunit ribosomal protein S33 | (RefSeq) 28S ribosomal protein S33, mitochondrial
Px003638	K07207|0|pxy:105387727|K07207 tuberous sclerosis 2 | (RefSeq) tuberin-like
Px003639	K08145|0|pxy:105387716|K08145 MFS transporter, SP family, solute carrier family 2 (facilitated glucose transporter), member 8 | (RefSeq) facilitated trehalose transporter Tret1-like
Px003643	K20403|0|pxy:105387718|K20403 TELO2-interacting protein 1 | (RefSeq) TELO2-interacting protein 1 homolog
Px003646	K16469|0|pxy:105387732|K16469 rootletin | (RefSeq) rootletin
Px003647	K16469|0|pxy:105387732|K16469 rootletin | (RefSeq) rootletin
Px003652	K14402|0|pxy:105382378|K14402 cleavage and polyadenylation specificity factor subunit 2 | (RefSeq) probable cleavage and polyadenylation specificity factor subunit 2
Px003654	K14402|0|pxy:105390943|K14402 cleavage and polyadenylation specificity factor subunit 2 | (RefSeq) probable cleavage and polyadenylation specificity factor subunit 2
Px003659	K01800|4.78913e-156|pxy:105380903|K01800 maleylacetoacetate isomerase [EC:5.2.1.2] | (RefSeq) probable maleylacetoacetate isomerase 2
Px003668	K11964|2.57797e-156|pxy:105383659|K11964 pellino [EC:2.3.2.27] | (RefSeq) protein pellino
Px003669	K14960|0|pxy:105384572|K14960 COMPASS component SPP1 | (RefSeq) CXXC-type zinc finger protein 1-like
Px003672	K02577|0|pxy:105391393|K02577 heparan sulfate N-deacetylase/N-sulfotransferase NDST2 [EC:3.1.1.- 2.8.2.-] | (RefSeq) bifunctional heparan sulfate N-deacetylase/N-sulfotransferase-like
Px003676	K17286|6.69558e-173|pxy:105391583|K17286 erythrocyte band 7 integral membrane protein | (RefSeq) band 7 protein AGAP004871-like
Px003685	K01580|0|pxy:105398165|K01580 glutamate decarboxylase [EC:4.1.1.15] | (RefSeq) glutamate decarboxylase-like
Px003694	K01283|0|pxy:105392336|K01283 peptidyl-dipeptidase A [EC:3.4.15.1] | (RefSeq) angiotensin-converting enzyme-like
Px003697	K08955|0|pxy:105379963|K08955 ATP-dependent metalloprotease [EC:3.4.24.-] | (RefSeq) ATP-dependent zinc metalloprotease YME1 homolog
Px003698	K06943|0|pxy:105380211|K06943 nucleolar GTP-binding protein | (RefSeq) probable nucleolar GTP-binding protein 1
Px003699	K15603|2.94429e-157|pxy:105392521|K15603 transcription factor 4/12 | (RefSeq) protein daughterless
Px003719	K06224|3.3416e-157|pxy:105392709|K06224 hedgehog | (RefSeq) desert hedgehog protein
Px003730	K00106|0|pxy:105383538|K00106 xanthine dehydrogenase/oxidase [EC:1.17.1.4 1.17.3.2] | (RefSeq) indole-3-acetaldehyde oxidase-like
Px003741	K07562|0|pxy:105384479|K07562 nonsense-mediated mRNA decay protein 3 | (RefSeq) 60S ribosomal export protein NMD3
Px003743	K17662|1.68082e-179|pxy:105384573|K17662 cytochrome b pre-mRNA-processing protein 3 | (RefSeq) ubiquinol-cytochrome-c reductase complex assembly factor 1
Px003748	K01634|0|pxy:105385432|K01634 sphinganine-1-phosphate aldolase [EC:4.1.2.27] | (RefSeq) sphingosine-1-phosphate lyase-like
Px003751	K02154|0|pxy:105385800|K02154 V-type H+-transporting ATPase subunit a | (RefSeq) V-type proton ATPase 116 kDa subunit a isoform 1-like
Px003761	K11592|0|pxy:105393274|K11592 endoribonuclease Dicer [EC:3.1.26.-] | (RefSeq) endoribonuclease Dicer
Px003767	K05088|0|pxy:105393463|K05088 proto-oncogene tyrosine-protein kinase ROS [EC:2.7.10.1] | (RefSeq) proto-oncogene tyrosine-protein kinase ROS-like
Px003769	K00844|0|pxy:105387144|K00844 hexokinase [EC:2.7.1.1] | (RefSeq) hexokinase type 2
Px003773	K20193|0|pxy:105393556|K20193 Hermansky-Pudlak syndrome 1 protein | (RefSeq) uncharacterized LOC105393556
Px003774	K16060|0|pxy:105393648|K16060 baculoviral IAP repeat-containing protein 2/3 | (RefSeq) baculoviral IAP repeat-containing protein 7-B-like
Px003775	K10408|0|pxy:105393746|K10408 dynein heavy chain, axonemal | (RefSeq) dynein beta chain, ciliary-like
Px003778	K19941|9.35372e-79|pxy:105394127|K19941 synapsin | (RefSeq) synapsin
Px003780	K19941|2.26075e-164|pxy:105394127|K19941 synapsin | (RefSeq) synapsin
Px003782	K01294|0|pxy:105388226|K01294 carboxypeptidase E [EC:3.4.17.10] | (RefSeq) carboxypeptidase E-like
Px003789	K14322|0|pxy:105394713|K14322 polyadenylate-binding protein-interacting protein 1 | (RefSeq) uncharacterized LOC105394713
Px003791	K13628|8.76537e-60|pxy:105388847|K13628 iron-sulfur cluster assembly protein | (RefSeq) iron-sulfur cluster assembly 1 homolog, mitochondrial
Px003792	K09540|0|pxy:105388935|K09540 translocation protein SEC63 | (RefSeq) translocation protein SEC63 homolog
Px003793	K03130|0|pxy:105389183|K03130 transcription initiation factor TFIID subunit 5 | (RefSeq) TAF5-like RNA polymerase II p300/CBP-associated factor-associated factor 65 kDa subunit 5L
Px003808	K05692|0|pxy:105390177|K05692 actin beta/gamma 1 | (RefSeq) actin; actin, muscle
Px003810	K00825|0|pxy:105390263|K00825 kynurenine/2-aminoadipate aminotransferase [EC:2.6.1.7 2.6.1.39] | (RefSeq) kynurenine/alpha-aminoadipate aminotransferase, mitochondrial-like
Px003816	K01312|0|pxy:105396221|K01312 trypsin [EC:3.4.21.4] | (RefSeq) trypsin delta/gamma-like
Px003818	K12311|0|pxy:105387687|K12311 lysosomal alpha-mannosidase [EC:3.2.1.24] | (RefSeq) lysosomal alpha-mannosidase-like
Px003825	K00477|0|pxy:105387671|K00477 phytanoyl-CoA hydroxylase [EC:1.14.11.18] | (RefSeq) phytanoyl-CoA dioxygenase, peroxisomal-like
Px003829	K18631|0|pxy:105387675|K18631 tektin-4 | (RefSeq) tektin-4-like
Px003840	K05692|0|pxy:105390177|K05692 actin beta/gamma 1 | (RefSeq) actin; actin, muscle
Px003843	K11660|4.32678e-111|pxy:105380604|K11660 metastasis-associated protein MTA | (RefSeq) metastasis-associated protein MTA1
Px003844	K20163|1.09338e-92|pxy:105397413|K20163 DENN domain-containing protein 4 | (RefSeq) C-myc promoter-binding protein-like
Px003850	K13089|0|pxy:105387792|K13089 interleukin enhancer-binding factor 2 | (RefSeq) interleukin enhancer-binding factor 2 homolog
Px003855	K03850|0|pxy:105387794|K03850 alpha-1,2-glucosyltransferase [EC:2.4.1.256] | (RefSeq) putative Dol-P-Glc:Glc(2)Man(9)GlcNAc(2)-PP-Dol alpha-1,2-glucosyltransferase
Px003859	K16682|0|pxy:105387797|K16682 LIM domain-containing protein | (RefSeq) LIM domain-containing protein jub
Px003868	K16606|0|pxy:105387816|K16606 leucine-rich repeat-containing protein 49 | (RefSeq) leucine-rich repeat-containing protein 49-like
Px003932	K14398|1.31521e-110|pxy:105381269|K14398 cleavage and polyadenylation specificity factor subunit 6/7 | (RefSeq) cleavage and polyadenylation specificity factor subunit CG7185-like
Px003940	K14802|0|pxy:105381227|K14802 phospholipid-transporting ATPase [EC:3.6.3.1] | (RefSeq) probable phospholipid-transporting ATPase IA
Px003941	K14802|0|pxy:105381227|K14802 phospholipid-transporting ATPase [EC:3.6.3.1] | (RefSeq) probable phospholipid-transporting ATPase IA
Px003943	K10521|0|pxy:105381271|K10521 ankyrin repeat and BTB/POZ domain-containing protein 2 | (RefSeq) ankyrin repeat and BTB/POZ domain-containing protein BTBD11
Px003950	K17079|2.71481e-117|pxy:105381230|K17079 optic atrophy protein 1 [EC:3.6.5.5] | (RefSeq) dynamin-like 120 kDa protein, mitochondrial
Px003959	K10360|0|pxy:105381276|K10360 myosin IX | (RefSeq) unconventional myosin-IXa-like
Px003961	K01530|0|pxy:105381278|K01530 phospholipid-translocating ATPase [EC:3.6.3.1] | (RefSeq) probable phospholipid-transporting ATPase IM
Px003965	K04523|0|pxy:105381279|K04523 ubiquilin | (RefSeq) ubiquilin-1
Px003966	K16582|0|pxy:105381244|K16582 tubulin polyglutamylase TTLL6/13 [EC:6.-.-.-] | (RefSeq) tubulin polyglutamylase TTLL13-like
Px003970	K05850|0|pxy:105381280|K05850 Ca2+ transporting ATPase, plasma membrane [EC:3.6.3.8] | (RefSeq) plasma membrane calcium-transporting ATPase 3
Px003972	K03283|0|pxy:105381248|K03283 heat shock 70kDa protein 1/8 | (RefSeq) heat shock protein 68-like
Px003981	K16667|0|pxy:105381284|K16667 receptor-type tyrosine-protein phosphatase gamma [EC:3.1.3.48] | (RefSeq) uncharacterized LOC105381284
Px003982	K01104|0|pxy:105381257|K01104 protein-tyrosine phosphatase [EC:3.1.3.48] | (RefSeq) tyrosine-protein phosphatase 69D-like
Px004005	K08291|0|pxy:105387737|K08291 G protein-coupled receptor kinase [EC:2.7.11.16] | (RefSeq) G protein-coupled receptor kinase 2-like
Px004014	K08145|0|pxy:105387744|K08145 MFS transporter, SP family, solute carrier family 2 (facilitated glucose transporter), member 8 | (RefSeq) facilitated trehalose transporter Tret1
Px004025	K12200|0|pxy:105387848|K12200 programmed cell death 6-interacting protein | (RefSeq) programmed cell death 6-interacting protein-like
Px004028	K13095|9.12926e-59|pxy:105387872|K13095 splicing factor 1 | (RefSeq) branchpoint-bridging protein
Px004029	K13095|9.59304e-86|pxy:105387872|K13095 splicing factor 1 | (RefSeq) branchpoint-bridging protein
Px004031	K07299|0|pxy:105387873|K07299 MFS transporter, SP family, solute carrier family 2 (facilitated glucose transporter), member 1 | (RefSeq) solute carrier family 2, facilitated glucose transporter member 1-like
Px004033	K00623|0|pxy:105387875|K00623 choline O-acetyltransferase [EC:2.3.1.6] | (RefSeq) choline O-acetyltransferase
Px004037	K04428|0|pxy:105387876|K04428 mitogen-activated protein kinase kinase kinase 4 [EC:2.7.11.25] | (RefSeq) mitogen-activated protein kinase kinase kinase 4
Px004042	K05673|0|pxy:105387880|K05673 ATP-binding cassette, subfamily C (CFTR/MRP), member 4 | (RefSeq) multidrug resistance-associated protein 4-like
Px004045	K12617|0|pxy:105387862|K12617 DNA topoisomerase 2-associated protein PAT1 | (RefSeq) uncharacterized LOC105387862
Px004049	K17580|0|pxy:105387865|K17580 cancer susceptibility candidate protein 1 | (RefSeq) protein CASC1-like
Px004053	K12488|5.05987e-152|pxy:105397828|K12488 Arf-GAP with SH3 domain, ANK repeat and PH domain-containing protein | (RefSeq) arf-GAP with SH3 domain, ANK repeat and PH domain-containing protein 1-like
Px004057	K01872|0|pxy:105387275|K01872 alanyl-tRNA synthetase [EC:6.1.1.7] | (RefSeq) alanine--tRNA ligase, mitochondrial-like
Px004058	K14026|0|pxy:105387276|K14026 SEL1 protein | (RefSeq) protein sel-1 homolog 1-like
Px004060	K19682|4.78236e-162|pxy:105387277|K19682 intraflagellar transport protein 46 | (RefSeq) intraflagellar transport protein 46 homolog
Px004062	K13046|0|pxy:105389143|K13046 tolkin [EC:3.4.24.-] | (RefSeq) tolloid-like protein 1
Px004063	K11866|0|pxy:105387262|K11866 STAM-binding protein [EC:3.4.19.12] | (RefSeq) STAM-binding protein-like A
Px004064	K01262|0|pxy:105387280|K01262 Xaa-Pro aminopeptidase [EC:3.4.11.9] | (RefSeq) xaa-Pro aminopeptidase 1-like
Px004079	K14650|0|pxy:105387272|K14650 transcription initiation factor TFIID subunit 3 | (RefSeq) transcription initiation factor TFIID subunit 3
Px004084	K08471|1.22321e-167|pxy:105387274|K08471 gustatory receptor | (RefSeq) odorant receptor Or1-like
Px004088	K11718|7.94483e-138|pxy:105397832|K11718 UDP-glucose:glycoprotein glucosyltransferase [EC:2.4.1.-] | (RefSeq) UDP-glucose:glycoprotein glucosyltransferase-like
Px004100	K01540|0|pxy:105382071|K01540 sodium/potassium-transporting ATPase subunit beta | (RefSeq) sodium/potassium-transporting ATPase subunit beta-1-like
Px004113	K12824|9.57917e-151|pxy:105382083|K12824 transcription elongation regulator 1 | (RefSeq) transcription elongation regulator 1-like
Px004114	K12824|0|pxy:105382052|K12824 transcription elongation regulator 1 | (RefSeq) transcription elongation regulator 1-like
Px004115	K12824|8.01957e-10|pxy:105382083|K12824 transcription elongation regulator 1 | (RefSeq) transcription elongation regulator 1-like
Px004118	K09518|0|pxy:105382084|K09518 DnaJ homolog subfamily B member 12 | (RefSeq) dnaJ homolog subfamily B member 12
Px004122	K11798|3.1979e-155|pxy:105382085|K11798 bromodomain and WD repeat domain containing protein 1/3 | (RefSeq) PH-interacting protein
Px004125	K13444|0|pxy:105382061|K13444 sulfatase modifying factor 1 | (RefSeq) sulfatase-modifying factor 1-like
Px004136	K00572|3.59239e-172|pxy:105382091|K00572 wingless-type MMTV integration site family, member 7 | (RefSeq) protein Wnt-7b-like
Px004146	K11665|0|pxy:105387614|K11665 DNA helicase INO80 [EC:3.6.4.12] | (RefSeq) putative DNA helicase Ino80
Px004154	K09098|0|pxy:105387618|K09098 neuronal PAS domain-containing protein 1/3 | (RefSeq) protein trachealess
Px004163	K11839|9.5685e-162|pxy:105387624|K11839 ubiquitin carboxyl-terminal hydrolase 8 [EC:3.4.19.12] | (RefSeq) ubiquitin carboxyl-terminal hydrolase 8-like
Px004166	K10398|0|pxy:105387635|K10398 kinesin family member 11 | (RefSeq) bipolar kinesin KRP-130
Px004174	K11854|0|pxy:105388148|K11854 ubiquitin carboxyl-terminal hydrolase 35/38 [EC:3.4.19.12] | (RefSeq) ubiquitin carboxyl-terminal hydrolase 35
Px004200	K01080|0|pxy:105387946|K01080 phosphatidate phosphatase [EC:3.1.3.4] | (RefSeq) putative phosphatidate phosphatase
Px004217	K08052|0|pxy:105387968|K08052 neurofibromin 1 | (RefSeq) neurofibromin-like
Px004221	K19363|1.30349e-50|pxy:105398701|K19363 lipopolysaccharide-induced tumor necrosis factor-alpha factor | (RefSeq) lipopolysaccharide-induced tumor necrosis factor-alpha factor homolog
Px004222	K14640|0|pxy:105398772|K14640 solute carrier family 20 (sodium-dependent phosphate transporter) | (RefSeq) sodium-dependent phosphate transporter 1-like
Px004228	K09378|0|pxy:105398709|K09378 AT-binding transcription factor 1 | (RefSeq) zinc finger homeobox protein 3
Px004239	K04225|0|pxy:105398778|K04225 tachykinin-like receptor | (RefSeq) tachykinin-like peptides receptor 99D
Px004240	K12854|0|pxy:105398780|K12854 pre-mRNA-splicing helicase BRR2 [EC:3.6.4.13] | (RefSeq) putative U5 small nuclear ribonucleoprotein 200 kDa helicase
Px004241	K06709|0|pxy:105398781|K06709 jumonji domain-containing protein 2 [EC:1.14.11.-] | (RefSeq) lysine-specific demethylase 4A-like
Px004242	K06709|1.97692e-42|pxy:105398781|K06709 jumonji domain-containing protein 2 [EC:1.14.11.-] | (RefSeq) lysine-specific demethylase 4A-like
Px004243	K00522|8.57622e-140|pxy:105398714|K00522 ferritin heavy chain [EC:1.16.3.2] | (RefSeq) ferritin subunit-like
Px004260	K04698|1.3513e-40|pxy:105398788|K04698 suppressor of cytokine signaling 5 | (RefSeq) suppressor of cytokine signaling 5-like
Px004264	K09311|8.64887e-108|pxy:105398745|K09311 Antp family, other | (RefSeq) homeobox protein abdominal-A homolog
Px004270	K14463|0|pxy:105398794|K14463 microsomal triglyceride transfer protein large subunit | (RefSeq) microsomal triglyceride transfer protein large subunit-like
Px004287	K03248|2.14072e-169|pxy:105398758|K03248 translation initiation factor 3 subunit G | (RefSeq) eukaryotic translation initiation factor 3 subunit G
Px004313	K20641|3.62285e-173|pxy:105388158|K20641 Rho GTPase-activating protein 20 | (RefSeq) uncharacterized LOC105388158
Px004315	K20641|0|pxy:105388158|K20641 Rho GTPase-activating protein 20 | (RefSeq) uncharacterized LOC105388158
Px004318	K08193|0|pxy:105388161|K08193 MFS transporter, ACS family, solute carrier family 17 (sodium-dependent inorganic phosphate cotransporter), other | (RefSeq) uncharacterized transporter C38C10.2-like
Px004321	K00700|0|pxy:105388164|K00700 1,4-alpha-glucan branching enzyme [EC:2.4.1.18] | (RefSeq) 1,4-alpha-glucan-branching enzyme
Px004323	K00858|4.3968e-143|pxy:105388166|K00858 NAD+ kinase [EC:2.7.1.23] | (RefSeq) NAD kinase-like
Px004324	K01103|0|pxy:105388169|K01103 6-phosphofructo-2-kinase / fructose-2,6-biphosphatase 3&#160; [EC:2.7.1.105 3.1.3.46] | (RefSeq) 6-phosphofructo-2-kinase/fructose-2,6-bisphosphatase-like
Px004325	K01103|1.63564e-71|pxy:105388169|K01103 6-phosphofructo-2-kinase / fructose-2,6-biphosphatase 3&#160; [EC:2.7.1.105 3.1.3.46] | (RefSeq) 6-phosphofructo-2-kinase/fructose-2,6-bisphosphatase-like
Px004328	K00134|0|pxy:105388172|K00134 glyceraldehyde 3-phosphate dehydrogenase [EC:1.2.1.12] | (RefSeq) Gapdh; glyceraldehyde-3-phosphate dehydrogenase
Px004330	K14209|0|pxy:105388062|K14209 solute carrier family 36 (proton-coupled amino acid transporter) | (RefSeq) proton-coupled amino acid transporter 2-like
Px004341	K10407|0|pxy:105388081|K10407 kinesin light chain | (RefSeq) kinesin light chain-like
Px004345	K06091|0|pxy:105388084|K06091 MAGUK p55 subfamily member 5 | (RefSeq) MAGUK p55 subfamily member 5-like
Px004347	K03155|0|pxy:105387918|K03155 timeless | (RefSeq) protein timeless homolog
Px004350	K09502|0|pxy:105387920|K09502 DnaJ homolog subfamily A member 1 | (RefSeq) dnaJ homolog subfamily A member 1
Px004351	K00006|0|pxy:105381586|K00006 glycerol-3-phosphate dehydrogenase (NAD+) [EC:1.1.1.8] | (RefSeq) glycerol-3-phosphate dehydrogenase [NAD(+)], cytoplasmic-like
Px004352	K00604|0|pxy:105387923|K00604 methionyl-tRNA formyltransferase [EC:2.1.2.9] | (RefSeq) methionyl-tRNA formyltransferase, mitochondrial
Px004353	K16449|1.69069e-136|pxy:105387927|K16449 regulator of G-protein signaling | (RefSeq) regulator of G-protein signaling 7-like
Px004356	K11592|0|pxy:105387938|K11592 endoribonuclease Dicer [EC:3.1.26.-] | (RefSeq) endoribonuclease Dcr-1-like
Px004357	K00736|0|pxy:105387933|K00736 alpha-1,6-mannosyl-glycoprotein beta-1,2-N-acetylglucosaminyltransferase [EC:2.4.1.143] | (RefSeq) alpha-1,6-mannosyl-glycoprotein 2-beta-N-acetylglucosaminyltransferase-like
Px004366	K00693|0|pxy:105383166|K00693 glycogen synthase [EC:2.4.1.11] | (RefSeq) glycogen [starch] synthase
Px004374	K06632|0|pxy:105383174|K06632 wee1-like protein kinase [EC:2.7.11.1] | (RefSeq) wee1-like protein kinase
Px004375	K20647|0|pxy:105383208|K20647 Rho GTPase-activating protein 32 | (RefSeq) GTPase-activating protein CdGAPr-like
Px004381	K01580|1.60248e-46|pxy:105383215|K01580 glutamate decarboxylase [EC:4.1.1.15] | (RefSeq) glutamate decarboxylase-like
Px004382	K01580|0|pxy:105383215|K01580 glutamate decarboxylase [EC:4.1.1.15] | (RefSeq) glutamate decarboxylase-like
Px004383	K07204|0|pxy:105383216|K07204 regulatory associated protein of mTOR | (RefSeq) regulatory-associated protein of mTOR-like
Px004392	K12471|0|pxy:105383185|K12471 epsin | (RefSeq) epsin-1
Px004393	K14304|9.50415e-170|pxy:105383222|K14304 nuclear pore complex protein Nup85 | (RefSeq) nuclear pore complex protein Nup85
Px004395	K00965|0|pxy:105383189|K00965 UDPglucose--hexose-1-phosphate uridylyltransferase [EC:2.7.7.12] | (RefSeq) probable galactose-1-phosphate uridylyltransferase
Px004400	K05749|0|pxy:105391237|K05749 cytoplasmic FMR1 interacting protein | (RefSeq) cytoplasmic FMR1-interacting protein-like
Px004405	K16462|0|pxy:105383227|K16462 centrosomal protein CEP164 | (RefSeq) uncharacterized LOC105383227
Px004411	K19178|0|pxy:105383198|K19178 POLQ-like helicase [EC:3.6.4.12] | (RefSeq) helicase POLQ-like
Px004424	K16573|0|pxy:105387979|K16573 gamma-tubulin complex component 6 | (RefSeq) uncharacterized LOC105387979
Px004426	K12385|0|aec:105150006|K12385 Niemann-Pick C1 protein | (RefSeq) Niemann-Pick C1 protein-like
Px004427	K09075|4.76142e-96|pxy:105388017|K09075 nescient helix-loop-helix protein | (RefSeq) helix-loop-helix protein 2
Px004430	K18735|0|pxy:105387981|K18735 protein SMG9 | (RefSeq) protein SMG9-like
Px004444	K09228|0|pxy:105388020|K09228 KRAB domain-containing zinc finger protein | (RefSeq) zinc finger protein 729-like
Px004446	K17686|0|pxy:105388004|K17686 Cu+-exporting ATPase [EC:3.6.3.54] | (RefSeq) copper-transporting ATPase 1
Px004453	K11843|0|pxy:105388026|K11843 ubiquitin carboxyl-terminal hydrolase 14 [EC:3.4.19.12] | (RefSeq) ubiquitin carboxyl-terminal hydrolase 14-like
Px004456	K08471|2.70313e-152|pxy:105381755|K08471 gustatory receptor | (RefSeq) odorant receptor Or2-like
Px004458	K08471|0|pxy:105381756|K08471 gustatory receptor | (RefSeq) uncharacterized LOC105381756
Px004462	K09553|0|pxy:105381760|K09553 stress-induced-phosphoprotein 1 | (RefSeq) uncharacterized LOC105381760
Px004463	K13140|0|pxy:105381711|K13140 integrator complex subunit 3 | (RefSeq) integrator complex subunit 3 homolog
Px004468	K00555|0|pxy:105381762|K00555 tRNA (guanine26-N2/guanine27-N2)-dimethyltransferase [EC:2.1.1.215 2.1.1.216] | (RefSeq) probable tRNA (guanine(26)-N(2))-dimethyltransferase
Px004469	K08675|0|pxy:105381718|K08675 Lon-like ATP-dependent protease [EC:3.4.21.-] | (RefSeq) lon protease homolog, mitochondrial-like
Px004470	K07928|1.37104e-109|pxy:105381719|K07928 Ras-related protein Rab-40 | (RefSeq) ras-related protein Rab-40C
Px004471	K02427|9.66275e-151|pxy:105381720|K02427 23S rRNA (uridine2552-2'-O)-methyltransferase [EC:2.1.1.166] | (RefSeq) rRNA methyltransferase 2, mitochondrial
Px004472	K03165|0|pxy:105381765|K03165 DNA topoisomerase III [EC:5.99.1.2] | (RefSeq) uncharacterized LOC105381765
Px004481	K06927|0|pxy:105381769|K06927 diphthine-ammonia ligase [EC:6.3.1.14] | (RefSeq) diphthine--ammonia ligase
Px004509	K00280|0|pxy:105381738|K00280 lysyl oxidase-like protein 2/3/4 [EC:1.4.3.-] | (RefSeq) lysyl oxidase homolog 2-like
Px004524	K04404|0|pxy:105381746|K04404 TAK1-binding protein 2 | (RefSeq) TGF-beta-activated kinase 1 and MAP3K7-binding protein 2-like
Px004529	K04169|0|pxy:105381782|K04169 gastrin-releasing peptide receptor | (RefSeq) gastrin-releasing peptide receptor-like
Px004534	K12815|0|pxy:105385764|K12815 pre-mRNA-splicing factor ATP-dependent RNA helicase DHX38/PRP16 [EC:3.6.4.13] | (RefSeq) pre-mRNA-splicing factor ATP-dependent RNA helicase PRP16-like
Px004546	K11153|6.33436e-35|pxy:105397883|K11153 retinol dehydrogenase 12 [EC:1.1.1.300] | (RefSeq) retinol dehydrogenase 12-like
Px004548	K04727|0|pxy:105388204|K04727 programmed cell death 8 (apoptosis-inducing factor) [EC:1.-.-.-] | (RefSeq) apoptosis-inducing factor 1, mitochondrial-like
Px004549	K20071|0|pxy:105388231|K20071 Rho GTPase-activating protein 26 | (RefSeq) rho GTPase-activating protein 26-like
Px004551	K10755|0|pxy:105388208|K10755 replication factor C subunit 2/4 | (RefSeq) replication factor C subunit 2-like
Px004552	K08883|2.82222e-123|pxy:105395508|K08883 tripartite motif-containing protein 33 [EC:2.3.2.27] | (RefSeq) E3 ubiquitin-protein ligase TRIM33-like
Px004560	K18622|0|pxy:105388236|K18622 adducin | (RefSeq) protein hu-li tai shao-like
Px004566	K09228|0|pxy:105388215|K09228 KRAB domain-containing zinc finger protein | (RefSeq) zinc finger protein 594-like
Px004568	K13194|5.60814e-111|pxy:105388218|K13194 double stranded RNA-specific editase B [EC:3.5.-.-] | (RefSeq) double-stranded RNA-specific editase 1-like
Px004570	K13194|2.16719e-175|pxy:105388218|K13194 double stranded RNA-specific editase B [EC:3.5.-.-] | (RefSeq) double-stranded RNA-specific editase 1-like
Px004571	K00011|1.50632e-178|pxy:105388220|K00011 aldehyde reductase [EC:1.1.1.21] | (RefSeq) aldose reductase-like
Px004575	K19758|0|pxy:105388222|K19758 dyslexia susceptibility 1 candidate gene 1 protein | (RefSeq) dyslexia susceptibility 1 candidate gene 1 protein homolog
Px004580	K00921|0|pxy:105388239|K00921 1-phosphatidylinositol-3-phosphate 5-kinase [EC:2.7.1.150] | (RefSeq) 1-phosphatidylinositol 3-phosphate 5-kinase-like
Px004581	K00921|0|pxy:105388239|K00921 1-phosphatidylinositol-3-phosphate 5-kinase [EC:2.7.1.150] | (RefSeq) 1-phosphatidylinositol 3-phosphate 5-kinase-like
Px004583	K08471|0|pxy:105388048|K08471 gustatory receptor | (RefSeq) odorant receptor 10a-like
Px004589	K13165|0|pxy:105388037|K13165 splicing factor, arginine/serine-rich 12 | (RefSeq) probable splicing factor, arginine/serine-rich 7
Px004590	K10408|0|pxy:105388034|K10408 dynein heavy chain, axonemal | (RefSeq) dynein heavy chain 12, axonemal
Px004592	K12886|7.50569e-98|pxy:105388032|K12886 heterogeneous nuclear ribonucleoprotein K | (RefSeq) heterogeneous nuclear ribonucleoprotein K
Px004594	K12475|0|pxy:105388050|K12475 disabled homolog 2 | (RefSeq) protein disabled
Px004596	K01784|3.78902e-172|pxy:105388029|K01784 UDP-glucose 4-epimerase [EC:5.1.3.2] | (RefSeq) UDP-glucose 4-epimerase-like
Px004603	K11247|0|pxy:105388053|K11247 endophilin-A | (RefSeq) endophilin-A
Px004619	K15837|0|pxy:105388266|K15837 G-protein signaling modulator 2 | (RefSeq) G-protein-signaling modulator 2-like
Px004622	K14209|0|pxy:105388268|K14209 solute carrier family 36 (proton-coupled amino acid transporter) | (RefSeq) proton-coupled amino acid transporter 4
Px004623	K20133|0|pxy:105388270|K20133 USP6 N-terminal-like protein | (RefSeq) USP6 N-terminal-like protein
Px004624	K15280|0|pxy:105388271|K15280 solute carrier family 35, member C2 | (RefSeq) solute carrier family 35 member C2
Px004629	K02296|3.10037e-123|pxy:105388272|K02296 aryl hydrocarbon receptor nuclear translocator-like protein 1 | (RefSeq) protein cycle
Px004638	K14445|3.78097e-56|pxy:105380462|K14445 solute carrier family 13 (sodium-dependent dicarboxylate transporter), member 2/3/5 | (RefSeq) protein I'm not dead yet-like
Px004639	K14445|0|pxy:105380462|K14445 solute carrier family 13 (sodium-dependent dicarboxylate transporter), member 2/3/5 | (RefSeq) protein I'm not dead yet-like
Px004642	K20636|0|pxy:105380518|K20636 Rho GTPase-activating protein 12/27 | (RefSeq) rho GTPase-activating protein 12-like
Px004647	K19332|0|pxy:105380519|K19332 Meckel syndrome type 1 protein | (RefSeq) Meckel syndrome type 1 protein-like
Px004652	K00888|0|pxy:105380525|K00888 phosphatidylinositol 4-kinase A [EC:2.7.1.67] | (RefSeq) phosphatidylinositol 4-kinase alpha-like
Px004653	K00888|0|pxy:105380525|K00888 phosphatidylinositol 4-kinase A [EC:2.7.1.67] | (RefSeq) phosphatidylinositol 4-kinase alpha-like
Px004667	K12460|0|pxy:105380481|K12460 ankyrin repeat-rich membrane spanning protein | (RefSeq) kinase D-interacting substrate of 220 kDa-like
Px004670	K08041|0|pxy:105380532|K08041 adenylate cyclase 1 [EC:4.6.1.1] | (RefSeq) Ca(2+)/calmodulin-responsive adenylate cyclase-like
Px004671	K04237|0|pxy:105380483|K04237 partitioning defective protein 3 | (RefSeq) partitioning defective 3 homolog
Px004672	K03129|0|pxy:105380484|K03129 transcription initiation factor TFIID subunit 4 | (RefSeq) transcription initiation factor TFIID subunit 4-like
Px004677	K10086|0|pxy:105380490|K10086 ER degradation enhancer, mannosidase alpha-like 3 | (RefSeq) ER degradation-enhancing alpha-mannosidase-like protein 3
Px004684	K00501|0|pxy:105380496|K00501 tyrosine 3-monooxygenase [EC:1.14.16.2] | (RefSeq) Th; tyrosine hydroxylase
Px004690	K08835|0|pxy:105380542|K08835 serine/threonine-protein kinase OSR1/STK39 [EC:2.7.11.1] | (RefSeq) STE20/SPS1-related proline-alanine-rich protein kinase
Px004693	K13356|0|pxy:105380500|K13356 alcohol-forming fatty acyl-CoA reductase [EC:1.2.1.84] | (RefSeq) putative fatty acyl-CoA reductase CG5065
Px004700	K13163|0|pxy:105380505|K13163 male-specific lethal 1 | (RefSeq) formin-like protein 5
Px004701	K04883|0|pxy:105380545|K04883 potassium voltage-gated channel Shaker-related subfamily A, beta member 2 | (RefSeq) voltage-gated potassium channel subunit beta-2
Px004707	K17267|0|pxy:105380511|K17267 coatomer subunit gamma | (RefSeq) coatomer subunit gamma-like
Px004715	K12505|0|pxy:105388301|K12505 decaprenyl-diphosphate synthase subunit 2 [EC:2.5.1.91] | (RefSeq) decaprenyl-diphosphate synthase subunit 2-like
Px004716	K00264|0|pxy:105388302|K00264 glutamate synthase (NADPH/NADH) [EC:1.4.1.13 1.4.1.14] | (RefSeq) glutamate synthase 1 [NADH], chloroplastic-like
Px004717	K00264|0|pxy:105388281|K00264 glutamate synthase (NADPH/NADH) [EC:1.4.1.13 1.4.1.14] | (RefSeq) putative glutamate synthase [NADPH]
Px004718	K10106|0|pxy:105388304|K10106 vitamin K-dependent gamma-carboxylase [EC:4.1.1.90] | (RefSeq) vitamin K-dependent gamma-carboxylase
Px004719	K10203|0|pxy:105388282|K10203 elongation of very long chain fatty acids protein 6 [EC:2.3.1.199] | (RefSeq) elongation of very long chain fatty acids protein 6
Px004726	K16055|0|pxy:105388306|K16055 trehalose 6-phosphate synthase/phosphatase [EC:2.4.1.15 3.1.3.12] | (RefSeq) probable trehalose-phosphate phosphatase E
Px004739	K15144|0|pxy:105388311|K15144 mediator of RNA polymerase II transcription subunit 1 | (RefSeq) mediator of RNA polymerase II transcription subunit 1
Px004744	K03142|0|pxy:105388296|K03142 transcription initiation factor TFIIH subunit 2 | (RefSeq) general transcription factor IIH subunit 2
Px004757	K20823|0|pxy:105387538|K20823 N-alpha-acetyltransferase 35, NatC auxiliary subunit | (RefSeq) N-alpha-acetyltransferase 35, NatC auxiliary subunit-like
Px004764	K13143|0|pxy:105387545|K13143 integrator complex subunit 6 | (RefSeq) integrator complex subunit 6
Px004767	K18741|1.46012e-118|pxy:105387561|K18741 protein nanos 1 | (RefSeq) uncharacterized LOC105387561
Px004768	K13279|3.74031e-149|pxy:105387546|K13279 peroxiredoxin 1 [EC:1.11.1.15] | (RefSeq) peroxiredoxin 1-like
Px004774	K10951|3.26963e-64|pxy:105387563|K10951 solute carrier family 12 (sodium/potassium/chloride transporter), member 2 | (RefSeq) bumetanide-sensitive sodium-(potassium)-chloride cotransporter-like
Px004775	K10951|0|pxy:105387563|K10951 solute carrier family 12 (sodium/potassium/chloride transporter), member 2 | (RefSeq) bumetanide-sensitive sodium-(potassium)-chloride cotransporter-like
Px004776	K18038|0|pxy:105387564|K18038 tyrosine-protein phosphatase non-receptor type 9 [EC:3.1.3.48] | (RefSeq) tyrosine-protein phosphatase non-receptor type 9
Px004783	K16311|0|pxy:105388263|K16311 serine/threonine-protein kinase SIK2 [EC:2.7.11.1] | (RefSeq) serine/threonine-protein kinase SIK2
Px004786	K03685|0|pxy:105388252|K03685 ribonuclease III [EC:3.1.26.3] | (RefSeq) ribonuclease 3
Px004792	K17461|2.82773e-138|pxy:105387904|K17461 reversion-inducing-cysteine-rich protein with kazal motifs | (RefSeq) reversion-inducing cysteine-rich protein with Kazal motifs-like
Px004793	K17572|0|pxy:105387905|K17572 brefeldin A-inhibited guanine nucleotide-exchange protein 3 | (RefSeq) brefeldin A-inhibited guanine nucleotide-exchange protein 3-like
Px004798	K00026|0|pxy:105387887|K00026 malate dehydrogenase [EC:1.1.1.37] | (RefSeq) malate dehydrogenase, mitochondrial-like
Px004809	K18050|0|pxy:105387893|K18050 novel protein kinase C epsilon type [EC:2.7.11.13] | (RefSeq) protein kinase C-like
Px004811	K13114|0|pxy:105393809|K13114 pinin | (RefSeq) pinin-like
Px004812	K09382|3.86348e-111|pxy:105387897|K09382 paired box protein 1/9 | (RefSeq) paired box protein Pax-1
Px004819	K06070|0|pxy:105387914|K06070 protein kinase D [EC:2.7.11.13] | (RefSeq) serine/threonine-protein kinase D1-like
Px004820	K06070|2.471e-71|pxy:105395033|K06070 protein kinase D [EC:2.7.11.13] | (RefSeq) serine/threonine-protein kinase D1-like
Px004847	K01672|1.5481e-146|pxy:105388492|K01672 carbonic anhydrase [EC:4.2.1.1] | (RefSeq) carbonic anhydrase-like
Px004852	K02085|0|pxy:105388502|K02085 adenomatosis polyposis coli protein | (RefSeq) adenomatous polyposis coli protein-like
Px004861	K04437|0|pxy:105385518|K04437 filamin | (RefSeq) filamin-A-like
Px004874	K08735|0|pxy:105385526|K08735 DNA mismatch repair protein MSH2 | (RefSeq) DNA mismatch repair protein Msh2-like
Px004888	K14831|5.62221e-60|pxy:105384473|K14831 protein MAK16 | (RefSeq) protein MAK16 homolog
Px004889	K11498|0|pxy:105384474|K11498 centromeric protein E | (RefSeq) kinesin-related protein 4-like
Px004892	K11787|0|pxy:105384475|K11787 phosphoribosylamine--glycine ligase / phosphoribosylglycinamide formyltransferase / phosphoribosylformylglycinamidine cyclo-ligase [EC:6.3.4.13 2.1.2.2 6.3.3.1] | (RefSeq) trifunctional purine biosynthetic protein adenosine-3
Px004896	K10750|2.48631e-180|pxy:105384450|K10750 chromatin assembly factor 1 subunit A | (RefSeq) chromatin assembly factor 1 subunit A-like
Px004897	K03951|7.91611e-75|pxy:105384451|K03951 NADH dehydrogenase (ubiquinone) 1 alpha subcomplex subunit 7 | (RefSeq) NADH dehydrogenase [ubiquinone] 1 alpha subcomplex subunit 7-like
Px004904	K12860|0|pxy:105389132|K12860 pre-mRNA-splicing factor CDC5/CEF1 | (RefSeq) cell division cycle 5-like protein
Px004909	K02350|0|pxy:105384483|K02350 DNA polymerase zeta [EC:2.7.7.7] | (RefSeq) DNA polymerase zeta catalytic subunit-like
Px004917	K14708|0|pxy:105384492|K14708 solute carrier family 26 (sodium-independent sulfate anion transporter), member 11 | (RefSeq) sodium-independent sulfate anion transporter-like
Px004919	K12182|0|pxy:105384469|K12182 hepatocyte growth factor-regulated tyrosine kinase substrate | (RefSeq) hepatocyte growth factor-regulated tyrosine kinase substrate
Px004921	K05330|0|pxy:105384494|K05330 potassium inwardly-rectifying channel subfamily J, other | (RefSeq) G protein-activated inward rectifier potassium channel 3-like
Px004929	K00889|0|pxy:105388794|K00889 1-phosphatidylinositol-4-phosphate 5-kinase [EC:2.7.1.68] | (RefSeq) uncharacterized LOC105388794
Px004935	K15188|0|pxy:105388795|K15188 cyclin T | (RefSeq) cyclin-T-like
Px004937	K20242|0|pxy:105388797|K20242 ecotropic viral integration site 5 protein | (RefSeq) ecotropic viral integration site 5 ortholog
Px004942	K01446|5.47996e-135|pxy:105388779|K01446 peptidoglycan recognition protein | (RefSeq) PGRP-S1; peptidoglycan recognition protein-like
Px004945	K00500|0|pxy:105388781|K00500 phenylalanine-4-hydroxylase [EC:1.14.16.1] | (RefSeq) protein henna
Px004946	K02136|0|pxy:105388782|K02136 F-type H+-transporting ATPase subunit gamma | (RefSeq) ATP synthase subunit gamma, mitochondrial-like
Px004950	K00639|0|pxy:105388786|K00639 glycine C-acetyltransferase [EC:2.3.1.29] | (RefSeq) 2-amino-3-ketobutyrate coenzyme A ligase, mitochondrial-like
Px004956	K15363|0|pxy:105388801|K15363 fanconi-associated nuclease 1 [EC:3.1.21.- 3.1.4.1] | (RefSeq) uncharacterized LOC105388801
Px004965	K19009|8.83305e-107|pxy:105388620|K19009 serine/threonine-protein kinase SIK3 [EC:2.7.11.1] | (RefSeq) serine/threonine-protein kinase SIK3 homolog
Px004966	K19383|3.70965e-119|pxy:105388621|K19383 homeobox protein TGIF1 | (RefSeq) homeobox protein TGIF2-like
Px004968	K01974|7.55269e-122|pxy:105388601|K01974 RNA 3'-terminal phosphate cyclase (ATP) [EC:6.5.1.4] | (RefSeq) RNA 3'-terminal phosphate cyclase
Px004969	K09595|0|pxy:105388602|K09595 minor histocompatibility antigen H13 [EC:3.4.23.-] | (RefSeq) minor histocompatibility antigen H13
Px004976	K12736|0|pxy:105388606|K12736 peptidylprolyl isomerase domain and WD repeat-containing protein 1 [EC:5.2.1.8] | (RefSeq) peptidylprolyl isomerase domain and WD repeat-containing protein 1
Px004979	K03234|0|pxy:105388608|K03234 elongation factor 2 | (RefSeq) translation elongation factor 2
Px004980	K13800|3.70185e-144|pxy:105390962|K13800 UMP-CMP kinase [EC:2.7.4.- 2.7.4.14] | (RefSeq) UMP-CMP kinase-like
Px004981	K05643|1.43344e-102|pxy:105388627|K05643 ATP-binding cassette, subfamily A (ABC1), member 3 | (RefSeq) ATP-binding cassette sub-family A member 3-like
Px004982	K05643|0|pxy:105388627|K05643 ATP-binding cassette, subfamily A (ABC1), member 3 | (RefSeq) ATP-binding cassette sub-family A member 3-like
Px004992	K10951|0|pxy:105385618|K10951 solute carrier family 12 (sodium/potassium/chloride transporter), member 2 | (RefSeq) bumetanide-sensitive sodium-(potassium)-chloride cotransporter-like
Px004996	K00008|4.07938e-144|pxy:105385613|K00008 L-iditol 2-dehydrogenase [EC:1.1.1.14] | (RefSeq) sorbitol dehydrogenase-like
Px004999	K02729|1.21571e-178|pxy:105389216|K02729 20S proteasome subunit alpha 5 [EC:3.4.25.1] | (RefSeq) proteasome subunit alpha type-5-like
Px005000	K10719|0|pxy:105389215|K10719 juvenile hormone epoxide hydrolase | (RefSeq) juvenile hormone epoxide hydrolase-like
Px005004	K15338|1.23838e-150|pxy:105388575|K15338 flap endonuclease GEN [EC:3.1.-.-] | (RefSeq) flap endonuclease GEN-like
Px005005	K01968|0|pxy:105388548|K01968 3-methylcrotonyl-CoA carboxylase alpha subunit [EC:6.4.1.4] | (RefSeq) methylcrotonoyl-CoA carboxylase subunit alpha, mitochondrial
Px005011	K00031|0|pxy:105388551|K00031 isocitrate dehydrogenase [EC:1.1.1.42] | (RefSeq) isocitrate dehydrogenase [NADP] cytoplasmic-like
Px005012	K00323|0|pxy:105388578|K00323 NAD(P) transhydrogenase [EC:1.6.1.2] | (RefSeq) NAD(P) transhydrogenase, mitochondrial-like
Px005018	K02370|0|pxy:105388581|K02370 alpha-1,4-N-acetylglucosaminyltransferase EXTL3 [EC:2.4.1.223 2.4.1.224] | (RefSeq) exostosin-3-like
Px005019	K09884|2.27728e-117|pxy:105388556|K09884 aquaporin rerated protein, invertebrate | (RefSeq) aquaporin AQPAe.a
Px005028	K11252|2.36483e-56|bmor:100301500|K11252 histone H2B | (RefSeq) H2b-l; histone H2B-like protein
Px005031	K11275|4.66152e-40|pxy:105397482|K11275 histone H1/5 | (RefSeq) histone H1B-like
Px005038	K09228|0|pxy:105379975|K09228 KRAB domain-containing zinc finger protein | (RefSeq) zinc finger protein 91-like
Px005044	K03754|0|pxy:105398804|K03754 translation initiation factor eIF-2B subunit beta | (RefSeq) translation initiation factor eIF-2B subunit beta-like
Px005046	K19041|1.28583e-126|pxy:105379982|K19041 E3 ubiquitin-protein ligase RNF38/44 [EC:2.3.2.27] | (RefSeq) RING finger protein 44-like
Px005049	K19041|5.72955e-80|pxy:105379982|K19041 E3 ubiquitin-protein ligase RNF38/44 [EC:2.3.2.27] | (RefSeq) RING finger protein 44-like
Px005051	K15593|6.6675e-130|pxy:105379983|K15593 ets translocation variant 5 | (RefSeq) DNA-binding protein D-ETS-3-like
Px005068	K04403|0|pxy:105398817|K04403 TAK1-binding protein 1 | (RefSeq) TGF-beta-activated kinase 1 and MAP3K7-binding protein 1-like
Px005071	K09317|6.62734e-98|pxy:105398822|K09317 homeobox protein EMX | (RefSeq) homeotic protein empty spiracles-like
Px005073	K06210|9.66992e-124|pxy:105398824|K06210 nicotinamide mononucleotide adenylyltransferase [EC:2.7.7.1 2.7.7.18] | (RefSeq) nicotinamide/nicotinic acid mononucleotide adenylyltransferase 3
Px005100	K14035|0|pxy:105379997|K14035 nuclear receptor subfamily 1 group I | (RefSeq) nuclear hormone receptor HR96-like
Px005102	K20396|0|pxy:105398847|K20396 TBC1 domain family member 7 | (RefSeq) TBC1 domain family member 7
Px005106	K11140|0|pxy:105380001|K11140 aminopeptidase N [EC:3.4.11.2] | (RefSeq) aminopeptidase N-like
Px005107	K12494|8.90684e-11|pxy:105397811|K12494 PH and SEC7 domain-containing protein | (RefSeq) uncharacterized LOC105397811
Px005114	K00235|0|pxy:105379961|K00235 succinate dehydrogenase (ubiquinone) iron-sulfur subunit [EC:1.3.5.1] | (RefSeq) succinate dehydrogenase [ubiquinone] iron-sulfur subunit, mitochondrial
Px005121	K08955|0|pxy:105379963|K08955 ATP-dependent metalloprotease [EC:3.4.24.-] | (RefSeq) ATP-dependent zinc metalloprotease YME1 homolog
Px005138	K11848|0|pxy:105388653|K11848 ubiquitin carboxyl-terminal hydrolase 20/33 [EC:3.4.19.12] | (RefSeq) ubiquitin carboxyl-terminal hydrolase 20-like
Px005139	K05725|0|pxy:105388640|K05725 focal adhesion kinase 1 [EC:2.7.10.2] | (RefSeq) uncharacterized LOC105388640
Px005140	K05725|0|pxy:105388640|K05725 focal adhesion kinase 1 [EC:2.7.10.2] | (RefSeq) uncharacterized LOC105388640
Px005146	K20210|0|pxy:105388647|K20210 ras-responsive element-binding protein 1 | (RefSeq) zinc finger protein Xfin
Px005151	K19219|0|pxy:105388655|K19219 jumonji domain-containing protein 7 | (RefSeq) uncharacterized LOC105388655
Px005155	K02357|0|pxy:105386912|K02357 elongation factor Ts | (RefSeq) elongation factor Ts, mitochondrial-like
Px005156	K10408|0|pxy:105391575|K10408 dynein heavy chain, axonemal | (RefSeq) dynein heavy chain 7, axonemal-like
Px005157	K10408|0|pxy:105386945|K10408 dynein heavy chain, axonemal | (RefSeq) dynein heavy chain 7, axonemal-like
Px005159	K11501|0|pxy:105386915|K11501 centromere protein I | (RefSeq) centromere protein I-like
Px005163	K10359|0|pxy:105386920|K10359 myosin VII | (RefSeq) myosin-VIIa
Px005164	K06053|0|pxy:105386947|K06053 recombining binding protein suppressor of hairless | (RefSeq) suppressor of hairless protein
Px005167	K09645|0|pxy:105386949|K09645 vitellogenic carboxypeptidase-like protein [EC:3.4.16.-] | (RefSeq) venom serine carboxypeptidase-like
Px005168	K09645|0|pxy:105386950|K09645 vitellogenic carboxypeptidase-like protein [EC:3.4.16.-] | (RefSeq) uncharacterized LOC105386950
Px005169	K04952|0|pxy:105386951|K04952 cyclic nucleotide gated channel beta 1 | (RefSeq) cyclic nucleotide-gated cation channel beta-1
Px005171	K20372|0|pxy:105386926|K20372 TBC1 domain family member 20 | (RefSeq) TBC1 domain family member 20-like
Px005176	K19527|0|pxy:105386957|K19527 vacuolar protein sorting-associated protein 13D | (RefSeq) vacuolar protein sorting-associated protein 13D-like
Px005181	K08796|3.57733e-173|pxy:105381490|K08796 BR serine/threonine kinase [EC:2.7.11.1] | (RefSeq) serine/threonine-protein kinase BRSK2-like
Px005187	K18162|1.00626e-132|pxy:105386960|K18162 NADH dehydrogenase [ubiquinone] 1 alpha subcomplex assembly factor 5 [EC:2.1.1.-] | (RefSeq) NADH dehydrogenase [ubiquinone] 1 alpha subcomplex assembly factor 5-like
Px005195	K14943|9.94495e-150|pxy:105388924|K14943 muscleblind | (RefSeq) protein muscleblind-like
Px005196	K16731|0|pxy:105388925|K16731 golgin subfamily A member 1 | (RefSeq) golgin subfamily A member 1
Px005197	K08745|0|pxy:105388918|K08745 solute carrier family 27 (fatty acid transporter), member 1/4 [EC:6.2.1.-] | (RefSeq) long-chain fatty acid transport protein 4-like
Px005198	K08745|0|pxy:105388919|K08745 solute carrier family 27 (fatty acid transporter), member 1/4 [EC:6.2.1.-] | (RefSeq) long-chain fatty acid transport protein 4
Px005201	K14030|3.98261e-136|bmor:693034|K14030 nuclear receptor subfamily 2 group B member 4 | (RefSeq) USP, BmCF1, BmUSP-2, Cf1, RXRB; RXR type hormone receptor
Px005204	K17589|0|pxy:105388927|K17589 RB1-inducible coiled-coil protein 1 | (RefSeq) RB1-inducible coiled-coil protein 1-like
Px005206	K10878|6.29396e-176|pxy:105388923|K10878 meiotic recombination protein SPO11 | (RefSeq) meiotic recombination protein SPO11-like
Px005209	K18624|0|pxy:105388862|K18624 macrophage erythroblast attacher | (RefSeq) macrophage erythroblast attacher-like
Px005213	K11268|0|pxy:105388867|K11268 N-acetyltransferase [EC:2.3.1.-] | (RefSeq) uncharacterized LOC105388867
Px005214	K14947|0|pxy:105388868|K14947 epithelial splicing regulatory protein 1/2 | (RefSeq) RNA-binding protein fusilli
Px005215	K13196|5.30481e-45|pxy:105388869|K13196 zinc finger protein ubi-d4 | (RefSeq) zinc finger protein ubi-d4 B-like
Px005217	K12164|0|pxy:105388870|K12164 ubiquitin-like modifier-activating enzyme 5 | (RefSeq) ubiquitin-like modifier-activating enzyme 5
Px005223	K13123|0|pxy:105388886|K13123 G patch domain-containing protein 1 | (RefSeq) G patch domain-containing protein 1 homolog
Px005224	K15168|0|pxy:105388887|K15168 mediator of RNA polymerase II transcription subunit 25 | (RefSeq) mediator of RNA polymerase II transcription subunit 25-like
Px005229	K15107|3.26089e-167|pxy:105388877|K15107 solute carrier family 25 (mitochondrial glutamate transporter), member 18/22 | (RefSeq) mitochondrial glutamate carrier 1-like
Px005230	K15107|0|pxy:105388876|K15107 solute carrier family 25 (mitochondrial glutamate transporter), member 18/22 | (RefSeq) mitochondrial glutamate carrier 1-like
Px005231	K08471|0|pxy:105388889|K08471 gustatory receptor | (RefSeq) gustatory and odorant receptor 24-like
Px005248	K15290|9.71974e-166|pxy:105388686|K15290 synaptotagmin-1 | (RefSeq) synaptotagmin 1
Px005252	K15129|1.69426e-162|pxy:105396693|K15129 mediator of RNA polymerase II transcription subunit 8 | (RefSeq) mediator of RNA polymerase II transcription subunit 8-like
Px005254	K18048|0|pxy:105388704|K18048 carotenoid isomerooxygenase [EC:1.13.11.65] | (RefSeq) carotenoid isomerooxygenase
Px005257	K15191|0|pxy:105388693|K15191 La-related protein 7 | (RefSeq) la-related protein 7
Px005265	K11837|0|pxy:105388381|K11837 ubiquitin carboxyl-terminal hydrolase 6/32 [EC:3.4.19.12] | (RefSeq) ubiquitin carboxyl-terminal hydrolase 32-like
Px005266	K11837|0|pxy:105388384|K11837 ubiquitin carboxyl-terminal hydrolase 6/32 [EC:3.4.19.12] | (RefSeq) ubiquitin carboxyl-terminal hydrolase 32-like
Px005267	K18419|0|pxy:105388373|K18419 microprocessor complex subunit DGCR8 | (RefSeq) microprocessor complex subunit DGCR8-like
Px005268	K00115|0|pxy:105385272|K00115 glucose 1-dehydrogenase (FAD, quinone) [EC:1.1.5.9] | (RefSeq) glucose dehydrogenase [FAD, quinone]-like
Px005273	K02943|4.52094e-27|pxy:105389856|K02943 large subunit ribosomal protein LP2 | (RefSeq) 60S acidic ribosomal protein P2-like
Px005279	K10408|0|pxy:105398512|K10408 dynein heavy chain, axonemal | (RefSeq) dynein heavy chain 3, axonemal-like
Px005297	K10661|1.11134e-75|pxy:105388430|K10661 E3 ubiquitin-protein ligase MARCH6 [EC:2.3.2.27] | (RefSeq) E3 ubiquitin-protein ligase MARCH6
Px005302	K08131|0|pxy:105380981|K08131 collagen, type IX, alpha | (RefSeq) collagen alpha-1(IX) chain-like
Px005332	K04520|3.26675e-127|dmo:Dmoj_GI14839|K04520 amyloid beta A4 protein | (RefSeq) GI14839 gene product from transcript GI14839-RB
Px005333	K06254|1.00047e-156|pxy:105388859|K06254 agrin | (RefSeq) uncharacterized LOC105388859
Px005338	K06115|0|pxy:105388846|K06115 spectrin beta | (RefSeq) spectrin beta chain
Px005350	K10350|0|pxy:105388985|K10350 Zyg-11 protein homolog | (RefSeq) protein zer-1 homolog
Px005354	K03253|0|pxy:105388969|K03253 translation initiation factor 3 subunit B | (RefSeq) eukaryotic translation initiation factor 3 subunit B
Px005356	K14721|1.24023e-153|pxy:105384095|K14721 DNA-directed RNA polymerase III subunit RPC5 | (RefSeq) DNA-directed RNA polymerase III subunit RPC5-like
Px005362	K01950|0|pxy:105388976|K01950 NAD+ synthase (glutamine-hydrolysing) [EC:6.3.5.1] | (RefSeq) probable glutamine-dependent NAD(+) synthetase
Px005374	K06265|0|pxy:105388984|K06265 dystroglycan 1 | (RefSeq) dystroglycan-like
Px005375	K06265|9.3596e-16|pxy:105386057|K06265 dystroglycan 1 | (RefSeq) dystroglycan
Px005387	K16343|0|pxy:105386252|K16343 calcium-independent phospholipase A2 [EC:3.1.1.4] | (RefSeq) 85/88 kDa calcium-independent phospholipase A2-like
Px005398	K02306|3.60046e-06|pxy:105381425|K02306 dally | (RefSeq) glypican-5
Px005404	K17637|0|pxy:105381470|K17637 exocyst complex component 2 | (RefSeq) exocyst complex component 2
Px005405	K19953|0|pxy:105381437|K19953 TBC1 domain family member 6 | (RefSeq) growth hormone-regulated TBC protein 1-A
Px005407	K20222|0|pxy:105381439|K20222 importin-5 | (RefSeq) importin-5
Px005419	K02184|3.53169e-84|pxy:105393246|K02184 formin 2 | (RefSeq) protein cappuccino-like
Px005420	K02184|0|pxy:105381472|K02184 formin 2 | (RefSeq) protein cappuccino-like
Px005422	K14290|0|pxy:105381447|K14290 exportin-1 | (RefSeq) exportin-1
Px005430	K10370|0|pxy:105396346|K10370 tropomodulin | (RefSeq) tropomodulin-1-like
Px005441	K03331|2.9263e-174|pxy:105395772|K03331 L-xylulose reductase [EC:1.1.1.10] | (RefSeq) L-xylulose reductase-like
Px005448	K04944|0|pxy:105396474|K04944 potassium intermediate/small conductance calcium-activated channel subfamily N member 3 | (RefSeq) small conductance calcium-activated potassium channel protein
Px005449	K04944|2.22479e-40|bmor:101741117|K04944 potassium intermediate/small conductance calcium-activated channel subfamily N member 3 | (RefSeq) small conductance calcium-activated potassium channel protein
Px005456	K15183|0|pxy:105396517|K15183 RNA polymerase II elongation factor ELL | (RefSeq) RNA polymerase II elongation factor Ell
Px005457	K13096|3.30329e-163|pxy:105395908|K13096 splicing factor 4 | (RefSeq) SURP and G-patch domain-containing protein 1-like
Px005462	K02104|9.4572e-157|pxy:105395963|K02104 protein giant-lens (argos) | (RefSeq) protein giant-lens
Px005468	K16055|0|pxy:105388306|K16055 trehalose 6-phosphate synthase/phosphatase [EC:2.4.1.15 3.1.3.12] | (RefSeq) probable trehalose-phosphate phosphatase E
Px005472	K13806|0|pxy:105396064|K13806 sn1-specific diacylglycerol lipase [EC:3.1.1.-] | (RefSeq) sn1-specific diacylglycerol lipase beta
Px005473	K19026|0|pxy:105396561|K19026 spatacsin | (RefSeq) spatacsin
Px005474	K15369|0|pxy:105396571|K15369 trafficking kinesin-binding protein 1 | (RefSeq) trafficking kinesin-binding protein 1-like
Px005475	K19677|0|pxy:105396588|K19677 intraflagellar transport protein 81 | (RefSeq) intraflagellar transport protein 81 homolog
Px005484	K13431|0|pxy:105396158|K13431 signal recognition particle receptor subunit alpha | (RefSeq) signal recognition particle receptor subunit alpha homolog
Px005485	K03032|4.67694e-114|pxy:105396168|K03032 26S proteasome regulatory subunit N2 | (RefSeq) 26S proteasome non-ATPase regulatory subunit 1-like
Px005487	K08074|0|pxy:105396189|K08074 ADP-dependent glucokinase [EC:2.7.1.147] | (RefSeq) ADP-dependent glucokinase-like
Px005488	K09104|1.5119e-77|pxy:105396200|K09104 bHLH factor, other | (RefSeq) helix-loop-helix protein delilah
Px005491	K14686|0|pxy:105396233|K14686 solute carrier family 31 (copper transporter), member 1 | (RefSeq) probable low affinity copper uptake protein 2
Px005500	K04512|0|pxy:105396640|K04512 dishevelled associated activator of morphogenesis | (RefSeq) disheveled-associated activator of morphogenesis 1
Px005501	K04512|0|pxy:105396640|K04512 dishevelled associated activator of morphogenesis | (RefSeq) disheveled-associated activator of morphogenesis 1
Px005513	K00710|0|pxy:105381129|K00710 polypeptide N-acetylgalactosaminyltransferase [EC:2.4.1.41] | (RefSeq) polypeptide N-acetylgalactosaminyltransferase 1-like
Px005515	K07427|0|pxy:105381077|K07427 cytochrome P450 family 4 subfamily V | (RefSeq) cytochrome P450 4c21-like
Px005520	K11844|0|pxy:105381081|K11844 ubiquitin carboxyl-terminal hydrolase 16/45 [EC:3.4.19.12] | (RefSeq) ubiquitin carboxyl-terminal hydrolase 45
Px005521	K18443|0|pxy:105381133|K18443 golgi-specific brefeldin A-resistance guanine nucleotide exchange factor 1 | (RefSeq) golgi-specific brefeldin A-resistance guanine nucleotide exchange factor 1
Px005524	K18667|0|pxy:105381135|K18667 activating signal cointegrator complex subunit 2 | (RefSeq) activating signal cointegrator 1 complex subunit 2-like
Px005525	K19176|0|pxy:105381137|K19176 fatty acid amide hydrolase 2 [EC:3.5.1.99] | (RefSeq) fatty-acid amide hydrolase 2-like
Px005526	K01835|0|pxy:105381138|K01835 phosphoglucomutase [EC:5.4.2.2] | (RefSeq) phosphoglucomutase
Px005527	K14995|0|pxy:105381082|K14995 solute carrier family 38 (sodium-coupled neutral amino acid transporter), member 9 | (RefSeq) sodium-coupled neutral amino acid transporter 9 homolog
Px005529	K19176|0|pxy:105381085|K19176 fatty acid amide hydrolase 2 [EC:3.5.1.99] | (RefSeq) fatty-acid amide hydrolase 2-A
Px005531	K18756|0|pxy:105381141|K18756 protein bicaudal C | (RefSeq) protein bicaudal C-like
Px005533	K08193|0|pxy:105381140|K08193 MFS transporter, ACS family, solute carrier family 17 (sodium-dependent inorganic phosphate cotransporter), other | (RefSeq) sialin-like
Px005535	K08193|0|pxy:105381140|K08193 MFS transporter, ACS family, solute carrier family 17 (sodium-dependent inorganic phosphate cotransporter), other | (RefSeq) sialin-like
Px005536	K18756|0|pxy:105381141|K18756 protein bicaudal C | (RefSeq) protein bicaudal C-like
Px005538	K14995|0|pxy:105381143|K14995 solute carrier family 38 (sodium-coupled neutral amino acid transporter), member 9 | (RefSeq) sodium-coupled neutral amino acid transporter 9 homolog
Px005541	K01611|3.16042e-162|pxy:105381144|K01611 S-adenosylmethionine decarboxylase [EC:4.1.1.50] | (RefSeq) S-adenosylmethionine decarboxylase proenzyme-like
Px005542	K02320|0|pxy:105381147|K02320 DNA polymerase alpha subunit A [EC:2.7.7.7] | (RefSeq) DNA polymerase alpha catalytic subunit
Px005549	K17943|0|pxy:105381096|K17943 pumilio RNA-binding family | (RefSeq) pumilio homolog 2-like
Px005552	K09389|0|pxy:105381100|K09389 transcription factor E2F2 | (RefSeq) transcription factor E2F2
Px005567	K11348|0|pxy:105381153|K11348 bromodomain and PHD finger-containing protein 1 | (RefSeq) peregrin-like
Px005570	K16056|0|pxy:105381117|K16056 calcium release-activated calcium channel protein 1 | (RefSeq) calcium release-activated calcium channel protein 1
Px005573	K10276|0|pxy:105381154|K10276 F-box and leucine-rich repeat protein 10/11 [EC:1.14.11.27] | (RefSeq) jmjC domain-containing histone demethylation protein 1
Px005576	K16811|0|pxy:105381119|K16811 trichoplein keratin filament-binding protein | (RefSeq) trichoplein keratin filament-binding protein
Px005595	K11807|0|pxy:105388940|K11807 WD and tetratricopeptide repeats protein 1 | (RefSeq) WD and tetratricopeptide repeats protein 1
Px005609	K11279|0|pxy:105388954|K11279 nucleosome assembly protein 1-like 1 | (RefSeq) nucleosome assembly protein 1-like 1
Px005612	K04936|0|pxy:105388890|K04936 potassium large conductance calcium-activated channel subfamily M alpha member 1 | (RefSeq) calcium-activated potassium channel slowpoke
Px005615	K11832|6.91215e-107|pxy:105388910|K11832 ubiquitin carboxyl-terminal hydrolase 1 [EC:3.4.19.12] | (RefSeq) probable ubiquitin carboxyl-terminal hydrolase creB
Px005616	K15363|0|pxy:105388911|K15363 fanconi-associated nuclease 1 [EC:3.1.21.- 3.1.4.1] | (RefSeq) fanconi-associated nuclease 1-like
Px005622	K05288|0|pxy:105388900|K05288 phosphatidylinositol glycan, class O | (RefSeq) GPI ethanolamine phosphate transferase 3
Px005627	K03781|0|pxy:105392684|K03781 catalase [EC:1.11.1.6] | (RefSeq) catalase-2-like
Px005629	K03781|0|pxy:105388916|K03781 catalase [EC:1.11.1.6] | (RefSeq) catalase-2-like
Px005632	K10415|5.29532e-119|bmor:101741734|K10415 dynein intermediate chain, cytosolic | (RefSeq) cytoplasmic dynein 1 intermediate chain
Px005643	K13356|1.69914e-161|pxy:105390248|K13356 alcohol-forming fatty acyl-CoA reductase [EC:1.2.1.84] | (RefSeq) putative fatty acyl-CoA reductase CG5065
Px005651	K16449|1.81848e-129|pxy:105386373|K16449 regulator of G-protein signaling | (RefSeq) regulator of G-protein signaling loco-like
Px005653	K16449|0|pxy:105386415|K16449 regulator of G-protein signaling | (RefSeq) uncharacterized LOC105386415
Px005654	K03026|0|pxy:105386379|K03026 DNA-directed RNA polymerase III subunit RPC4 | (RefSeq) DNA-directed RNA polymerase III subunit RPC4
Px005677	K17597|7.75211e-13|pxy:105396223|K17597 double-stranded RNA-binding protein Staufen | (RefSeq) double-stranded RNA-binding protein Staufen homolog 1-like
Px005680	K01322|0|pxy:105388348|K01322 prolyl oligopeptidase [EC:3.4.21.26] | (RefSeq) prolyl endopeptidase
Px005681	K08801|0|pxy:105388357|K08801 PAS domain containing serine/threonine kinase [EC:2.7.11.1] | (RefSeq) PAS domain-containing serine/threonine-protein kinase
Px005686	K09260|0|pxy:105388349|K09260 MADS-box transcription enhancer factor 2A | (RefSeq) myocyte-specific enhancer factor 2
Px005690	K05128|0|pxy:105388361|K05128 RYK receptor-like tyrosine kinase [EC:2.7.10.1] | (RefSeq) tyrosine-protein kinase Dnt-like
Px005699	K06671|0|pxy:105389041|K06671 cohesin complex subunit SA-1/2 | (RefSeq) cohesin subunit SA-1
Px005712	K14824|1.84809e-141|pxy:105386334|K14824 ribosome biogenesis protein ERB1 | (RefSeq) ribosome biogenesis protein BOP1 homolog
Px005722	K14397|1.40993e-114|pxy:105385015|K14397 cleavage and polyadenylation specificity factor subunit 5 | (RefSeq) cleavage and polyadenylation specificity factor subunit 5
Px005724	K01262|0|pxy:105385046|K01262 Xaa-Pro aminopeptidase [EC:3.4.11.9] | (RefSeq) xaa-Pro aminopeptidase 1-like
Px005727	K10753|1.58345e-152|pxy:105385047|K10753 histone chaperone ASF1 | (RefSeq) histone chaperone asf1
Px005736	K18757|0|pxy:105385023|K18757 la-related protein 1 | (RefSeq) la-related protein 1-like
Px005745	K02577|0|pxy:105385057|K02577 heparan sulfate N-deacetylase/N-sulfotransferase NDST2 [EC:3.1.1.- 2.8.2.-] | (RefSeq) bifunctional heparan sulfate N-deacetylase/N-sulfotransferase-like
Px005749	K15307|3.00372e-71|pxy:105389230|K15307 G protein pathway suppressor 2 | (RefSeq) stress response protein nst1-like
Px005757	K04600|0|pxy:105389235|K04600 cadherin EGF LAG seven-pass G-type receptor 1 | (RefSeq) protocadherin-like wing polarity protein stan
Px005770	K16537|0|pxy:105385224|K16537 pericentriolar material 1 protein | (RefSeq) pericentriolar material 1 protein
Px005783	K12879|0|pxy:105385265|K12879 THO complex subunit 2 | (RefSeq) THO complex subunit 2
Px005787	K10151|3.03293e-98|pxy:105385267|K10151 cyclin D2 | (RefSeq) G1/S-specific cyclin-D2
Px005788	K09330|8.43625e-100|pxy:105385239|K09330 paired mesoderm homeobox protein 2 | (RefSeq) paired mesoderm homeobox protein 2A-like
Px005793	K18410|0|pxy:105385245|K18410 ankyrin repeat, SAM and basic leucine zipper domain-containing protein 1 | (RefSeq) ankyrin repeat, SAM and basic leucine zipper domain-containing protein 1-like
Px005796	K09494|0|pxy:105395727|K09494 T-complex protein 1 subunit beta | (RefSeq) T-complex protein 1 subunit beta-like
Px005803	K01052|0|pxy:105388513|K01052 lysosomal acid lipase/cholesteryl ester hydrolase [EC:3.1.1.13] | (RefSeq) lipase 3-like
Px005808	K01769|0|pxy:105388532|K01769 guanylate cyclase, other [EC:4.6.1.2] | (RefSeq) guanylate cyclase 32E
Px005814	K01303|0|pxy:105388523|K01303 acylaminoacyl-peptidase [EC:3.4.19.1] | (RefSeq) acylamino-acid-releasing enzyme-like
Px005818	K01194|6.40205e-40|pxy:105388534|K01194 alpha,alpha-trehalase [EC:3.2.1.28] | (RefSeq) trehalase-like
Px005819	K01194|0|pxy:105388534|K01194 alpha,alpha-trehalase [EC:3.2.1.28] | (RefSeq) trehalase-like
Px005821	K17922|1.69489e-103|pxy:105388535|K17922 sorting nexin-8 | (RefSeq) sorting nexin-8-like
Px005825	K05858|0|pxy:105388539|K05858 phosphatidylinositol phospholipase C, beta [EC:3.1.4.11] | (RefSeq) 1-phosphatidylinositol 4,5-bisphosphate phosphodiesterase-like
Px005826	K03348|0|pxy:105388541|K03348 anaphase-promoting complex subunit 1 | (RefSeq) anaphase-promoting complex subunit 1-like
Px005835	K12860|0|pxy:105389132|K12860 pre-mRNA-splicing factor CDC5/CEF1 | (RefSeq) cell division cycle 5-like protein
Px005840	K01262|0|pxy:105389142|K01262 Xaa-Pro aminopeptidase [EC:3.4.11.9] | (RefSeq) xaa-Pro aminopeptidase 1-like
Px005841	K11866|0|pxy:105389137|K11866 STAM-binding protein [EC:3.4.19.12] | (RefSeq) STAM-binding protein-like A
Px005842	K13046|0|pxy:105389143|K13046 tolkin [EC:3.4.24.-] | (RefSeq) tolloid-like protein 1
Px005843	K13046|0|pxy:105389143|K13046 tolkin [EC:3.4.24.-] | (RefSeq) tolloid-like protein 1
Px005846	K02211|0|pxy:105385883|K02211 cyclin-dependent kinase 9 [EC:2.7.11.22 2.7.11.23] | (RefSeq) cyclin-dependent kinase 9-like
Px005848	K08059|5.37736e-134|pxy:105386824|K08059 interferon, gamma-inducible protein 30 | (RefSeq) gamma-interferon-inducible lysosomal thiol reductase-like
Px005849	K19673|7.68911e-171|pxy:105397371|K19673 tetratricopeptide repeat protein 21B | (RefSeq) tetratricopeptide repeat protein 21B-like
Px005850	K02154|0|pxy:105388712|K02154 V-type H+-transporting ATPase subunit a | (RefSeq) V-type proton ATPase 116 kDa subunit a isoform 1-like
Px005856	K14072|0|pxy:105386835|K14072 neuropeptide Y receptor | (RefSeq) neuropeptide Y receptor-like
Px005858	K13516|0|pxy:105383647|K13516 lysophospholipid acyltransferase 7 [EC:2.3.1.-] | (RefSeq) lysophospholipid acyltransferase 7-like
Px005859	K20474|0|pxy:105386855|K20474 RAD50-interacting protein 1 | (RefSeq) RAD50-interacting protein 1-like
Px005861	K06265|0|pxy:105386057|K06265 dystroglycan 1 | (RefSeq) dystroglycan
Px005868	K15685|1.64948e-109|pxy:105386906|K15685 E3 ubiquitin-protein ligase Hakai [EC:2.3.2.27] | (RefSeq) uncharacterized LOC105386906
Px005884	K00616|0|pxy:105386299|K00616 transaldolase [EC:2.2.1.2] | (RefSeq) transaldolase-like
Px005885	K05038|0|pxy:105386946|K05038 solute carrier family 6 (neurotransmitter transporter, amino acid) member 5/7/9/14 | (RefSeq) sodium- and chloride-dependent glycine transporter 1
Px005887	K11654|0|pxy:105386330|K11654 SWI/SNF-related matrix-associated actin-dependent regulator of chromatin subfamily A member 5 [EC:3.6.4.-] | (RefSeq) chromatin-remodeling complex ATPase chain Iswi
Px005888	K12581|0|pxy:105386341|K12581 CCR4-NOT transcription complex subunit 7/8 | (RefSeq) CCR4-NOT transcription complex subunit 7
Px005890	K14615|0|pxy:105386995|K14615 gastric intrinsic factor | (RefSeq) uncharacterized protein CG3556-like
Px005892	K01511|0|pxy:105386376|K01511 ectonucleoside triphosphate diphosphohydrolase 5/6 [EC:3.6.1.6] | (RefSeq) nucleoside-diphosphatase uda-1
Px005900	K14999|1.5598e-166|pxy:105386467|K14999 cytochrome P450 family 6 [EC:1.14.-.-] | (RefSeq) cytochrome P450 6B6-like
Px005903	K17925|0|pxy:105386507|K17925 sorting nexin-13 | (RefSeq) sorting nexin-13-like
Px005920	K20245|0|pxy:105387050|K20245 brother of ihog | (RefSeq) interference hedgehog-like
Px005923	K09407|3.90557e-138|pxy:105387060|K09407 forkhead box protein N | (RefSeq) forkhead box protein N3-like
Px005925	K08471|5.27051e-176|pxy:105387068|K08471 gustatory receptor | (RefSeq) odorant receptor 47a-like
Px005934	K15177|0|pxy:105386788|K15177 RNA polymerase-associated protein LEO1 | (RefSeq) another transcription unit protein
Px005942	K08193|0|pxy:105389046|K08193 MFS transporter, ACS family, solute carrier family 17 (sodium-dependent inorganic phosphate cotransporter), other | (RefSeq) vesicular glutamate transporter 1
Px005961	K12860|0|pxy:105381880|K12860 pre-mRNA-splicing factor CDC5/CEF1 | (RefSeq) cell division cycle 5-like protein
Px005972	K01639|0|pxy:105381854|K01639 N-acetylneuraminate lyase [EC:4.1.3.3] | (RefSeq) N-acetylneuraminate lyase-like
Px005974	K01939|0|pxy:105381857|K01939 adenylosuccinate synthase [EC:6.3.4.4] | (RefSeq) adenylosuccinate synthetase
Px005980	K11660|0|pxy:105381888|K11660 metastasis-associated protein MTA | (RefSeq) metastasis-associated protein MTA1-like
Px005983	K16756|9.7284e-110|pxy:105381862|K16756 coiled-coil domain-containing protein 64 | (RefSeq) bicaudal D-related protein homolog
Px005984	K01052|0|pxy:105381861|K01052 lysosomal acid lipase/cholesteryl ester hydrolase [EC:3.1.1.13] | (RefSeq) lipase 1-like
Px005985	K16756|9.68207e-77|pxy:105381862|K16756 coiled-coil domain-containing protein 64 | (RefSeq) bicaudal D-related protein homolog
Px005988	K18740|0|pxy:105381865|K18740 exonuclease 3'-5' domain-containing protein 1 | (RefSeq) uncharacterized LOC105381865
Px005991	K14318|0|pxy:105381892|K14318 nuclear pore complex protein Nup88 | (RefSeq) nuclear pore complex protein Nup88
Px006009	K01077|0|pxy:105389327|K01077 alkaline phosphatase [EC:3.1.3.1] | (RefSeq) alkaline phosphatase-like
Px006011	K18749|5.42514e-127|pxy:105389328|K18749 protein LSM14 | (RefSeq) protein LSM14 homolog A
Px006012	K06676|0|pxy:105389329|K06676 condensin complex subunit 2 | (RefSeq) condensin complex subunit 2-like
Px006023	K17597|0|pxy:105389334|K17597 double-stranded RNA-binding protein Staufen | (RefSeq) double-stranded RNA-binding protein Staufen homolog 2-like
Px006026	K08145|0|pxy:105389237|K08145 MFS transporter, SP family, solute carrier family 2 (facilitated glucose transporter), member 8 | (RefSeq) facilitated trehalose transporter Tret1-2 homolog
Px006027	K08145|0|pxy:105389245|K08145 MFS transporter, SP family, solute carrier family 2 (facilitated glucose transporter), member 8 | (RefSeq) facilitated trehalose transporter Tret1-like
Px006036	K19323|0|pxy:105389238|K19323 ataxin-10 | (RefSeq) ataxin-10
Px006037	K12171|0|pxy:105389249|K12171 E3 ubiquitin-protein ligase SH3RF [EC:2.3.2.27] | (RefSeq) E3 ubiquitin-protein ligase SH3RF1
Px006041	K10408|0|pxy:105389253|K10408 dynein heavy chain, axonemal | (RefSeq) dynein heavy chain 10, axonemal-like
Px006043	K06103|7.08975e-166|pxy:105389254|K06103 calcium/calmodulin-dependent serine protein kinase [EC:2.7.11.1] | (RefSeq) peripheral plasma membrane protein CASK-like
Px006056	K16687|5.41043e-60|pxy:105389305|K16687 transcriptional coactivator YAP1 | (RefSeq) transcriptional coactivator YAP1
Px006058	K00763|0|pxy:105389287|K00763 nicotinate phosphoribosyltransferase [EC:6.3.4.21] | (RefSeq) nicotinate phosphoribosyltransferase
Px006059	K17261|0|pxy:105389289|K17261 adenylyl cyclase-associated protein | (RefSeq) adenylyl cyclase-associated protein 1
Px006061	K17261|1.20887e-43|pxy:105389289|K17261 adenylyl cyclase-associated protein | (RefSeq) adenylyl cyclase-associated protein 1
Px006066	K00940|0|pxy:105389292|K00940 nucleoside-diphosphate kinase [EC:2.7.4.6] | (RefSeq) nucleoside diphosphate kinase 7-like
Px006072	K11593|0|bmor:100124421|K11593 eukaryotic translation initiation factor 2C | (RefSeq) Ago1; argonaute 1
Px006074	K03250|0|pxy:105389300|K03250 translation initiation factor 3 subunit E | (RefSeq) eukaryotic translation initiation factor 3 subunit E
Px006079	K14353|0|pxy:105389302|K14353 solute carrier organic anion transporter family, member 3A | (RefSeq) solute carrier organic anion transporter family member 5A1
Px006085	K18464|0|pxy:105389354|K18464 WASH complex subunit strumpellin | (RefSeq) WASH complex subunit strumpellin-like
Px006090	K10356|1.11624e-178|pxy:105389358|K10356 myosin I | (RefSeq) myosin-IA
Px006091	K13864|0|pxy:105389359|K13864 solute carrier family 7 (cationic amino acid transporter), member 2 | (RefSeq) cationic amino acid transporter 2
Px006092	K13865|0|pxy:105389360|K13865 solute carrier family 7 (cationic amino acid transporter), member 3 | (RefSeq) cationic amino acid transporter 3
Px006099	K08576|0|pxy:105389366|K08576 calpain-7 [EC:3.4.22.-] | (RefSeq) calpain-7-like
Px006104	K12323|0|pxy:105389255|K12323 atrial natriuretic peptide receptor A [EC:4.6.1.2] | (RefSeq) atrial natriuretic peptide receptor 1
Px006106	K00799|5.27017e-159|pxy:105389269|K00799 glutathione S-transferase [EC:2.5.1.18] | (RefSeq) uncharacterized LOC105389269
Px006116	K14445|0|pxy:105389260|K14445 solute carrier family 13 (sodium-dependent dicarboxylate transporter), member 2/3/5 | (RefSeq) protein I'm not dead yet-like
Px006122	K11142|0|pxy:105389585|K11142 cytosol aminopeptidase [EC:3.4.11.1 3.4.11.5] | (RefSeq) cytosol aminopeptidase-like
Px006132	K07442|1.32682e-151|pxy:105389586|K07442 tRNA (adenine57-N1/adenine58-N1)-methyltransferase catalytic subunit [EC:2.1.1.219 2.1.1.220] | (RefSeq) tRNA (adenine(58)-N(1))-methyltransferase catalytic subunit TRMT61A
Px006138	K13504|1.28631e-37|pxy:105389571|K13504 vesicle-associated membrane protein 2 | (RefSeq) vesicle-associated membrane protein 2-like
Px006141	K13103|0|pxy:105389574|K13103 tuftelin-interacting protein 11 | (RefSeq) septin-interacting protein 1
Px006144	K02540|0|pxy:105389578|K02540 DNA replication licensing factor MCM2 [EC:3.6.4.12] | (RefSeq) DNA replication licensing factor Mcm2
Px006148	K12837|0|pxy:105389582|K12837 splicing factor U2AF 65 kDa subunit | (RefSeq) splicing factor U2AF 50 kDa subunit
Px006160	K14289|0|pxy:105387165|K14289 exportin-5 | (RefSeq) exportin-5-like
Px006161	K14696|3.01016e-152|pxy:105387166|K14696 solute carrier family 30 (zinc transporter), member 9 | (RefSeq) zinc transporter 9-like
Px006162	K01376|0|pxy:105387167|K01376 UFM1-specific protease 2 [EC:3.4.22.-] | (RefSeq) probable Ufm1-specific protease 2
Px006163	K16307|0|pxy:105387169|K16307 serine/threonine-protein kinase MRCK [EC:2.7.11.1] | (RefSeq) serine/threonine-protein kinase MRCK beta-like
Px006170	K10409|0|pxy:105380210|K10409 dynein intermediate chain 1, axonemal | (RefSeq) dynein intermediate chain 2, ciliary-like
Px006171	K19873|0|pxy:105387161|K19873 fukutin-related protein [EC:2.7.8.-] | (RefSeq) fukutin-related protein-like
Px006172	K01551|4.2767e-120|pxy:105387172|K01551 arsenite-transporting ATPase [EC:3.6.3.16] | (RefSeq) ATPase ASNA1 homolog
Px006173	K16307|0|pxy:105389733|K16307 serine/threonine-protein kinase MRCK [EC:2.7.11.1] | (RefSeq) serine/threonine-protein kinase MRCK beta-like
Px006176	K20463|1.34742e-37|pxy:105389792|K20463 oxysterol-binding protein-related protein 3/6/7 | (RefSeq) oxysterol-binding protein-related protein 3-like
Px006177	K20463|0|pxy:105389734|K20463 oxysterol-binding protein-related protein 3/6/7 | (RefSeq) uncharacterized LOC105389734
Px006178	K09611|0|pxy:105389735|K09611 probable aminopeptidase NPEPL1 [EC:3.4.11.-] | (RefSeq) probable aminopeptidase NPEPL1
Px006186	K03124|0|pxy:105389729|K03124 transcription initiation factor TFIIB | (RefSeq) transcription initiation factor IIB
Px006189	K04163|0|pxy:105398545|K04163 5-hydroxytryptamine receptor 7 | (RefSeq) 5-hydroxytryptamine receptor 1-like
Px006190	K19404|0|pxy:105398546|K19404 phosphatidic acid-selective&#160;phospholipase A1 [EC:3.1.1.-] | (RefSeq) lipase member H-A-like
Px006199	K10595|0|pxy:105398606|K10595 E3 ubiquitin-protein ligase HERC2 [EC:2.3.2.26] | (RefSeq) probable E3 ubiquitin-protein ligase HERC2
Px006200	K10595|0|pxy:105398606|K10595 E3 ubiquitin-protein ligase HERC2 [EC:2.3.2.26] | (RefSeq) probable E3 ubiquitin-protein ligase HERC2
Px006210	K11089|0|pxy:105398559|K11089 60 kDa SS-A/Ro ribonucleoprotein | (RefSeq) 60 kDa SS-A/Ro ribonucleoprotein-like
Px006211	K03246|0|pxy:105398560|K03246 translation initiation factor 3 subunit I | (RefSeq) eukaryotic translation initiation factor 3 subunit I
Px006212	K09185|4.26525e-49|bmor:692565|K09185 nuclear receptor subfamily 6 group A | (RefSeq) Grf; nuclear receptor GRF
Px006216	K17633|0|pxy:105398562|K17633 RAS protein activator-like 2 | (RefSeq) probable Ras GTPase-activating protein
Px006223	K17509|0|pxy:105398568|K17509 pyruvate dehydrogenase phosphatase regulatory subunit | (RefSeq) pyruvate dehydrogenase phosphatase regulatory subunit, mitochondrial
Px006224	K15690|0|pxy:105398569|K15690 RING finger and CCCH-type zinc finger domain-containing protein | (RefSeq) roquin-1
Px006236	K11644|0|pxy:105398620|K11644 paired amphipathic helix protein Sin3a | (RefSeq) paired amphipathic helix protein Sin3b-like
Px006238	K08025|0|pxy:105398584|K08025 homeobox protein HB9 | (RefSeq) homeobox protein Hox-B4-like
Px006246	K01874|0|pxy:105398623|K01874 methionyl-tRNA synthetase [EC:6.1.1.10] | (RefSeq) methionine--tRNA ligase, cytoplasmic
Px006247	K00898|1.18832e-165|pxy:105398591|K00898 pyruvate dehydrogenase kinase 2/3/4 [EC:2.7.11.2] | (RefSeq) pyruvate dehydrogenase (acetyl-transferring) kinase, mitochondrial
Px006255	K08069|0|pxy:105389407|K08069 pantetheine hydrolase [EC:3.5.1.92] | (RefSeq) vanin-like protein 2
Px006259	K08471|0|pxy:105389411|K08471 gustatory receptor | (RefSeq) Or83b, PxOR2; odorant receptor coreceptor
Px006267	K00011|0|pxy:105389418|K00011 aldehyde reductase [EC:1.1.1.21] | (RefSeq) aldo-keto reductase AKR2E4-like
Px006268	K00888|0|pxy:105380525|K00888 phosphatidylinositol 4-kinase A [EC:2.7.1.67] | (RefSeq) phosphatidylinositol 4-kinase alpha-like
Px006276	K11972|0|pxy:105389526|K11972 E3 ubiquitin-protein ligase RNF19A [EC:2.3.2.27] | (RefSeq) E3 ubiquitin-protein ligase RNF19A-like
Px006278	K13984|0|pxy:105389530|K13984 thioredoxin domain-containing protein 5 | (RefSeq) thioredoxin domain-containing protein 5-like
Px006285	K20241|0|pxy:105389549|K20241 WD repeat-containing protein 44 | (RefSeq) WD repeat-containing protein 44
Px006289	K08471|0|pxy:105389551|K08471 gustatory receptor | (RefSeq) odorant receptor 43a-like
Px006292	K00699|0|pxy:105389540|K00699 glucuronosyltransferase [EC:2.4.1.17] | (RefSeq) UDP-glucuronosyltransferase 2B15-like
Px006293	K14554|0|pxy:105389541|K14554 U3 small nucleolar RNA-associated protein 21 | (RefSeq) WD repeat-containing protein 36
Px006304	K08042|0|pxy:105385761|K08042 adenylate cyclase 2 [EC:4.6.1.1] | (RefSeq) adenylate cyclase type 2
Px006307	K12815|0|pxy:105385764|K12815 pre-mRNA-splicing factor ATP-dependent RNA helicase DHX38/PRP16 [EC:3.6.4.13] | (RefSeq) pre-mRNA-splicing factor ATP-dependent RNA helicase PRP16-like
Px006313	K04377|2.11256e-104|pxy:105385775|K04377 Myc proto-oncogene protein | (RefSeq) myc proto-oncogene protein
Px006315	K12316|0|pxy:105385777|K12316 lysosomal alpha-glucosidase [EC:3.2.1.20] | (RefSeq) lysosomal alpha-glucosidase-like
Px006317	K17926|0|pxy:105385769|K17926 sorting nexin-14 | (RefSeq) sorting nexin-14-like
Px006320	K20167|0|pxy:105385778|K20167 TBC1 domain family member 14 | (RefSeq) uncharacterized LOC105385778
Px006324	K09353|1.35941e-74|bmor:101739237|K09353 homeobox protein LBX | (RefSeq) transcription factor LBX1-like
Px006327	K11757|0|pxy:105389760|K11757 protein polybromo-1 | (RefSeq) protein polybromo-1
Px006328	K08471|0|pxy:105389740|K08471 gustatory receptor | (RefSeq) odorant receptor 4-like
Px006329	K01769|0|pxy:105389763|K01769 guanylate cyclase, other [EC:4.6.1.2] | (RefSeq) soluble guanylate cyclase 88E-like
Px006343	K20823|0|pxy:105389750|K20823 N-alpha-acetyltransferase 35, NatC auxiliary subunit | (RefSeq) N-alpha-acetyltransferase 35, NatC auxiliary subunit-like
Px006349	K11650|0|pxy:105389666|K11650 SWI/SNF-related matrix-associated actin-dependent regulator of chromatin subfamily D | (RefSeq) brahma-associated protein of 60 kDa
Px006351	K09884|3.17997e-68|pxy:105389676|K09884 aquaporin rerated protein, invertebrate | (RefSeq) aquaporin-like
Px006352	K10583|2.12021e-60|pxy:105389667|K10583 ubiquitin-conjugating enzyme E2 S [EC:2.3.2.23] | (RefSeq) ubiquitin-conjugating enzyme E2 S
Px006354	K08471|1.82945e-153|pxy:105389681|K08471 gustatory receptor | (RefSeq) odorant receptor 13a-like
Px006355	K10693|0|pxy:105389683|K10693 E3 ubiquitin-protein ligase MYCBP2 [EC:2.3.2.27] | (RefSeq) E3 ubiquitin-protein ligase MYCBP2-like
Px006357	K08810|0|pxy:105389684|K08810 triple functional domain protein [EC:2.7.11.1] | (RefSeq) triple functional domain protein
Px006358	K08810|0|pxy:105389684|K08810 triple functional domain protein [EC:2.7.11.1] | (RefSeq) triple functional domain protein
Px006360	K08790|0|pxy:105389671|K08790 serine/threonine kinase 38 [EC:2.7.11.1] | (RefSeq) serine/threonine-protein kinase tricorner
Px006363	K14209|0|pxy:105389673|K14209 solute carrier family 36 (proton-coupled amino acid transporter) | (RefSeq) proton-coupled amino acid transporter 4-like
Px006364	K17302|0|pxy:105389674|K17302 coatomer subunit beta' | (RefSeq) coatomer subunit beta'-like
Px006369	K09523|0|pxy:105389428|K09523 DnaJ homolog subfamily C member 3 | (RefSeq) dnaJ homolog subfamily C member 3
Px006371	K09183|3.19104e-91|pxy:105389444|K09183 GATA-binding protein 4 | (RefSeq) GATA-binding factor A-like
Px006372	K09183|1.57338e-12|pxy:105389444|K09183 GATA-binding protein 4 | (RefSeq) GATA-binding factor A-like
Px006376	K06677|0|pxy:105389431|K06677 condensin complex subunit 1 | (RefSeq) condensin complex subunit 1-like
Px006383	K13411|0|pxy:105389437|K13411 dual oxidase [EC:1.6.3.1 1.11.1.-] | (RefSeq) dual oxidase
Px006384	K09070|3.69541e-103|pxy:105389438|K09070 transcription factor 15 | (RefSeq) transcription factor 15-like
Px006392	K00910|0|pxy:105389442|K00910 beta-adrenergic-receptor kinase [EC:2.7.11.15] | (RefSeq) G protein-coupled receptor kinase 1
Px006397	K02295|0|pxy:105389774|K02295 cryptochrome | (RefSeq) cryptochrome-1
Px006400	K11291|1.85391e-08|pxy:105389778|K11291 nuclear autoantigenic sperm protein | (RefSeq) nuclear autoantigenic sperm protein-like
Px006404	K20463|0|pxy:105389734|K20463 oxysterol-binding protein-related protein 3/6/7 | (RefSeq) uncharacterized LOC105389734
Px006426	K10382|0|pxy:105389953|K10382 dystonin | (RefSeq) plectin-like
Px006431	K10523|0|pxy:105389648|K10523 speckle-type POZ protein | (RefSeq) protein roadkill
Px006439	K08488|9.23074e-97|bmor:101742407|K08488 syntaxin 7 | (RefSeq) syntaxin-7
Px006440	K19404|0|pxy:105389657|K19404 phosphatidic acid-selective&#160;phospholipase A1 [EC:3.1.1.-] | (RefSeq) phospholipase A1 member A-like
Px006448	K19719|1.72601e-180|pxy:105386025|K19719 collagen, type II, alpha | (RefSeq) fibril-forming collagen alpha chain-like
Px006449	K01769|0|pxy:105386026|K01769 guanylate cyclase, other [EC:4.6.1.2] | (RefSeq) soluble guanylate cyclase 89Db-like
Px006450	K07299|0|pxy:105386027|K07299 MFS transporter, SP family, solute carrier family 2 (facilitated glucose transporter), member 1 | (RefSeq) glucose transporter type 1-like
Px006459	K10280|8.47909e-56|pxy:105386007|K10280 F-box and leucine-rich repeat protein 14 | (RefSeq) F-box/LRR-repeat protein 14
Px006475	K11293|0|pxy:105386043|K11293 protein HIRA/HIR1 | (RefSeq) protein HIRA-like
Px006484	K07375|0|pxy:105380966|K07375 tubulin beta | (RefSeq) tubulin beta-1 chain
Px006485	K04675|2.67018e-81|pxy:105380967|K04675 activin receptor type-1 [EC:2.7.11.30] | (RefSeq) activin receptor type-1
Px006486	K04675|0|pxy:105380967|K04675 activin receptor type-1 [EC:2.7.11.30] | (RefSeq) activin receptor type-1
Px006487	K15111|2.51816e-119|pxy:105380922|K15111 solute carrier family 25 (mitochondrial S-adenosylmethionine transporter), member 26 | (RefSeq) S-adenosylmethionine mitochondrial carrier protein homolog
Px006494	K09848|0|bmor:101737830|K09848 TNF receptor-associated factor 4 | (RefSeq) TNF receptor-associated factor 4
Px006500	K00232|0|pxy:105380932|K00232 acyl-CoA oxidase [EC:1.3.3.6] | (RefSeq) peroxisomal acyl-coenzyme A oxidase 3
Px006503	K13675|0|pxy:105380935|K13675 UDP-glucose:O-linked fucose beta-1,3-glucosyltransferase [EC:2.4.1.-] | (RefSeq) beta-1,3-glucosyltransferase-like
Px006508	K15009|0|pxy:105380973|K15009 SH3 and multiple ankyrin repeat domains protein | (RefSeq) SH3 and multiple ankyrin repeat domains protein 3
Px006509	K15009|3.17986e-89|pxy:105380973|K15009 SH3 and multiple ankyrin repeat domains protein | (RefSeq) SH3 and multiple ankyrin repeat domains protein 3
Px006511	K11651|0|pxy:105380975|K11651 SWI/SNF-related matrix-associated actin-dependent regulator of chromatin subfamily E, member 1 | (RefSeq) SWI/SNF-related matrix-associated actin-dependent regulator of chromatin subfamily E member 1-like
Px006515	K01374|0|pxy:105380939|K01374 cathepsin O [EC:3.4.22.42] | (RefSeq) cathepsin O-like
Px006517	K00453|0|pxy:105380941|K00453 tryptophan 2,3-dioxygenase [EC:1.13.11.11] | (RefSeq) tryptophan 2,3-dioxygenase-like
Px006521	K13803|0|pxy:105391193|K13803 transient-receptor-potential-like protein | (RefSeq) transient-receptor-potential-like protein
Px006527	K17046|1.24358e-68|pxy:105380946|K17046 protein DEK | (RefSeq) protein DEK-like
Px006528	K13210|6.86965e-158|pxy:105380947|K13210 far upstream element-binding protein | (RefSeq) far upstream element-binding protein 3
Px006532	K03237|7.9763e-59|pxy:105380950|K03237 translation initiation factor 2 subunit 1 | (RefSeq) eukaryotic translation initiation factor 2 subunit 1-like
Px006533	K12169|0|pxy:105380983|K12169 Kip1 ubiquitination-promoting complex protein 1 [EC:2.3.2.27] | (RefSeq) uncharacterized LOC105380983
Px006548	K14442|0|pxy:105380963|K14442 ATP-dependent RNA helicase DHX36 [EC:3.6.4.13] | (RefSeq) ATP-dependent RNA helicase DHX36-like
Px006553	K00234|0|pxy:105380990|K00234 succinate dehydrogenase (ubiquinone) flavoprotein subunit [EC:1.3.5.1] | (RefSeq) succinate dehydrogenase [ubiquinone] flavoprotein subunit, mitochondrial
Px006557	K10808|3.05706e-63|pxy:105380993|K10808 ribonucleoside-diphosphate reductase subunit M2 [EC:1.17.4.1] | (RefSeq) ribonucleoside-diphosphate reductase small chain-like
Px006560	K17493|0|pxy:105380994|K17493 calmodulin-regulated spectrin-associated protein | (RefSeq) patronin-like
Px006566	K17600|0|pxy:105389879|K17600 vacuolar protein sorting-associated protein 54 | (RefSeq) vacuolar protein sorting-associated protein 54-like
Px006571	K01312|0|pxy:105389884|K01312 trypsin [EC:3.4.21.4] | (RefSeq) trypsin, alkaline B-like
Px006573	K00106|0|pxy:105389900|K00106 xanthine dehydrogenase/oxidase [EC:1.17.1.4 1.17.3.2] | (RefSeq) xanthine dehydrogenase/oxidase-like
Px006586	K05627|0|pxy:105389456|K05627 BAI1-associated protein 2 | (RefSeq) uncharacterized LOC105389456
Px006589	K14317|0|pxy:105389460|K14317 nuclear pore complex protein Nup214 | (RefSeq) nuclear pore complex protein Nup214
Px006595	K03125|0|pxy:105389475|K03125 transcription initiation factor TFIID subunit 1 | (RefSeq) transcription initiation factor TFIID subunit 1-like
Px006599	K01049|4.32609e-59|pxy:105389468|K01049 acetylcholinesterase [EC:3.1.1.7] | (RefSeq) acetylcholinesterase
Px006601	K09097|0|pxy:105389477|K09097 aryl hydrocarbon receptor nuclear translocator | (RefSeq) aryl hydrocarbon receptor nuclear translocator homolog
Px006603	K09303|0|pxy:105384892|K09303 homeobox protein HoxA/B/D3 | (RefSeq) zen; homeobox protein Hox-A3-like
Px006610	K14407|0|pxy:105384899|K14407 cleavage stimulation factor subunit 2 | (RefSeq) cleavage stimulation factor subunit 2 tau variant
Px006618	K01809|0|pxy:105384907|K01809 mannose-6-phosphate isomerase [EC:5.3.1.8] | (RefSeq) mannose-6-phosphate isomerase-like
Px006619	K09362|2.76943e-54|pxy:105384922|K09362 homeo domain only family, other | (RefSeq) homeobox protein rough-like
Px006623	K09640|0|pxy:105384924|K09640 transmembrane protease serine 9 [EC:3.4.21.-] | (RefSeq) polyserase-2-like
Px006626	K17345|2.42506e-135|pxy:105384927|K17345 tetraspanin-5 | (RefSeq) tetraspanin-17
Px006635	K09571|0|pxy:105384913|K09571 FK506-binding protein 4/5 [EC:5.2.1.8] | (RefSeq) peptidyl-prolyl cis-trans isomerase FKBP4-like
Px006636	K05323|0|pxy:105384933|K05323 potassium channel subfamily K, invertebrate | (RefSeq) TWiK family of potassium channels protein 7
Px006638	K02085|0|pxy:105384934|K02085 adenomatosis polyposis coli protein | (RefSeq) uncharacterized LOC105384934
Px006640	K01672|5.57919e-123|pxy:105384935|K01672 carbonic anhydrase [EC:4.2.1.1] | (RefSeq) putative carbonic anhydrase 5
Px006642	K14780|0|pxy:105390054|K14780 ATP-dependent RNA helicase DHX37/DHR1 [EC:3.6.4.13] | (RefSeq) probable ATP-dependent RNA helicase kurz
Px006647	K21248|6.1305e-127|pxy:105396302|K21248 vacuole membrane protein 1 | (RefSeq) vacuole membrane protein 1-like
Px006649	K11404|0|pxy:105390065|K11404 histone deacetylase 3 [EC:3.5.1.98] | (RefSeq) histone deacetylase 3
Px006653	K08509|1.09195e-176|pxy:105390070|K08509 synaptosomal-associated protein 29 | (RefSeq) synaptosomal-associated protein 29
Px006654	K16618|0|pxy:105390089|K16618 DNA polymerase nu [EC:2.7.7.7] | (RefSeq) DNA polymerase nu-like
Px006661	K11307|0|pxy:105390091|K11307 histone acetyltransferase MYST2 [EC:2.3.1.48] | (RefSeq) histone acetyltransferase KAT7-like
Px006663	K01166|0|pxy:105390073|K01166 ribonuclease T2 [EC:3.1.27.1] | (RefSeq) ribonuclease Oy-like
Px006665	K18283|0|pxy:105390093|K18283 cGMP-dependent 3',5'-cyclic phosphodiesterase [EC:3.1.4.17] | (RefSeq) cGMP-dependent 3',5'-cyclic phosphodiesterase-like
Px006668	K15779|0|pxy:105390077|K15779 phosphoglucomutase / phosphopentomutase [EC:5.4.2.2 5.4.2.7] | (RefSeq) phosphoglucomutase-2-like
Px006671	K00699|0|pxy:105390078|K00699 glucuronosyltransferase [EC:2.4.1.17] | (RefSeq) UDP-glucuronosyltransferase 2A3-like
Px006673	K00688|0|pxy:105390085|K00688 glycogen phosphorylase [EC:2.4.1.1] | (RefSeq) glycogen phosphorylase
Px006677	K01623|0|pxy:105389926|K01623 fructose-bisphosphate aldolase, class I [EC:4.1.2.13] | (RefSeq) fructose-bisphosphate aldolase
Px006681	K10769|2.09342e-146|pxy:105389942|K10769 alkylated DNA repair protein alkB homolog 7 [EC:1.14.11.-] | (RefSeq) alpha-ketoglutarate-dependent dioxygenase alkB homolog 7, mitochondrial-like
Px006692	K20174|0|pxy:105390224|K20174 oxysterol-binding protein-related protein 1/2 | (RefSeq) oxysterol-binding protein-related protein 1-like
Px006693	K20174|0|pxy:105390209|K20174 oxysterol-binding protein-related protein 1/2 | (RefSeq) oxysterol-binding protein-related protein 1
Px006701	K00933|0|pxy:105390215|K00933 creatine kinase [EC:2.7.3.2] | (RefSeq) arginine kinase
Px006706	K11407|0|pxy:105390228|K11407 histone deacetylase 6 [EC:3.5.1.98] | (RefSeq) histone deacetylase 6-like
Px006708	K10609|0|pxy:105390222|K10609 cullin 4 | (RefSeq) cullin-4A
Px006710	K05673|0|pxy:105388339|K05673 ATP-binding cassette, subfamily C (CFTR/MRP), member 4 | (RefSeq) multidrug resistance-associated protein 4-like
Px006720	K13506|0|bmor:101736437|K13506 glycerol-3-phosphate O-acyltransferase 3/4 [EC:2.3.1.15] | (RefSeq) glycerol-3-phosphate acyltransferase 3
Px006734	K16500|0|pxy:105389988|K16500 protocadherin-15 | (RefSeq) protocadherin-15
Px006751	K11652|0|pxy:105389909|K11652 actin-like protein 6B | (RefSeq) actin-like protein 6A
Px006763	K00232|0|pxy:105380932|K00232 acyl-CoA oxidase [EC:1.3.3.6] | (RefSeq) peroxisomal acyl-coenzyme A oxidase 3
Px006778	K14297|0|pxy:105381562|K14297 nuclear pore complex protein Nup98-Nup96 | (RefSeq) nuclear pore complex protein Nup98-Nup96-like
Px006780	K16672|7.35741e-60|pxy:105381563|K16672 homeobox protein homothorax | (RefSeq) homeobox protein homothorax-like
Px006782	K08804|0|pxy:105381564|K08804 serine/threonine kinase 17 [EC:2.7.11.1] | (RefSeq) death-associated protein kinase related-like
Px006784	K11293|0|pxy:105381565|K11293 protein HIRA/HIR1 | (RefSeq) protein HIRA homolog
Px006785	K11293|0|pxy:105381565|K11293 protein HIRA/HIR1 | (RefSeq) protein HIRA homolog
Px006787	K15117|0|pxy:105381522|K15117 solute carrier family 25, member 34/35 | (RefSeq) solute carrier family 25 member 35-like
Px006793	K19201|3.67931e-170|pxy:105381532|K19201 Sin3 histone deacetylase corepressor complex component SDS3 | (RefSeq) sin3 histone deacetylase corepressor complex component SDS3
Px006794	K20042|2.15413e-104|dvi:Dvir_GJ10858|K20042 F-BAR domain only protein | (RefSeq) GJ10858 gene product from transcript GJ10858-RD
Px006799	K01312|2.30053e-131|pxy:105382945|K01312 trypsin [EC:3.4.21.4] | (RefSeq) trypsin-1-like
Px006800	K16288|0|pxy:105381569|K16288 receptor-interacting serine/threonine-protein kinase 5 [EC:2.7.11.1] | (RefSeq) dual serine/threonine and tyrosine protein kinase-like
Px006802	K11592|0|pxy:105381570|K11592 endoribonuclease Dicer [EC:3.1.26.-] | (RefSeq) endoribonuclease Dcr-1-like
Px006804	K11592|0|pxy:105381570|K11592 endoribonuclease Dicer [EC:3.1.26.-] | (RefSeq) endoribonuclease Dcr-1-like
Px006809	K14569|0|pxy:105381540|K14569 ribosome biogenesis protein BMS1 | (RefSeq) ribosome biogenesis protein BMS1 homolog
Px006814	K13718|0|pxy:105381546|K13718 OTU domain-containing protein 4 [EC:3.4.19.12] | (RefSeq) putative bifunctional UDP-N-acetylglucosamine transferase and deubiquitinase ALG13
Px006818	K18025|0|pxy:105381573|K18025 tyrosine-protein phosphatase non-receptor type 14/21 [EC:3.1.3.48] | (RefSeq) tyrosine-protein phosphatase non-receptor type 21
Px006827	K09583|0|pxy:105381558|K09583 protein disulfide isomerase family A, member 5 [EC:5.3.4.1] | (RefSeq) protein disulfide-isomerase A5-like
Px006828	K05110|0|pxy:105381560|K05110 Eph receptor B1 [EC:2.7.10.1] | (RefSeq) ephrin type-B receptor 1-B
Px006837	K04730|0|pxy:105390192|K04730 interleukin-1 receptor-associated kinase 1 [EC:2.7.11.1] | (RefSeq) serine/threonine-protein kinase pelle-like
Px006839	K07427|0|pxy:105390198|K07427 cytochrome P450 family 4 subfamily V | (RefSeq) cytochrome P450 4c21-like
Px006847	K12843|0|pxy:105390099|K12843 U4/U6 small nuclear ribonucleoprotein PRP3 | (RefSeq) U4/U6 small nuclear ribonucleoprotein Prp3-like
Px006848	K00012|0|pxy:105390100|K00012 UDPglucose 6-dehydrogenase [EC:1.1.1.22] | (RefSeq) UDP-glucose 6-dehydrogenase-like
Px006854	K10799|0|pxy:105390121|K10799 tankyrase [EC:2.4.2.30] | (RefSeq) tankyrase-like
Px006855	K08836|0|pxy:105390122|K08836 STE20-like kinase [EC:2.7.11.1] | (RefSeq) serine/threonine-protein kinase 10-like
Px006872	K19475|2.83441e-121|pxy:105390131|K19475 WAS/WASL-interacting protein | (RefSeq) WAS/WASL-interacting protein family member 1
Px006875	K02999|0|pxy:105390115|K02999 DNA-directed RNA polymerase I subunit RPA1 [EC:2.7.7.6] | (RefSeq) DNA-directed RNA polymerase I subunit RPA1
Px006886	K00547|0|pxy:105390301|K00547 homocysteine S-methyltransferase [EC:2.1.1.10] | (RefSeq) translin-associated factor X-interacting protein 1-like
Px006890	K10636|4.26789e-26|pxy:105390305|K10636 autocrine motility factor receptor [EC:2.3.2.27] | (RefSeq) E3 ubiquitin-protein ligase AMFR-like
Px006892	K04239|0|pxy:105388735|K04239 hypocretin (orexin) receptor 2 | (RefSeq) orexin receptor type 1-like
Px006902	K04678|0|pxy:105388758|K04678 E3 ubiquitin ligase SMURF1/2 [EC:2.3.2.26] | (RefSeq) E3 ubiquitin-protein ligase Smurf1-like
Px006909	K03066|0|pxy:105388753|K03066 26S proteasome regulatory subunit T6 | (RefSeq) 26S protease regulatory subunit 8
Px006913	K11262|0|pxy:105390367|K11262 acetyl-CoA carboxylase / biotin carboxylase 1 [EC:6.4.1.2 6.3.4.14] | (RefSeq) acetyl-CoA carboxylase 1-like
Px006920	K09368|0|pxy:105390372|K09368 POU domain transcription factor, class 6 | (RefSeq) POU domain, class 6, transcription factor 2
Px006921	K18037|0|pxy:105390373|K18037 tyrosine-protein phosphatase non-receptor type 4 [EC:3.1.3.48] | (RefSeq) tyrosine-protein phosphatase non-receptor type 4-like
Px006924	K03348|0|pxy:105390375|K03348 anaphase-promoting complex subunit 1 | (RefSeq) anaphase-promoting complex subunit 1-like
Px006936	K20309|0|pxy:105389698|K20309 trafficking protein particle complex subunit 12 | (RefSeq) trafficking protein particle complex subunit 12-like
Px006937	K05931|0|pxy:105391217|K05931 type I protein arginine methyltransferase [EC:2.1.1.319] | (RefSeq) histone-arginine methyltransferase CARMER-like
Px006938	K14805|0|pxy:105391231|K14805 ATP-dependent RNA helicase DDX24/MAK5 [EC:3.6.4.13] | (RefSeq) ATP-dependent RNA helicase DDX24-like
Px006944	K01081|0|pxy:105389703|K01081 5'-nucleotidase [EC:3.1.3.5] | (RefSeq) 5'-nucleotidase-like
Px006945	K19404|0|pxy:105389706|K19404 phosphatidic acid-selective&#160;phospholipase A1 [EC:3.1.1.-] | (RefSeq) lipase member H-B-like
Px006956	K14213|0|pxy:105390311|K14213 Xaa-Pro dipeptidase [EC:3.4.13.9] | (RefSeq) xaa-Pro dipeptidase-like
Px006958	K20223|0|pxy:105390312|K20223 importin-7 | (RefSeq) importin-7
Px006968	K21108|1.26013e-100|pxy:105384271|K21108 blood vessel epicardial substance | (RefSeq) blood vessel epicardial substance-A-like
Px006969	K18438|0|pxy:105384272|K18438 cAMP and cAMP-inhibited cGMP 3',5'-cyclic phosphodiesterase 10 [EC:3.1.4.17 3.1.4.35] | (RefSeq) cAMP and cAMP-inhibited cGMP 3',5'-cyclic phosphodiesterase 10A-like
Px006970	K12819|0|pxy:105384273|K12819 pre-mRNA-processing factor SLU7 | (RefSeq) pre-mRNA-splicing factor Slu7-like
Px006973	K20630|0|pxy:105384248|K20630 chimaerin | (RefSeq) beta-chimaerin-like
Px006976	K12392|0|pxy:105384252|K12392 AP-1 complex subunit beta-1 | (RefSeq) AP-1 complex subunit beta-1
Px006977	K10362|0|pxy:105384283|K10362 myosin XVIII | (RefSeq) unconventional myosin-XVIIIa
Px006982	K14163|0|pxy:105384256|K14163 bifunctional glutamyl/prolyl-tRNA synthetase [EC:6.1.1.17 6.1.1.15] | (RefSeq) bifunctional glutamate/proline--tRNA ligase
Px006987	K09592|0|pxy:105384261|K09592 hypoxia-inducible factor prolyl hydroxylase [EC:1.14.11.29] | (RefSeq) egl nine homolog 1
Px006991	K20299|0|pxy:105384291|K20299 vacuolar protein sorting-associated protein 53 | (RefSeq) vacuolar protein sorting-associated protein 53 homolog
Px006995	K00710|0|pxy:105384295|K00710 polypeptide N-acetylgalactosaminyltransferase [EC:2.4.1.41] | (RefSeq) polypeptide N-acetylgalactosaminyltransferase 1-like
Px006996	K00710|0|pxy:105384293|K00710 polypeptide N-acetylgalactosaminyltransferase [EC:2.4.1.41] | (RefSeq) polypeptide N-acetylgalactosaminyltransferase 1-like
Px006998	K00710|0|pxy:105384299|K00710 polypeptide N-acetylgalactosaminyltransferase [EC:2.4.1.41] | (RefSeq) polypeptide N-acetylgalactosaminyltransferase 1-like
Px006999	K00710|0|pxy:105384270|K00710 polypeptide N-acetylgalactosaminyltransferase [EC:2.4.1.41] | (RefSeq) polypeptide N-acetylgalactosaminyltransferase 1-like
Px007000	K10392|0|pxy:105388125|K10392 kinesin family member 1 | (RefSeq) kinesin-like protein unc-104
Px007002	K12261|0|pxy:105388092|K12261 2-hydroxyacyl-CoA lyase 1 [EC:4.1.-.-] | (RefSeq) 2-hydroxyacyl-CoA lyase 1-like
Px007004	K12261|0|pxy:105388089|K12261 2-hydroxyacyl-CoA lyase 1 [EC:4.1.-.-] | (RefSeq) 2-hydroxyacyl-CoA lyase 1-like
Px007010	K11319|1.47544e-165|pxy:105388098|K11319 inhibitor of growth protein 3 | (RefSeq) inhibitor of growth protein 3-like
Px007021	K09381|5.36491e-72|tca:663027|K09381 paired box protein 3/7 | (RefSeq) gsb-n; gooseberry-neuro
Px007022	K09381|0|pxy:105388129|K09381 paired box protein 3/7 | (RefSeq) protein gooseberry
Px007029	K19914|0|pxy:105388118|K19914 synaptotagmin-15 | (RefSeq) synaptotagmin-6-like
Px007033	K17700|0|pxy:105388122|K17700 RAP1 GTPase activating protein 1 | (RefSeq) rap1 GTPase-activating protein 1
Px007038	K07521|0|pxy:105389802|K07521 netrin receptor unc-5 | (RefSeq) netrin receptor UNC5B-like
Px007040	K18259|0|pxy:105389806|K18259 protein amnionless | (RefSeq) protein amnionless
Px007044	K09173|0|pxy:105389812|K09173 regulatory factor X 1/2/3 | (RefSeq) MHC class II regulatory factor RFX1
Px007046	K02885|1.33284e-107|pxy:105397948|K02885 large subunit ribosomal protein L19e | (RefSeq) 60S ribosomal protein L19
Px007047	K00232|0|pxy:105398034|K00232 acyl-CoA oxidase [EC:1.3.3.6] | (RefSeq) probable peroxisomal acyl-coenzyme A oxidase 1
Px007048	K00232|0|pxy:105397949|K00232 acyl-CoA oxidase [EC:1.3.3.6] | (RefSeq) probable peroxisomal acyl-coenzyme A oxidase 1
Px007049	K00232|0|pxy:105398035|K00232 acyl-CoA oxidase [EC:1.3.3.6] | (RefSeq) probable peroxisomal acyl-coenzyme A oxidase 1
Px007052	K01883|0|pxy:105397950|K01883 cysteinyl-tRNA synthetase [EC:6.1.1.16] | (RefSeq) cysteine--tRNA ligase, cytoplasmic
Px007054	K16474|0|pxy:105397954|K16474 intraflagellar transport protein 88 | (RefSeq) intraflagellar transport protein 88 homolog
Px007055	K00826|0|pxy:105397953|K00826 branched-chain amino acid aminotransferase [EC:2.6.1.42] | (RefSeq) branched-chain-amino-acid aminotransferase, cytosolic
Px007056	K10414|0|pxy:105389609|K10414 dynein heavy chain 2, cytosolic | (RefSeq) cytoplasmic dynein 2 heavy chain 1-like
Px007057	K05636|0|pxy:105398039|K05636 laminin, beta 1 | (RefSeq) laminin subunit beta-1-like
Px007058	K10414|0|pxy:105398040|K10414 dynein heavy chain 2, cytosolic | (RefSeq) cytoplasmic dynein 2 heavy chain 1-like
Px007075	K18404|0|pxy:105397972|K18404 tudor domain-containing protein 3 | (RefSeq) tudor domain-containing protein 3-like
Px007079	K00142|0|pxy:105397980|K00142 acyl-CoA synthetase [EC:6.2.1.-] | (RefSeq) acyl-CoA synthetase family member 4
Px007080	K01530|0|pxy:105398048|K01530 phospholipid-translocating ATPase [EC:3.6.3.1] | (RefSeq) probable phospholipid-transporting ATPase VD
Px007107	K17659|0|pxy:105398006|K17659 pentatricopeptide repeat domain-containing protein 3 | (RefSeq) protein PTCD3 homolog, mitochondrial
Px007111	K10085|0|pxy:105398013|K10085 ER degradation enhancer, mannosidase alpha-like 2 | (RefSeq) ER degradation-enhancing alpha-mannosidase-like protein 2
Px007120	K02133|0|pxy:105393541|K02133 F-type H+-transporting ATPase subunit beta [EC:3.6.3.14] | (RefSeq) ATP synthase subunit beta, mitochondrial-like
Px007128	K18735|2.33758e-112|pxy:105390487|K18735 protein SMG9 | (RefSeq) protein SMG9-like
Px007131	K16570|0|pxy:105390489|K16570 gamma-tubulin complex component 3 | (RefSeq) gamma-tubulin complex component 3 homolog
Px007132	K11840|0|pxy:105390491|K11840 ubiquitin carboxyl-terminal hydrolase 9/24 [EC:3.4.19.12] | (RefSeq) probable ubiquitin carboxyl-terminal hydrolase FAF-X
Px007135	K01373|0|pxy:105390473|K01373 cathepsin F [EC:3.4.22.41] | (RefSeq) uncharacterized LOC105390473
Px007141	K01047|1.07224e-111|pxy:105390480|K01047 secretory phospholipase A2 [EC:3.1.1.4] | (RefSeq) uncharacterized LOC105390480
Px007143	K18401|2.41161e-165|pxy:105390483|K18401 KAT8 regulatory NSL complex subunit 2 | (RefSeq) uncharacterized LOC105390483
Px007144	K11322|0|pxy:105390484|K11322 enhancer of polycomb-like protein | (RefSeq) uncharacterized LOC105390484
Px007155	K18402|0|pxy:105390449|K18402 PHD finger protein 20 | (RefSeq) PHD finger protein 20
Px007156	K09213|0|pxy:105390452|K09213 hunchback | (RefSeq) protein hunchback
Px007162	K04157|0|pxy:105390453|K04157 5-hydroxytryptamine receptor 2 | (RefSeq) 5-hydroxytryptamine receptor 2B
Px007167	K08471|2.46642e-86|pxy:105390457|K08471 gustatory receptor | (RefSeq) gustatory receptor for sugar taste 64e-like
Px007173	K00507|0|pxy:105390381|K00507 stearoyl-CoA desaturase (Delta-9 desaturase) [EC:1.14.19.1] | (RefSeq) stearoyl-CoA desaturase 5-like
Px007181	K00507|0|pxy:105390388|K00507 stearoyl-CoA desaturase (Delta-9 desaturase) [EC:1.14.19.1] | (RefSeq) acyl-CoA Delta(11) desaturase
Px007189	K10268|0|pxy:105390394|K10268 F-box and leucine-rich repeat protein 2/20 | (RefSeq) F-box/LRR-repeat protein 2
Px007190	K04450|0|pxy:105390395|K04450 cyclic AMP-dependent transcription factor ATF-2 | (RefSeq) uncharacterized LOC105390395
Px007197	K10590|0|pxy:105390357|K10590 E3 ubiquitin-protein ligase TRIP12 [EC:2.3.2.26] | (RefSeq) E3 ubiquitin-protein ligase TRIP12-like
Px007208	K03128|0|pxy:105390352|K03128 transcription initiation factor TFIID subunit 2 | (RefSeq) transcription initiation factor TFIID subunit 2
Px007213	K07427|0|pxy:105388785|K07427 cytochrome P450 family 4 subfamily V | (RefSeq) cytochrome P450 4V2-like
Px007214	K03456|0|bmor:101741612|K03456 serine/threonine-protein phosphatase 2A regulatory subunit A | (RefSeq) serine/threonine-protein phosphatase 2A 65 kDa regulatory subunit A alpha isoform-like
Px007221	K05658|0|pxy:105385590|K05658 ATP-binding cassette, subfamily B (MDR/TAP), member 1 [EC:3.6.3.44] | (RefSeq) multidrug resistance protein 1-like
Px007236	K20840|0|pxy:105390329|K20840 MFS transporter, PCFT/HCP family, solute carrier family 46, member 3 | (RefSeq) proton-coupled folate transporter-like
Px007253	K06532|0|pxy:105390290|K06532 prominin 1 | (RefSeq) prominin-like protein
Px007255	K14708|0|pxy:105390280|K14708 solute carrier family 26 (sodium-independent sulfate anion transporter), member 11 | (RefSeq) sodium-independent sulfate anion transporter-like
Px007257	K17102|0|pxy:105390282|K17102 ETS homologous factor | (RefSeq) ETS homologous factor-like
Px007278	K05038|0|pxy:105390579|K05038 solute carrier family 6 (neurotransmitter transporter, amino acid) member 5/7/9/14 | (RefSeq) sodium- and chloride-dependent neutral and basic amino acid transporter B(0+)-like
Px007281	K00753|0|pxy:105390580|K00753 glycoprotein 3-alpha-L-fucosyltransferase [EC:2.4.1.214] | (RefSeq) mediator of RNA polymerase II transcription subunit 1.1
Px007287	K18403|3.69536e-130|pxy:105390583|K18403 male-specific lethal 3 | (RefSeq) protein male-specific lethal-3-like
Px007303	K13504|6.72376e-35|pxy:105390573|K13504 vesicle-associated membrane protein 2 | (RefSeq) vesicle-associated membrane protein 2-like
Px007304	K18663|0|pxy:105390588|K18663 activating signal cointegrator complex subunit 3 [EC:3.6.4.12] | (RefSeq) activating signal cointegrator 1 complex subunit 3-like
Px007305	K00288|0|pxy:105382326|K00288 methylenetetrahydrofolate dehydrogenase (NADP+) / methenyltetrahydrofolate cyclohydrolase / formyltetrahydrofolate synthetase [EC:1.5.1.5 3.5.4.9 6.3.4.3] | (RefSeq) C-1-tetrahydrofolate synthase, cytoplasmic
Px007310	K18529|5.85999e-159|pxy:105390543|K18529 kinase suppressor of Ras 2 [EC:2.7.11.1] | (RefSeq) kinase suppressor of Ras 2-like
Px007311	K01302|0|pxy:105390731|K01302 carboxypeptidase Q [EC:3.4.17.-] | (RefSeq) carboxypeptidase Q-like
Px007316	K11723|0|pxy:105390548|K11723 bromodomain-containing protein 7/9 | (RefSeq) bromodomain-containing protein 7
Px007317	K09091|7.5563e-121|pxy:105390549|K09091 hairy and enhancer of split related with YRPW motif | (RefSeq) hairy/enhancer-of-split related with YRPW motif protein 1
Px007318	K04412|0|pxy:105390538|K04412 serine/threonine kinase 3 | (RefSeq) serine/threonine-protein kinase 3
Px007329	K06662|0|pxy:105381694|K06662 cell cycle checkpoint protein | (RefSeq) cell cycle checkpoint protein RAD17
Px007335	K12796|0|pxy:105381649|K12796 erbb2-interacting protein | (RefSeq) protein lap1-like
Px007337	K03440|6.7977e-152|pxy:105381697|K03440 acid-sensing ion channel, other | (RefSeq) sodium channel protein Nach-like
Px007338	K15004|0|pxy:105381656|K15004 cytochrome P450 family 12 [EC:1.14.-.-] | (RefSeq) cytochrome P450 CYP12A2-like
Px007345	K11997|0|pxy:105381667|K11997 tripartite motif-containing protein 2/3 | (RefSeq) tripartite motif-containing protein 2-like
Px007349	K16727|0|pxy:105381700|K16727 Rho guanine nucleotide exchange factor 10 | (RefSeq) rho guanine nucleotide exchange factor 10
Px007360	K06276|0|pxy:105381681|K06276 3-phosphoinositide dependent protein kinase-1 [EC:2.7.11.1] | (RefSeq) 3-phosphoinositide-dependent protein kinase 1
Px007364	K14303|0|pxy:105381705|K14303 nuclear pore complex protein Nup160 | (RefSeq) nuclear pore complex protein Nup160 homolog
Px007365	K14303|0|pxy:105381705|K14303 nuclear pore complex protein Nup160 | (RefSeq) nuclear pore complex protein Nup160 homolog
Px007368	K10843|0|pxy:105381685|K10843 DNA excision repair protein ERCC-3 [EC:3.6.4.12] | (RefSeq) DNA excision repair protein haywire
Px007369	K10843|1.83732e-163|pxy:105381685|K10843 DNA excision repair protein ERCC-3 [EC:3.6.4.12] | (RefSeq) DNA excision repair protein haywire
Px007382	K06226|0|pxy:105390640|K06226 smoothened | (RefSeq) protein smoothened-like
Px007386	K00079|0|pxy:105384527|K00079 carbonyl reductase 1 [EC:1.1.1.184 1.1.1.189 1.1.1.197] | (RefSeq) carbonyl reductase [NADPH] 1-like
Px007395	K13137|0|pxy:105390627|K13137 serine-threonine kinase receptor-associated protein | (RefSeq) serine-threonine kinase receptor-associated protein
Px007397	K05294|0|pxy:105390629|K05294 glycosylphosphatidylinositol deacylase [EC:3.-.-.-] | (RefSeq) GPI inositol-deacylase
Px007401	K17907|0|pxy:105386045|K17907 autophagy-related protein 9 | (RefSeq) autophagy-related protein 9A
Px007404	K09073|3.10762e-129|pxy:105386062|K09073 pancreas-specific transcription factor 1a | (RefSeq) pancreas transcription factor 1 subunit alpha
Px007409	K00235|0|pxy:105386053|K00235 succinate dehydrogenase (ubiquinone) iron-sulfur subunit [EC:1.3.5.1] | (RefSeq) succinate dehydrogenase [ubiquinone] iron-sulfur subunit, mitochondrial-like
Px007415	K01349|0|pxy:105386056|K01349 furin [EC:3.4.21.75] | (RefSeq) furin-like protease 1, isoform 1-CRR
Px007418	K06059|0|pxy:105386060|K06059 disintegrin and metalloproteinase domain-containing protein 17 [EC:3.4.24.86] | (RefSeq) ADAM 17-like protease
Px007419	K10413|0|pxy:105386059|K10413 dynein heavy chain 1, cytosolic | (RefSeq) dynein heavy chain, cytoplasmic
Px007442	K14258|0|pxy:105390693|K14258 facilitated trehalose transporter | (RefSeq) facilitated trehalose transporter Tret1-2 homolog
Px007443	K14258|0|pxy:105390692|K14258 facilitated trehalose transporter | (RefSeq) facilitated trehalose transporter Tret1-like
Px007445	K01641|0|pxy:105390697|K01641 hydroxymethylglutaryl-CoA synthase [EC:2.3.3.10] | (RefSeq) hydroxymethylglutaryl-CoA synthase 1
Px007450	K14291|0|pxy:105390701|K14291 phosphorylated adapter RNA export protein | (RefSeq) phosphorylated adapter RNA export protein
Px007462	K19946|0|pxy:105390718|K19946 optineurin | (RefSeq) optineurin-like
Px007464	K10144|0|pxy:105390710|K10144 RING finger and CHY zinc finger domain-containing protein 1 [EC:2.3.2.27] | (RefSeq) RING finger and CHY zinc finger domain-containing protein 1-like
Px007471	K00873|0|pxy:105390723|K00873 pyruvate kinase [EC:2.7.1.40] | (RefSeq) pyruvate kinase-like
Px007472	K04249|0|pxy:105390736|K04249 thyroid stimulating hormone receptor | (RefSeq) follicle-stimulating hormone receptor-like
Px007475	K01873|0|pxy:105390726|K01873 valyl-tRNA synthetase [EC:6.1.1.9] | (RefSeq) valine--tRNA ligase-like
Px007476	K12897|1.14835e-73|pxy:105390727|K12897 transformer-2 protein | (RefSeq) transformer-2 protein homolog alpha
Px007477	K20194|6.56007e-59|pxy:105390737|K20194 Hermansky-Pudlak syndrome 4 protein | (RefSeq) uncharacterized LOC105390737
Px007479	K01183|0|pxy:105390728|K01183 chitinase [EC:3.2.1.14] | (RefSeq) mucin-5AC
Px007482	K18529|0|pxy:105390738|K18529 kinase suppressor of Ras 2 [EC:2.7.11.1] | (RefSeq) kinase suppressor of Ras 2-like
Px007487	K10521|0|pxy:105390741|K10521 ankyrin repeat and BTB/POZ domain-containing protein 2 | (RefSeq) ankyrin repeat and BTB/POZ domain-containing protein 2-like
Px007493	K12657|0|dwi:Dwil_GK10672|K12657 delta-1-pyrroline-5-carboxylate synthetase [EC:2.7.2.11 1.2.1.41] | (RefSeq) GK10672 gene product from transcript GK10672-RA
Px007494	K16462|4.01168e-49|pxy:105383227|K16462 centrosomal protein CEP164 | (RefSeq) uncharacterized LOC105383227
Px007500	K14297|3.99415e-91|pxy:105390772|K14297 nuclear pore complex protein Nup98-Nup96 | (RefSeq) nuclear pore complex protein Nup98-Nup96-like
Px007508	K13298|1.24936e-109|pxy:105390748|K13298 dual 3',5'-cyclic-AMP and -GMP phosphodiesterase 11 [EC:3.1.4.17 3.1.4.35] | (RefSeq) dual 3',5'-cyclic-AMP and -GMP phosphodiesterase 11-like
Px007510	K06115|0|pxy:105390749|K06115 spectrin beta | (RefSeq) spectrin beta chain-like
Px007512	K09499|7.96886e-97|pxy:105390751|K09499 T-complex protein 1 subunit eta | (RefSeq) T-complex protein 1 subunit eta
Px007513	K09499|0|pxy:105390751|K09499 T-complex protein 1 subunit eta | (RefSeq) T-complex protein 1 subunit eta
Px007516	K10394|0|pxy:105390755|K10394 kinesin family member 3A | (RefSeq) kinesin-like protein KIF3A
Px007522	K01958|0|pxy:105390500|K01958 pyruvate carboxylase [EC:6.4.1.1] | (RefSeq) pyruvate carboxylase, mitochondrial-like
Px007526	K00106|0|bmor:100126537|K00106 xanthine dehydrogenase/oxidase [EC:1.17.1.4 1.17.3.2] | (RefSeq) Aox2; aldehyde oxidase 2
Px007529	K13184|0|pxy:105390513|K13184 ATP-dependent RNA helicase A [EC:3.6.4.13] | (RefSeq) dosage compensation regulator-like
Px007534	K16848|0|pxy:105390828|K16848 Ras GTPase-activating-like protein IQGAP1 | (RefSeq) ras GTPase-activating-like protein IQGAP1
Px007539	K10395|0|pxy:105390831|K10395 kinesin family member 4/21/27 | (RefSeq) chromosome-associated kinesin KIF4
Px007541	K01360|0|loa:LOAG_08248|K01360 proprotein convertase subtilisin/kexin type 2 [EC:3.4.21.94] | (RefSeq) proprotein convertase 2
Px007545	K17083|0|pxy:105390836|K17083 kindlin 2 | (RefSeq) unc-112-related protein
Px007548	K07203|0|pxy:105390151|K07203 serine/threonine-protein kinase mTOR [EC:2.7.11.1] | (RefSeq) serine/threonine-protein kinase mTOR-like
Px007557	K14401|0|pxy:105390155|K14401 cleavage and polyadenylation specificity factor subunit 1 | (RefSeq) cleavage and polyadenylation specificity factor subunit 1
Px007561	K09370|0|pxy:105390156|K09370 insulin gene enhancer protein ISL-1 | (RefSeq) insulin gene enhancer protein ISL-1
Px007570	K15164|7.77188e-177|pxy:105380883|K15164 mediator of RNA polymerase II transcription subunit 13 | (RefSeq) mediator of RNA polymerase II transcription subunit 13-like
Px007574	K07843|1.97385e-110|pxy:105380888|K07843 RAS, dexamethasone-induced Ras-related protein 1 | (RefSeq) GTP-binding protein Rhes
Px007577	K14662|6.84613e-122|pxy:105380889|K14662 protein N-terminal asparagine amidohydrolase [EC:3.5.1.121] | (RefSeq) protein N-terminal asparagine amidohydrolase
Px007582	K14571|0|pxy:105380844|K14571 ribosome biogenesis ATPase | (RefSeq) nuclear valosin-containing protein-like
Px007585	K14938|0|pxy:105380845|K14938 cholesterol 7-desaturase [EC:1.14.19.21] | (RefSeq) cholesterol desaturase daf-36
Px007587	K20230|0|pxy:105380848|K20230 kekkon-1 | (RefSeq) leucine-rich repeat-containing protein 24
Px000005	K09228|0|pxy:105398414|K09228 KRAB domain-containing zinc finger protein | (RefSeq) zinc finger protein 761-like
Px000006	K05628|0|pxy:105398506|K05628 arginine-glutamic acid dipeptide repeats protein | (RefSeq) arginine-glutamic acid dipeptide repeats protein
Px000008	K16540|0|bmor:101737156|K16540 5-azacytidine-induced protein 1 | (RefSeq) centrosomal protein of 131 kDa
Px000011	K11836|0|pxy:105398511|K11836 ubiquitin carboxyl-terminal hydrolase 5/13 [EC:3.4.19.12] | (RefSeq) ubiquitin carboxyl-terminal hydrolase 5-like
Px000012	K10408|0|pxy:105398512|K10408 dynein heavy chain, axonemal | (RefSeq) dynein heavy chain 3, axonemal-like
Px000015	K09404|0|pxy:105398422|K09404 forkhead box protein K | (RefSeq) forkhead box protein K1
Px000029	K01077|0|pxy:105398431|K01077 alkaline phosphatase [EC:3.1.3.1] | (RefSeq) alkaline phosphatase-like
Px000036	K10408|0|pxy:105398523|K10408 dynein heavy chain, axonemal | (RefSeq) dynein beta chain, ciliary-like
Px000037	K02209|0|pxy:105392245|K02209 DNA replication licensing factor MCM5 [EC:3.6.4.12] | (RefSeq) DNA replication licensing factor Mcm5-like
Px000039	K00699|0|pxy:105398442|K00699 glucuronosyltransferase [EC:2.4.1.17] | (RefSeq) UDP-glucuronosyltransferase 1-2-like
Px000048	K19027|0|pxy:105398526|K19027 zinc finger FYVE domain-containing protein 26 | (RefSeq) zinc finger FYVE domain-containing protein 26 homolog
Px000050	K14283|0|pxy:105398457|K14283 transforming acidic coiled-coil-containing protein 3 | (RefSeq) uncharacterized LOC105398457
Px000063	K04854|0|bmor:101744910|K04854 voltage-dependent calcium channel T type alpha-1G | (RefSeq) voltage-dependent T-type calcium channel subunit alpha-1G
Px000070	K12304|0|pxy:105398481|K12304 soluble calcium-activated nucleotidase 1 [EC:3.6.1.6] | (RefSeq) apyrase
Px000072	K19513|0|pxy:105398484|K19513 protein CLEC16A | (RefSeq) protein CLEC16A
Px000082	K06823|0|pxy:105398540|K06823 collagen, type XVIII, alpha | (RefSeq) collagen alpha-1(XVIII) chain-like
Px000086	K07178|0|pxy:105398499|K07178 RIO kinase 1 [EC:2.7.11.1] | (RefSeq) serine/threonine-protein kinase RIO1
Px000091	K16507|0|pxy:105390734|K16507 protocadherin-16/23 | (RefSeq) protein dachsous-like
Px000095	K09560|0|pxy:105389955|K09560 suppressor of tumorigenicity protein 13 | (RefSeq) hsc70-interacting protein-like
Px000100	K16669|0|pxy:105389983|K16669 protocadherin Fat 4 | (RefSeq) cadherin-related tumor suppressor
Px000105	K12302|0|pxy:105390766|K12302 MFS transporter, ACS family, solute carrier family 17 (sodium-dependent inorganic phosphate cotransporter), member 6/7/8 | (RefSeq) vesicular glutamate transporter 1
Px000107	K01312|1.43017e-159|pxy:105390022|K01312 trypsin [EC:3.4.21.4] | (RefSeq) trypsin, alkaline C-like
Px000109	K09254|3.09514e-117|pxy:105390041|K09254 c-Rel proto-oncogene protein | (RefSeq) embryonic polarity protein dorsal-like
Px000110	K09254|0|pxy:105390041|K09254 c-Rel proto-oncogene protein | (RefSeq) embryonic polarity protein dorsal-like
Px000115	K17501|4.25551e-175|pxy:105390792|K17501 protein phosphatase 1E [EC:3.1.3.16] | (RefSeq) uncharacterized LOC105390792
Px000116	K17501|7.03409e-157|pxy:105385668|K17501 protein phosphatase 1E [EC:3.1.3.16] | (RefSeq) protein phosphatase 1F-like
Px000121	K13342|0|pxy:105390127|K13342 peroxin-5 | (RefSeq) peroxisomal targeting signal 1 receptor-like
Px000123	K14085|0|pxy:105390252|K14085 aldehyde dehydrogenase family 7 member A1 [EC:1.2.1.31 1.2.1.8 1.2.1.3] | (RefSeq) putative aldehyde dehydrogenase family 7 member A1 homolog
Px000130	K10696|0|pxy:105390285|K10696 E3 ubiquitin-protein ligase BRE1 [EC:2.3.2.27] | (RefSeq) E3 ubiquitin-protein ligase Bre1
Px000131	K10696|0|pxy:105390285|K10696 E3 ubiquitin-protein ligase BRE1 [EC:2.3.2.27] | (RefSeq) E3 ubiquitin-protein ligase Bre1
Px000142	K20051|0|pxy:105396137|K20051 low-density lipoprotein receptor-related protein 4 | (RefSeq) low-density lipoprotein receptor-related protein 4-like
Px000144	K05181|0|pxy:105390841|K05181 gamma-aminobutyric acid receptor subunit beta | (RefSeq) gamma-aminobutyric acid receptor subunit beta-like
Px000145	K05175|0|pxy:105390854|K05175 gamma-aminobutyric acid receptor subunit alpha | (RefSeq) gamma-aminobutyric acid receptor subunit alpha-6-like
Px000147	K18663|0|pxy:105390588|K18663 activating signal cointegrator complex subunit 3 [EC:3.6.4.12] | (RefSeq) activating signal cointegrator 1 complex subunit 3-like
Px000148	K18663|0|pxy:105390871|K18663 activating signal cointegrator complex subunit 3 [EC:3.6.4.12] | (RefSeq) activating signal cointegrator 1 complex subunit 3-like
Px000150	K14284|0|pxy:105390431|K14284 nuclear RNA export factor | (RefSeq) nuclear RNA export factor 2-like
Px000157	K20307|0|pxy:105390879|K20307 trafficking protein particle complex subunit 10 | (RefSeq) trafficking protein particle complex subunit 10
Px000158	K04501|0|pxy:105390488|K04501 mothers against decapentaplegic homolog 4 | (RefSeq) mothers against decapentaplegic homolog 4
Px000163	K05658|0|pxy:105390578|K05658 ATP-binding cassette, subfamily B (MDR/TAP), member 1 [EC:3.6.3.44] | (RefSeq) multidrug resistance protein 1-like
Px000167	K05094|0|pxy:105390898|K05094 fibroblast growth factor receptor 3 [EC:2.7.10.1] | (RefSeq) fibroblast growth factor receptor 1-A-like
Px000178	K05313|0|pxy:105390927|K05313 glutamate receptor, ionotropic, invertebrate | (RefSeq) glutamate receptor ionotropic, delta-1
Px000180	K19202|4.79429e-126|pxy:105390666|K19202 histone deacetylase complex subunit SAP30 | (RefSeq) histone deacetylase complex subunit SAP30 homolog
Px000204	K11982|5.91401e-168|pxy:105385605|K11982 E3 ubiquitin-protein ligase RNF115/126 [EC:2.3.2.27] | (RefSeq) E3 ubiquitin-protein ligase RNF115
Px000205	K18085|0|pxy:105385606|K18085 myotubularin-related protein 10/11/12 | (RefSeq) myotubularin-related protein 10-B
Px000211	K09646|0|pxy:105385609|K09646 serine carboxypeptidase 1 [EC:3.4.16.-] | (RefSeq) retinoid-inducible serine carboxypeptidase-like
Px000214	K10901|0|pxy:105385631|K10901 bloom syndrome protein [EC:3.6.4.12] | (RefSeq) Bloom syndrome protein homolog
Px000215	K00008|0|pxy:105385613|K00008 L-iditol 2-dehydrogenase [EC:1.1.1.14] | (RefSeq) sorbitol dehydrogenase-like
Px000220	K10951|0|pxy:105385618|K10951 solute carrier family 12 (sodium/potassium/chloride transporter), member 2 | (RefSeq) bumetanide-sensitive sodium-(potassium)-chloride cotransporter-like
Px000221	K15271|0|pxy:105385633|K15271 ATP-dependent DNA helicase HFM1/MER3 [EC:3.6.4.12] | (RefSeq) uncharacterized LOC105385633
Px000222	K12275|1.50733e-156|pxy:105385621|K12275 translocation protein SEC62 | (RefSeq) translocation protein SEC62
Px000225	K10162|1.73945e-35|pxy:105385635|K10162 BMP and activin membrane-bound inhibitor | (RefSeq) BMP and activin membrane-bound inhibitor homolog
Px000228	K18037|0|pxy:105390373|K18037 tyrosine-protein phosphatase non-receptor type 4 [EC:3.1.3.48] | (RefSeq) tyrosine-protein phosphatase non-receptor type 4-like
Px000230	K10649|2.17007e-44|pxy:105396947|K10649 tripartite motif-containing protein 9/67 | (RefSeq) E3 ubiquitin-protein ligase TRIM9-like
Px000264	K00207|0|pxy:105396948|K00207 dihydropyrimidine dehydrogenase (NADP+) [EC:1.3.1.2] | (RefSeq) dihydropyrimidine dehydrogenase [NADP(+)]-like
Px000266	K09115|1.42012e-50|pxy:105397150|K09115 MAX-binding protein | (RefSeq) max-binding protein MNT-like
Px000279	K04695|2.18323e-136|pxy:105385539|K04695 suppressor of cytokine signaling 2 | (RefSeq) suppressor of cytokine signaling 2-like
Px000290	K08145|0|pxy:105385543|K08145 MFS transporter, SP family, solute carrier family 2 (facilitated glucose transporter), member 8 | (RefSeq) facilitated trehalose transporter Tret1-like
Px000295	K00476|2.97905e-58|pxy:105385547|K00476 aspartate beta-hydroxylase [EC:1.14.11.16] | (RefSeq) aspartyl/asparaginyl beta-hydroxylase
Px000301	K16186|5.76993e-151|pxy:105385552|K16186 Ras-related GTP-binding protein C/D | (RefSeq) ras-related GTP-binding protein D-like
Px000302	K15112|0|pxy:105385553|K15112 solute carrier family 25 (mitochondrial uncoupling protein), member 27 | (RefSeq) mitochondrial uncoupling protein 4
Px000304	K02998|1.492e-175|pxy:105385556|K02998 small subunit ribosomal protein SAe | (RefSeq) 40S ribosomal protein SA
Px000310	K05637|0|pxy:105385580|K05637 laminin, alpha 1/2 | (RefSeq) laminin subunit alpha-1-like
Px000311	K05637|0|pxy:105385580|K05637 laminin, alpha 1/2 | (RefSeq) laminin subunit alpha-1-like
Px000339	K08789|0|pxy:105397035|K08789 microtubule-associated serine/threonine kinase [EC:2.7.11.1] | (RefSeq) microtubule-associated serine/threonine-protein kinase 3-like
Px000350	K06674|0|pxy:105397105|K06674 structural maintenance of chromosome 2 | (RefSeq) structural maintenance of chromosomes protein 2-like
Px000359	K01593|0|pxy:105380304|K01593 aromatic-L-amino-acid decarboxylase [EC:4.1.1.28] | (RefSeq) aromatic-L-amino-acid decarboxylase-like
Px000364	K03037|0|pxy:105380314|K03037 26S proteasome regulatory subunit N7 | (RefSeq) 26S proteasome non-ATPase regulatory subunit 6
Px000365	K19871|1.32784e-67|pxy:105380350|K19871 sal-like protein | (RefSeq) homeotic protein spalt-major
Px000366	K19871|0|pxy:105380350|K19871 sal-like protein | (RefSeq) homeotic protein spalt-major
Px000368	K01128|9.02297e-102|pxy:105380351|K01128 sphingomyelin phosphodiesterase acid-like 3 [EC:3.1.4.-] | (RefSeq) acid sphingomyelinase-like phosphodiesterase 3a
Px000369	K01128|8.02522e-177|pxy:105380351|K01128 sphingomyelin phosphodiesterase acid-like 3 [EC:3.1.4.-] | (RefSeq) acid sphingomyelinase-like phosphodiesterase 3a
Px000373	K15105|0|pxy:105380318|K15105 solute carrier family 25 (mitochondrial aspartate/glutamate transporter), member 12/13 | (RefSeq) calcium-binding mitochondrial carrier protein Aralar1-like
Px000375	K09188|0|bmor:101736107|K09188 histone-lysine N-methyltransferase MLL3 [EC:2.1.1.43] | (RefSeq) histone-lysine N-methyltransferase 2D-like
Px000377	K09188|0|pxy:105380357|K09188 histone-lysine N-methyltransferase MLL3 [EC:2.1.1.43] | (RefSeq) histone-lysine N-methyltransferase 2C-like
Px000383	K09188|7.05328e-118|pxy:105380360|K09188 histone-lysine N-methyltransferase MLL3 [EC:2.1.1.43] | (RefSeq) histone-lysine N-methyltransferase trr-like
Px000387	K17919|0|pxy:105380327|K17919 sorting nexin-4 | (RefSeq) sorting nexin-4-like
Px000389	K06104|9.97408e-79|pxy:105380363|K06104 angiomotin like | (RefSeq) angiomotin-like
Px000395	K01176|0|pxy:105380329|K01176 alpha-amylase [EC:3.2.1.1] | (RefSeq) alpha-amylase 4N-like
Px007620	K01312|1.10067e-177|pxy:105380870|K01312 trypsin [EC:3.4.21.4] | (RefSeq) trypsin, alkaline A-like
Px007629	K16723|0|pxy:105380913|K16723 M-phase inducer phosphatase [EC:3.1.3.48] | (RefSeq) M-phase inducer phosphatase-like
Px007631	K05691|0|pxy:105380915|K05691 catenin alpha | (RefSeq) catenin alpha-like
Px007639	K10597|0|pxy:105390778|K10597 ubiquitin conjugation factor E4 B [EC:2.3.2.27] | (RefSeq) ubiquitin conjugation factor E4 B
Px007647	K12178|0|pxy:105390786|K12178 COP9 signalosome complex subunit 4 | (RefSeq) COP9 signalosome complex subunit 4
Px007649	K03934|0|pxy:105390790|K03934 NADH dehydrogenase (ubiquinone) Fe-S protein 1 [EC:1.6.5.3 1.6.99.3] | (RefSeq) NADH-ubiquinone oxidoreductase 75 kDa subunit, mitochondrial
Px007650	K17461|0|pxy:105390805|K17461 reversion-inducing-cysteine-rich protein with kazal motifs | (RefSeq) reversion-inducing cysteine-rich protein with Kazal motifs-like
Px007652	K17572|0|pxy:105390806|K17572 brefeldin A-inhibited guanine nucleotide-exchange protein 3 | (RefSeq) brefeldin A-inhibited guanine nucleotide-exchange protein 3-like
Px007657	K03440|1.31395e-16|pxy:105390810|K03440 acid-sensing ion channel, other | (RefSeq) uncharacterized LOC105390810
Px007659	K03440|8.42079e-57|pxy:105390810|K03440 acid-sensing ion channel, other | (RefSeq) uncharacterized LOC105390810
Px007668	K12323|0|pxy:105390932|K12323 atrial natriuretic peptide receptor A [EC:4.6.1.2] | (RefSeq) atrial natriuretic peptide receptor 2-like
Px007669	K06841|0|pxy:105390919|K06841 semaphorin 5 | (RefSeq) semaphorin-5B
Px007680	K08735|0|pxy:105390604|K08735 DNA mismatch repair protein MSH2 | (RefSeq) DNA mismatch repair protein Msh2-like
Px007685	K09884|5.54268e-158|pxy:105390592|K09884 aquaporin rerated protein, invertebrate | (RefSeq) aquaporin-like
Px007686	K19897|0|pxy:105390594|K19897 fasciclin 1 | (RefSeq) fasciclin-1
Px007688	K15631|0|pxy:105390609|K15631 molybdenum cofactor sulfurtransferase [EC:2.8.1.9] | (RefSeq) molybdenum cofactor sulfurase
Px007690	K00710|2.74762e-171|pxy:105390613|K00710 polypeptide N-acetylgalactosaminyltransferase [EC:2.4.1.41] | (RefSeq) polypeptide N-acetylgalactosaminyltransferase 1-like
Px007691	K00710|0|pxy:105390602|K00710 polypeptide N-acetylgalactosaminyltransferase [EC:2.4.1.41] | (RefSeq) polypeptide N-acetylgalactosaminyltransferase 1-like
Px007692	K00710|0|pxy:105390614|K00710 polypeptide N-acetylgalactosaminyltransferase [EC:2.4.1.41] | (RefSeq) polypeptide N-acetylgalactosaminyltransferase 3-like
Px007696	K13026|0|pxy:105390903|K13026 ATP-dependent RNA helicase DHX57 [EC:3.6.4.13] | (RefSeq) putative ATP-dependent RNA helicase DHX57
Px007699	K00911|3.13821e-59|pxy:105390904|K00911 1D-myo-inositol-triphosphate 3-kinase [EC:2.7.1.127] | (RefSeq) inositol-trisphosphate 3-kinase B-like
Px007702	K10532|0|pxy:105381008|K10532 heparan-alpha-glucosaminide N-acetyltransferase [EC:2.3.1.78] | (RefSeq) uncharacterized LOC105381008
Px007715	K05677|0|pxy:105389199|K05677 ATP-binding cassette, subfamily D (ALD), member 3 | (RefSeq) ATP-binding cassette sub-family D member 3
Px007718	K14799|0|pxy:105385729|K14799 pre-rRNA-processing protein TSR1 | (RefSeq) pre-rRNA-processing protein TSR1 homolog
Px007719	K09534|0|pxy:105389203|K09534 DnaJ homolog subfamily C member 14 | (RefSeq) dnaJ homolog dnj-5-like
Px007721	K03781|0|pxy:105389214|K03781 catalase [EC:1.11.1.6] | (RefSeq) catalase-like
Px007725	K08826|0|pxy:105383806|K08826 homeodomain interacting protein kinase [EC:2.7.11.1] | (RefSeq) homeodomain-interacting protein kinase 2-like
Px007729	K20792|0|pxy:105383790|K20792 N-alpha-acetyltransferase 15/16, NatA auxiliary subunit | (RefSeq) N-alpha-acetyltransferase 15, NatA auxiliary subunit
Px007731	K20792|0|pxy:105383790|K20792 N-alpha-acetyltransferase 15/16, NatA auxiliary subunit | (RefSeq) N-alpha-acetyltransferase 15, NatA auxiliary subunit
Px007745	K09571|0|pxy:105383799|K09571 FK506-binding protein 4/5 [EC:5.2.1.8] | (RefSeq) peptidyl-prolyl cis-trans isomerase FKBP4-like
Px007759	K14440|4.10315e-139|pxy:105383824|K14440 SWI/SNF-related matrix-associated actin-dependent regulator of chromatin subfamily A-like protein 1 [EC:3.6.4.12] | (RefSeq) uncharacterized LOC105383824
Px007760	K10272|0|pxy:105383825|K10272 F-box and leucine-rich repeat protein 6 | (RefSeq) uncharacterized LOC105383825
Px007763	K15297|0|pxy:105383827|K15297 regulating synaptic membrane exocytosis protein 2 | (RefSeq) regulating synaptic membrane exocytosis protein 1
Px007779	K10908|0|pxy:105387284|K10908 DNA-directed RNA polymerase, mitochondrial [EC:2.7.7.6] | (RefSeq) DNA-directed RNA polymerase, mitochondrial
Px007781	K01887|0|pxy:105387286|K01887 arginyl-tRNA synthetase [EC:6.1.1.19] | (RefSeq) arginine--tRNA ligase, cytoplasmic
Px007793	K08283|0|pxy:105387293|K08283 collagen type IV alpha-3-binding protein | (RefSeq) collagen type IV alpha-3-binding protein-like
Px007794	K15732|0|pxy:105387294|K15732 RNA polymerase II subunit A C-terminal domain phosphatase [EC:3.1.3.16] | (RefSeq) RNA polymerase II subunit A C-terminal domain phosphatase
Px007797	K13190|0|pxy:105387297|K13190 RNA-binding protein 15 | (RefSeq) putative RNA-binding protein 15
Px007798	K20478|0|pxy:105387312|K20478 golgin subfamily B member 1 | (RefSeq) putative leucine-rich repeat-containing protein DDB_G0290503
Px007806	K11978|0|pxy:105388819|K11978 E3 ubiquitin-protein ligase UBR3 [EC:2.3.2.27] | (RefSeq) E3 ubiquitin-protein ligase UBR3-like
Px007812	K05037|0|pxy:105388822|K05037 solute carrier family 6 (neurotransmitter transporter, serotonin) member 4 | (RefSeq) sodium-dependent serotonin transporter
Px007813	K08471|0|pxy:105388823|K08471 gustatory receptor | (RefSeq) odorant receptor Or1-like
Px007814	K03103|0|pxy:105388809|K03103 multiple inositol-polyphosphate phosphatase / 2,3-bisphosphoglycerate 3-phosphatase [EC:3.1.3.62 3.1.3.80] | (RefSeq) multiple inositol polyphosphate phosphatase 1-like
Px007815	K17751|0|pxy:105388810|K17751 myosin heavy chain 6/7 | (RefSeq) myosin heavy chain, muscle
Px007818	K07541|2.65234e-138|pxy:105388824|K07541 phosphatidylinositol glycan, class X | (RefSeq) phosphatidylinositol-glycan biosynthesis class X protein
Px007821	K13240|0|pxy:105388816|K13240 nitric-oxide synthase, brain [EC:1.14.13.39] | (RefSeq) nitric oxide synthase-like protein
Px007823	K00699|0|pxy:105388828|K00699 glucuronosyltransferase [EC:2.4.1.17] | (RefSeq) UDP-glucuronosyltransferase 2B15-like
Px007824	K08471|0|pxy:105388829|K08471 gustatory receptor | (RefSeq) odorant receptor 13a-like
Px007831	K12856|0|pxy:105383744|K12856 pre-mRNA-processing factor 8 | (RefSeq) pre-mRNA-processing-splicing factor 8
Px007832	K12856|0|pxy:105390039|K12856 pre-mRNA-processing factor 8 | (RefSeq) pre-mRNA-processing-splicing factor 8-like
Px007834	K08740|0|pxy:105383767|K08740 DNA mismatch repair protein MSH4 | (RefSeq) mutS protein homolog 4-like
Px007835	K01079|2.59708e-149|pxy:105383743|K01079 phosphoserine phosphatase [EC:3.1.3.3] | (RefSeq) phosphoserine phosphatase-like
Px007837	K18757|0|pxy:105390045|K18757 la-related protein 1 | (RefSeq) la-related protein 1B-like
Px007844	K13539|0|pxy:105390053|K13539 leishmanolysin-like peptidase [EC:3.4.24.-] | (RefSeq) leishmanolysin-like peptidase
Px007846	K01772|0|pxy:105390036|K01772 protoporphyrin/coproporphyrin ferrochelatase [EC:4.99.1.1 4.99.1.9] | (RefSeq) ferrochelatase, mitochondrial-like
Px007850	K10408|0|pxy:105381618|K10408 dynein heavy chain, axonemal | (RefSeq) dynein heavy chain 2, axonemal-like
Px007852	K07378|0|pxy:105381622|K07378 neuroligin | (RefSeq) neuroligin-4, Y-linked-like
Px007855	K04255|5.71848e-94|pxy:105381585|K04255 r-opsin | (RefSeq) opsin Rh3
Px007857	K04255|0|pxy:105381585|K04255 r-opsin | (RefSeq) opsin Rh3
Px007861	K17286|0|pxy:105381587|K17286 erythrocyte band 7 integral membrane protein | (RefSeq) band 7 protein AGAP004871
Px007863	K00033|0|pxy:105381591|K00033 6-phosphogluconate dehydrogenase [EC:1.1.1.44 1.1.1.343] | (RefSeq) 6-phosphogluconate dehydrogenase, decarboxylating-like
Px007879	K08705|0|pxy:105381630|K08705 nuclear receptor subfamily 5 group A member 3 | (RefSeq) nuclear hormone receptor FTZ-F1-like
Px007885	K05125|0|pxy:105381632|K05125 discoidin domain receptor family member 2 [EC:2.7.10.1] | (RefSeq) discoidin domain-containing receptor 2-like
Px007889	K02154|0|pxy:105381634|K02154 V-type H+-transporting ATPase subunit a | (RefSeq) V-type proton ATPase 116 kDa subunit a isoform 1-like
Px007893	K02633|0|pxy:105381610|K02633 period circadian protein | (RefSeq) period circadian protein-like
Px007911	K08029|1.92695e-157|pxy:105391012|K08029 homeobox protein Nkx-2.2 | (RefSeq) homeobox protein vnd-like
Px007912	K08145|1.35961e-86|pxy:105389245|K08145 MFS transporter, SP family, solute carrier family 2 (facilitated glucose transporter), member 8 | (RefSeq) facilitated trehalose transporter Tret1-like
Px007913	K08145|0|pxy:105390846|K08145 MFS transporter, SP family, solute carrier family 2 (facilitated glucose transporter), member 8 | (RefSeq) facilitated trehalose transporter Tret1-like
Px007919	K15683|0|pxy:105390857|K15683 NF-X1-type zinc finger protein NFXL1 | (RefSeq) NF-X1-type zinc finger protein NFXL1
Px007926	K10637|0|pxy:105390859|K10637 E3 ubiquitin-protein ligase MYLIP [EC:2.3.2.27] | (RefSeq) E3 ubiquitin-protein ligase MYLIP-like
Px007934	K04887|0|pxy:105390866|K04887 potassium voltage-gated channel Shaw-related subfamily C member 1 | (RefSeq) potassium voltage-gated channel protein Shaw
Px007944	K04615|0|pxy:105390250|K04615 gamma-aminobutyric acid type B receptor | (RefSeq) gamma-aminobutyric acid type B receptor subunit 2-like
Px007947	K08766|0|pxy:105390237|K08766 carnitine O-palmitoyltransferase 2 [EC:2.3.1.21] | (RefSeq) carnitine O-palmitoyltransferase 2, mitochondrial-like
Px007956	K07192|1.48821e-103|pxy:105390242|K07192 flotillin | (RefSeq) flotillin-2
Px007962	K17079|0|pxy:105390888|K17079 optic atrophy protein 1 [EC:3.6.5.5] | (RefSeq) dynamin-like 120 kDa protein, mitochondrial
Px007968	K16307|0|pxy:105390900|K16307 serine/threonine-protein kinase MRCK [EC:2.7.11.1] | (RefSeq) serine/threonine-protein kinase MRCK alpha-like
Px007969	K12818|0|phu:Phum_PHUM299460|K12818 ATP-dependent RNA helicase DHX8/PRP22 [EC:3.6.4.13] | (RefSeq) pre-mRNA-splicing factor ATP-dependent RNA helicase PRP22, putative
Px007971	K03509|0|pxy:105391024|K03509 DNA polymerase eta [EC:2.7.7.7] | (RefSeq) DNA polymerase eta-like
Px007978	K15235|2.00834e-159|pxy:105391029|K15235 josephin [EC:3.4.19.12] | (RefSeq) josephin-2
Px007992	K05658|0|bmor:101738993|K05658 ATP-binding cassette, subfamily B (MDR/TAP), member 1 [EC:3.6.3.44] | (RefSeq) multidrug resistance protein homolog 49-like
Px007995	K09008|8.33629e-136|pxy:105391039|K09008 NADH dehydrogenase [ubiquinone] 1 alpha subcomplex assembly factor 3 | (RefSeq) NADH dehydrogenase [ubiquinone] 1 alpha subcomplex assembly factor 3-like
Px007996	K20232|8.53863e-74|pxy:105391040|K20232 ETS-domain lacking | (RefSeq) uncharacterized LOC105391040
Px008010	K06233|0|pxy:105387463|K06233 low density lipoprotein-related protein 2 | (RefSeq) low-density lipoprotein receptor-related protein 2
Px008021	K05313|0|pxy:105387457|K05313 glutamate receptor, ionotropic, invertebrate | (RefSeq) glutamate receptor ionotropic, kainate 2-like
Px008024	K16302|0|pxy:105387459|K16302 metal transporter CNNM | (RefSeq) metal transporter CNNM4-like
Px008026	K15001|0|pxy:105391053|K15001 cytochrome P450 family 4 [EC:1.14.-.-] | (RefSeq) cytochrome P450 4g15
Px008032	K13191|0|pxy:105391072|K13191 RNA-binding protein 16 | (RefSeq) protein SCAF8-like
Px008034	K17065|0|pxy:105391061|K17065 dynamin 1-like protein [EC:3.6.5.5] | (RefSeq) dynamin-1-like protein
Px008037	K03211|0|pxy:105391065|K03211 ETS translocation variant 6/7 | (RefSeq) ets DNA-binding protein pokkuri
Px008040	K20164|0|pxy:105391067|K20164 DENN domain-containing protein 5 | (RefSeq) DENN domain-containing protein 5B
Px008044	K02216|0|pxy:105388996|K02216 serine/threonine-protein kinase Chk1 [EC:2.7.11.1] | (RefSeq) serine/threonine-protein kinase grp-like
Px008049	K05122|0|pxy:105389003|K05122 receptor tyrosine kinase-like orphan receptor 1 [EC:2.7.10.1] | (RefSeq) tyrosine-protein kinase transmembrane receptor Ror-like
Px008052	K11649|0|pxy:105389023|K11649 SWI/SNF related-matrix-associated actin-dependent regulator of chromatin subfamily C | (RefSeq) SWI/SNF complex subunit SMARCC2-like
Px008053	K12605|0|pxy:105389008|K12605 CCR4-NOT transcription complex subunit 2 | (RefSeq) CCR4-NOT transcription complex subunit 2
Px008054	K02150|3.19316e-134|pxy:105389010|K02150 V-type H+-transporting ATPase subunit E | (RefSeq) V-type proton ATPase subunit E
Px008055	K05208|0|pxy:105389024|K05208 glutamate receptor ionotropic, NMDA 1 | (RefSeq) glutamate [NMDA] receptor subunit 1
Px008056	K15107|5.48137e-74|pxy:105389026|K15107 solute carrier family 25 (mitochondrial glutamate transporter), member 18/22 | (RefSeq) mitochondrial glutamate carrier 2-like
Px008057	K08471|7.70594e-162|pxy:105389027|K08471 gustatory receptor | (RefSeq) gustatory and odorant receptor 24-like
Px008062	K01183|0|pxy:105389028|K01183 chitinase [EC:3.2.1.14] | (RefSeq) Cht1, chitinase; endochitinase
Px008067	K03234|0|pxy:105388608|K03234 elongation factor 2 | (RefSeq) translation elongation factor 2
Px008069	K05643|0|pxy:105390977|K05643 ATP-binding cassette, subfamily A (ABC1), member 3 | (RefSeq) ATP-binding cassette sub-family A member 10-like
Px008073	K10144|2.73002e-166|pxy:105390710|K10144 RING finger and CHY zinc finger domain-containing protein 1 [EC:2.3.2.27] | (RefSeq) RING finger and CHY zinc finger domain-containing protein 1-like
Px008074	K20465|0|pxy:105390967|K20465 oxysterol-binding protein-related protein 9/10/11 | (RefSeq) oxysterol-binding protein-related protein 9-like
Px008081	K04712|0|pxy:105389100|K04712 sphingolipid Delta-4 desaturase [EC:1.14.-.-] | (RefSeq) sphingolipid delta(4)-desaturase DES1
Px008100	K17278|1.0958e-70|pxy:105389117|K17278 membrane-associated progesterone receptor component | (RefSeq) membrane-associated progesterone receptor component 2-like
Px008106	K14677|0|pxy:105381157|K14677 aminoacylase [EC:3.5.1.14] | (RefSeq) aminoacylase-1-like
Px008117	K04593|0|pxy:105381165|K04593 latrophilin 2 | (RefSeq) latrophilin Cirl
Px008119	K05397|0|pxy:105381169|K05397 histamine-gated chloride channel | (RefSeq) glycine receptor subunit alpha-4
Px008121	K01415|0|pxy:105381171|K01415 endothelin-converting enzyme [EC:3.4.24.71] | (RefSeq) endothelin-converting enzyme 1
Px008123	K01464|0|pxy:105381172|K01464 dihydropyrimidinase [EC:3.5.2.2] | (RefSeq) dihydropyrimidinase
Px008129	K10380|0|pxy:105381197|K10380 ankyrin | (RefSeq) ankyrin-2-like
Px008136	K14556|0|pxy:105381206|K14556 U3 small nucleolar RNA-associated protein 12 | (RefSeq) WD repeat-containing protein 3
Px008138	K01866|0|pxy:105381178|K01866 tyrosyl-tRNA synthetase [EC:6.1.1.1] | (RefSeq) tyrosine--tRNA ligase, mitochondrial
Px008144	K08852|0|pxy:105381209|K08852 serine/threonine-protein kinase/endoribonuclease IRE1 [EC:2.7.11.1 3.1.26.-] | (RefSeq) serine/threonine-protein kinase/endoribonuclease IRE1
Px008153	K00736|0|pxy:105389083|K00736 alpha-1,6-mannosyl-glycoprotein beta-1,2-N-acetylglucosaminyltransferase [EC:2.4.1.143] | (RefSeq) alpha-1,6-mannosyl-glycoprotein 2-beta-N-acetylglucosaminyltransferase-like
Px008154	K00736|0|pxy:105389084|K00736 alpha-1,6-mannosyl-glycoprotein beta-1,2-N-acetylglucosaminyltransferase [EC:2.4.1.143] | (RefSeq) alpha-1,6-mannosyl-glycoprotein 2-beta-N-acetylglucosaminyltransferase-like
Px008157	K12186|3.62485e-164|pxy:105389070|K12186 ESCRT-I complex subunit MVB12 | (RefSeq) multivesicular body subunit 12A-like
Px008171	K17894|0|pxy:105391196|K17894 GATA-binding protein 2 | (RefSeq) GATA-binding factor C-like
Px008175	K06027|0|pxy:105391201|K06027 vesicle-fusing ATPase [EC:3.6.4.6] | (RefSeq) vesicle-fusing ATPase 1-like
Px008178	K19525|0|pxy:105391208|K19525 vacuolar protein sorting-associated protein 13A/C | (RefSeq) vacuolar protein sorting-associated protein 13A
Px008187	K17540|0|pxy:105390955|K17540 inactive serine/threonine-protein kinase TEX14 | (RefSeq) uncharacterized LOC105390955
Px008188	K20163|0|pxy:105390957|K20163 DENN domain-containing protein 4 | (RefSeq) C-myc promoter-binding protein-like
Px008194	K09048|0|pxy:105390950|K09048 cyclic AMP-responsive element-binding protein 3 | (RefSeq) uncharacterized LOC105390950
Px008204	K17902|0|pxy:105387660|K17902 TBC1 domain family member 4 | (RefSeq) TBC1 domain family member 4-like
Px008209	K04506|0|pxy:105387644|K04506 E3 ubiquitin-protein ligase SIAH1 [EC:2.3.2.27] | (RefSeq) E3 ubiquitin-protein ligase SINA-like 11
Px008212	K16733|0|pxy:105387645|K16733 Rac GTPase-activating protein 1 | (RefSeq) rac GTPase-activating protein 1-like
Px008220	K00558|0|pxy:105387664|K00558 DNA (cytosine-5)-methyltransferase 1 [EC:2.1.1.37] | (RefSeq) DNA (cytosine-5)-methyltransferase PliMCI-like
Px008231	K06279|0|pxy:105391294|K06279 SHC-transforming protein 1 | (RefSeq) SHC-transforming protein 2
Px008235	K11674|0|pxy:105391276|K11674 microspherule protein 1 | (RefSeq) microspherule protein 1
Px008249	K10401|0|pxy:105391091|K10401 kinesin family member 18/19 | (RefSeq) kinesin-like protein KIF19
Px008251	K14555|0|pxy:105391081|K14555 U3 small nucleolar RNA-associated protein 13 | (RefSeq) transducin beta-like protein 3
Px008253	K04430|0|pxy:105391083|K04430 mitogen-activated protein kinase kinase 4 [EC:2.7.12.2] | (RefSeq) dual specificity mitogen-activated protein kinase kinase 4-like
Px008254	K05643|0|pxy:105391092|K05643 ATP-binding cassette, subfamily A (ABC1), member 3 | (RefSeq) ATP-binding cassette sub-family A member 3-like
Px008255	K05643|0|pxy:105391092|K05643 ATP-binding cassette, subfamily A (ABC1), member 3 | (RefSeq) ATP-binding cassette sub-family A member 3-like
Px008256	K05643|0|pxy:105391084|K05643 ATP-binding cassette, subfamily A (ABC1), member 3 | (RefSeq) ATP-binding cassette sub-family A member 3-like
Px008257	K05643|6.76305e-113|pxy:105391084|K05643 ATP-binding cassette, subfamily A (ABC1), member 3 | (RefSeq) ATP-binding cassette sub-family A member 3-like
Px008260	K11852|0|pxy:105391093|K11852 ubiquitin carboxyl-terminal hydrolase 31 [EC:3.4.19.12] | (RefSeq) ubiquitin carboxyl-terminal hydrolase 43-like
Px008268	K16474|0|pxy:105391097|K16474 intraflagellar transport protein 88 | (RefSeq) intraflagellar transport protein 88 homolog
Px008269	K13499|0|pxy:105390994|K13499 chondroitin sulfate synthase [EC:2.4.1.175 2.4.1.226] | (RefSeq) chondroitin sulfate synthase 1
Px008272	K14079|0|pxy:105390983|K14079 poly(A) RNA polymerase GLD2 [EC:2.7.7.19] | (RefSeq) poly(A) RNA polymerase gld-2 homolog A-like
Px008273	K13203|0|pxy:105390984|K13203 zinc finger RNA-binding protein | (RefSeq) zinc finger RNA-binding protein-like
Px008284	K12580|0|pxy:105390992|K12580 CCR4-NOT transcription complex subunit 3 | (RefSeq) CCR4-NOT transcription complex subunit 3
Px008286	K01873|0|pxy:105390726|K01873 valyl-tRNA synthetase [EC:6.1.1.9] | (RefSeq) valine--tRNA ligase-like
Px008297	K04515|0|pxy:105391166|K04515 calcium/calmodulin-dependent protein kinase (CaM kinase) II [EC:2.7.11.17] | (RefSeq) calcium/calmodulin-dependent protein kinase type II alpha chain
Px008298	K16831|0|pxy:105391169|K16831 protein aurora borealis | (RefSeq) uncharacterized LOC105391169
Px008314	K16676|2.35001e-136|pxy:105391320|K16676 lipoma-prefererred partner | (RefSeq) lipoma-preferred partner homolog
Px008315	K18400|0|pxy:105386487|K18400 KAT8 regulatory NSL complex subunit 1 | (RefSeq) KAT8 regulatory NSL complex subunit 1-like
Px008319	K05313|0|pxy:105391323|K05313 glutamate receptor, ionotropic, invertebrate | (RefSeq) glutamate receptor 2-like
Px008343	K04863|0|pxy:105393908|K04863 voltage-dependent calcium channel beta-2 | (RefSeq) voltage-dependent L-type calcium channel subunit beta-2
Px008349	K09267|5.46466e-134|pxy:105393996|K09267 transcription factor SOX1/3/14/21 (SOX group B) | (RefSeq) transcription factor Sox-14
Px008350	K09267|1.18365e-58|pxy:105394004|K09267 transcription factor SOX1/3/14/21 (SOX group B) | (RefSeq) transcription factor SOX-14-like
Px008352	K09267|1.70642e-125|pxy:105394015|K09267 transcription factor SOX1/3/14/21 (SOX group B) | (RefSeq) SOX domain-containing protein dichaete-like
Px008355	K09267|2.04187e-34|pxy:105394033|K09267 transcription factor SOX1/3/14/21 (SOX group B) | (RefSeq) transcription factor Sox-21-B-like
Px008364	K13218|0|pxy:105394091|K13218 polypyrimidine tract-binding protein 1 | (RefSeq) polypyrimidine tract-binding protein 1
Px008366	K20315|0|pxy:105394631|K20315 Rho GTPase-activating protein 21/23 | (RefSeq) zinc finger CCCH domain-containing protein 18-like
Px008372	K00922|0|pxy:105394660|K00922 phosphatidylinositol-4,5-bisphosphate 3-kinase catalytic subunit alpha/beta/delta [EC:2.7.1.153] | (RefSeq) phosphatidylinositol 4,5-bisphosphate 3-kinase catalytic subunit delta isoform
Px008378	K18595|0|pxy:105394671|K18595 echinoderm microtubule-associated protein-like 1/2 | (RefSeq) echinoderm microtubule-associated protein-like CG42247
Px008383	K10598|0|pxy:105394240|K10598 peptidyl-prolyl cis-trans isomerase-like 2 [EC:5.2.1.8] | (RefSeq) peptidyl-prolyl cis-trans isomerase-like 2
Px008385	K05760|1.07722e-151|pxy:105394261|K05760 paxillin | (RefSeq) paxillin
Px008387	K09027|8.01887e-85|pxy:105394282|K09027 X box-binding protein 1 | (RefSeq) X-box-binding protein 1
Px008389	K12391|0|pxy:105394302|K12391 AP-1 complex subunit gamma-1 | (RefSeq) AP-1 complex subunit gamma-1
Px008391	K06497|1.12432e-136|pxy:105394318|K06497 CD63 antigen | (RefSeq) CD63 antigen-like
Px008400	K14033|0|pxy:105394379|K14033 nuclear receptor subfamily 1 group F member 4 | (RefSeq) probable nuclear hormone receptor HR3
Px008403	K01590|0|pxy:105394466|K01590 histidine decarboxylase [EC:4.1.1.22] | (RefSeq) histidine decarboxylase
Px008416	K05633|4.66814e-98|pxy:105388335|K05633 atrophin-1 interacting protein 5 (WW domain containing E3 ubiquitin protein ligase 1) [EC:2.3.2.26] | (RefSeq) E3 ubiquitin-protein ligase Su(dx)-like
Px008419	K07881|2.05808e-146|pxy:105387184|K07881 Ras-related protein Rab-14 | (RefSeq) ras-related protein Rab-14
Px008420	K00624|0|pxy:105388352|K00624 carnitine O-acetyltransferase [EC:2.3.1.7] | (RefSeq) carnitine O-acetyltransferase-like
Px008421	K14437|0|pxy:105388362|K14437 chromodomain-helicase-DNA-binding protein 7 [EC:3.6.4.12] | (RefSeq) chromodomain-helicase-DNA-binding protein 7-like
Px008427	K12074|0|pxy:105388386|K12074 timeless | (RefSeq) protein timeless
Px008429	K20656|0|pxy:105387288|K20656 transmembrane protein 189 | (RefSeq) transmembrane protein 189
Px008432	K18269|9.46249e-150|pxy:105387319|K18269 programmed cell death protein 10 | (RefSeq) programmed cell death protein 10
Px008434	K09218|6.12515e-143|pxy:105387329|K09218 snail, invertebrate | (RefSeq) protein snail homolog Sna-like
Px008437	K05543|0|pxy:105387354|K05543 tRNA-dihydrouridine synthase 2 [EC:1.3.1.91] | (RefSeq) tRNA-dihydrouridine(20) synthase [NAD(P)+]-like
Px008439	K18643|0|pxy:105396751|K18643 katanin p80 WD40 repeat-containing subunit B1 | (RefSeq) katanin p80 WD40 repeat-containing subunit B1-like
Px008441	K14788|0|pxy:105387421|K14788 ribosome biogenesis protein ENP2 | (RefSeq) nucleolar protein 10
Px008463	K00294|0|pxy:105388460|K00294 1-pyrroline-5-carboxylate dehydrogenase [EC:1.2.1.88] | (RefSeq) delta-1-pyrroline-5-carboxylate dehydrogenase, mitochondrial-like
Px008466	K20353|0|pxy:105388477|K20353 COPII coat assembly protein SEC16 | (RefSeq) protein transport protein Sec16B-like
Px008467	K09228|0|bmor:101744826|K09228 KRAB domain-containing zinc finger protein | (RefSeq) zinc finger protein 729-like
Px008471	K12172|0|pxy:105388521|K12172 E3 SUMO-protein ligase RanBP2 | (RefSeq) E3 SUMO-protein ligase RanBP2-like
Px008472	K03131|0|pxy:105387715|K03131 transcription initiation factor TFIID subunit 6 | (RefSeq) transcription initiation factor TFIID subunit 6-like
Px008473	K00444|1.47364e-53|pxy:105388528|K00444 wingless-type MMTV integration site family, member 5 | (RefSeq) uncharacterized LOC105388528
Px008474	K11718|0|pxy:105387746|K11718 UDP-glucose:glycoprotein glucosyltransferase [EC:2.4.1.-] | (RefSeq) UDP-glucose:glycoprotein glucosyltransferase
Px008478	K20704|0|pxy:105388538|K20704 protein ECT2 | (RefSeq) protein ECT2-like
Px008481	K18464|0|pxy:105387793|K18464 WASH complex subunit strumpellin | (RefSeq) WASH complex subunit strumpellin-like
Px008486	K10599|0|pxy:105387829|K10599 pre-mRNA-processing factor 19 [EC:2.3.2.27] | (RefSeq) pre-mRNA-processing factor 19-like
Px008489	K14999|0|pxy:105388622|K14999 cytochrome P450 family 6 [EC:1.14.-.-] | (RefSeq) cytochrome P450 6B5-like
Px008494	K01446|6.43767e-150|pxy:105387860|K01446 peptidoglycan recognition protein | (RefSeq) peptidoglycan-recognition protein LB-like
Px008495	K01446|1.34342e-129|pxy:105388663|K01446 peptidoglycan recognition protein | (RefSeq) peptidoglycan-recognition protein LB-like
Px008497	K06678|0|pxy:105388672|K06678 condensin complex subunit 3 | (RefSeq) condensin complex subunit 3
Px008499	K00115|0|pxy:105387932|K00115 glucose 1-dehydrogenase (FAD, quinone) [EC:1.1.5.9] | (RefSeq) glucose dehydrogenase [FAD, quinone]-like
Px008504	K00115|0|pxy:105388044|K00115 glucose 1-dehydrogenase (FAD, quinone) [EC:1.1.5.9] | (RefSeq) glucose dehydrogenase [FAD, quinone]-like
Px008505	K00115|0|pxy:105388055|K00115 glucose 1-dehydrogenase (FAD, quinone) [EC:1.1.5.9] | (RefSeq) glucose dehydrogenase [FAD, quinone]-like
Px008506	K00115|0|pxy:105388088|K00115 glucose 1-dehydrogenase (FAD, quinone) [EC:1.1.5.9] | (RefSeq) glucose dehydrogenase [FAD, quinone]-like
Px008513	K09214|0|pxy:105388711|K09214 glass | (RefSeq) protein glass-like
Px008520	K08957|0|pxy:105388216|K08957 casein kinase 1, alpha [EC:2.7.11.1] | (RefSeq) casein kinase I isoform alpha-like
Px008522	K02147|0|pxy:105388740|K02147 V-type H+-transporting ATPase subunit B | (RefSeq) V-type proton ATPase subunit B-like
Px008531	K03456|0|pxy:105385582|K03456 serine/threonine-protein phosphatase 2A regulatory subunit A | (RefSeq) serine/threonine-protein phosphatase PP2A 65 kDa regulatory subunit
Px008532	K07427|0|pxy:105388785|K07427 cytochrome P450 family 4 subfamily V | (RefSeq) cytochrome P450 4V2-like
Px008549	K04707|0|pxy:105391330|K04707 E3 ubiquitin-protein ligase CBL [EC:2.3.2.27] | (RefSeq) E3 ubiquitin-protein ligase CBL-B-B
Px008551	K08798|9.64396e-80|pxy:105391332|K08798 MAP/microtubule affinity-regulating kinase [EC:2.7.11.1] | (RefSeq) MAP/microtubule affinity-regulating kinase 3-like
Px008554	K14376|0|pxy:105391334|K14376 poly(A) polymerase [EC:2.7.7.19] | (RefSeq) poly(A) polymerase type 3-like
Px008556	K07962|0|pxy:105391344|K07962 ADP-ribosylation factor-like protein 13B | (RefSeq) ADP-ribosylation factor-like protein 13B
Px008560	K08471|0|pxy:105391462|K08471 gustatory receptor | (RefSeq) gustatory receptor 68a-like
Px008562	K08471|2.274e-169|pxy:105391452|K08471 gustatory receptor | (RefSeq) putative gustatory receptor 2a
Px008564	K15271|0|pxy:105391464|K15271 ATP-dependent DNA helicase HFM1/MER3 [EC:3.6.4.12] | (RefSeq) uncharacterized LOC105391464
Px008566	K15293|0|pxy:105391455|K15293 protein unc-13 A/B/C | (RefSeq) protein unc-13 homolog A
Px008567	K15293|0|pxy:105391455|K15293 protein unc-13 A/B/C | (RefSeq) protein unc-13 homolog A
Px008572	K00615|0|pxy:105391458|K00615 transketolase [EC:2.2.1.1] | (RefSeq) transketolase
Px008579	K20044|1.36793e-126|pxy:105391468|K20044 phosphatidylinositol-binding clathrin assembly protein | (RefSeq) phosphatidylinositol-binding clathrin assembly protein-like
Px008580	K19867|0|pxy:105391359|K19867 LIM domain-binding protein 3 | (RefSeq) PDZ and LIM domain protein Zasp-like
Px008583	K10798|0|pxy:105391346|K10798 poly [ADP-ribose] polymerase [EC:2.4.2.30] | (RefSeq) poly [ADP-ribose] polymerase-like
Px008584	K19867|0|pxy:105391359|K19867 LIM domain-binding protein 3 | (RefSeq) PDZ and LIM domain protein Zasp-like
Px008588	K04533|0|pxy:105384186|K04533 huntingtin | (RefSeq) huntingtin-like
Px008590	K20007|0|pxy:105391354|K20007 potassium channel subfamily K member 18 | (RefSeq) uncharacterized LOC105391354
Px008598	K05293|0|pxy:105391245|K05293 phosphatidylinositol glycan, class U | (RefSeq) phosphatidylinositol glycan anchor biosynthesis class U protein-like
Px008601	K14258|0|pxy:105391246|K14258 facilitated trehalose transporter | (RefSeq) facilitated trehalose transporter Tret1-like
Px008610	K15143|1.01712e-162|pxy:105391253|K15143 mediator of RNA polymerase II transcription subunit 30 | (RefSeq) mediator of RNA polymerase II transcription subunit 30
Px008623	K03035|0|pxy:105391498|K03035 26S proteasome regulatory subunit N5 | (RefSeq) 26S proteasome non-ATPase regulatory subunit 12
Px008624	K06674|0|pxy:105392835|K06674 structural maintenance of chromosome 2 | (RefSeq) structural maintenance of chromosomes protein 2-like
Px008629	K17198|1.04321e-91|pxy:105391503|K17198 Ras-related and estrogen-regulated growth inhibitor-like protein | (RefSeq) ras-related and estrogen-regulated growth inhibitor-like protein
Px008643	K15216|0|pxy:105391520|K15216 RNA polymerase I-specific transcription initiation factor RRN3 | (RefSeq) RNA polymerase I-specific transcription initiation factor RRN3
Px008644	K04346|0|pxy:105391521|K04346 guanine nucleotide-binding protein subunit alpha-12 | (RefSeq) guanine nucleotide-binding protein subunit alpha homolog
Px008658	K02098|0|pxy:105389384|K02098 spire | (RefSeq) protein spire
Px008661	K17493|0|pxy:105380994|K17493 calmodulin-regulated spectrin-associated protein | (RefSeq) patronin-like
Px008662	K17493|0|pxy:105389393|K17493 calmodulin-regulated spectrin-associated protein | (RefSeq) patronin-like
Px008663	K17493|5.98083e-113|pxy:105389393|K17493 calmodulin-regulated spectrin-associated protein | (RefSeq) patronin-like
Px008675	K01537|0|pxy:105394607|K01537 Ca2+-transporting ATPase [EC:3.6.3.8] | (RefSeq) calcium-transporting ATPase type 2C member 1-like
Px008679	K05658|0|pxy:105391541|K05658 ATP-binding cassette, subfamily B (MDR/TAP), member 1 [EC:3.6.3.44] | (RefSeq) multidrug resistance protein homolog 49-like
Px008682	K20674|1.19176e-94|pxy:105391595|K20674 modular serine protease [EC:3.4.21.-] | (RefSeq) low-density lipoprotein receptor-related protein 1B-like
Px008701	K14284|0|pxy:105387340|K14284 nuclear RNA export factor | (RefSeq) nuclear RNA export factor 1-like
Px008702	K08825|0|pxy:105387341|K08825 dual specificity tyrosine-phosphorylation-regulated kinase 1 [EC:2.7.12.1] | (RefSeq) serine/threonine-protein kinase minibrain
Px008705	K10645|1.24176e-171|pxy:105387342|K10645 E3 ubiquitin-protein ligase mind-bomb [EC:2.3.2.27] | (RefSeq) E3 ubiquitin-protein ligase mib1-like
Px008706	K19329|0|pxy:105387315|K19329 WW domain-containing oxidoreductase | (RefSeq) WW domain-containing oxidoreductase-like
Px008710	K14293|0|pxy:105387325|K14293 importin subunit beta-1 | (RefSeq) importin subunit beta-1-like
Px008712	K19530|0|pxy:105387344|K19530 junctophilin | (RefSeq) junctophilin-1
Px008718	K08558|0|pxy:105387334|K08558 nuclear receptor subfamily 4 group A member 2 | (RefSeq) probable nuclear hormone receptor HR38
Px008723	K04539|1.73615e-173|pxy:105387348|K04539 guanine nucleotide-binding protein subunit beta-5 | (RefSeq) guanine nucleotide-binding protein subunit beta-5
Px008730	K10908|0|pxy:105387352|K10908 DNA-directed RNA polymerase, mitochondrial [EC:2.7.7.6] | (RefSeq) DNA-directed RNA polymerase, mitochondrial-like
Px008731	K16681|0|pxy:105387353|K16681 protein crumbs | (RefSeq) protein crumbs-like
Px008733	K13155|5.35646e-104|pxy:105387339|K13155 U11/U12 small nuclear ribonucleoprotein 35 kDa protein | (RefSeq) U11/U12 small nuclear ribonucleoprotein 35 kDa protein-like
Px008738	K20798|0|pxy:105386545|K20798 small RNA 2'-O-methyltransferase [EC:2.1.1.-] | (RefSeq) uncharacterized LOC105386545
Px008739	K20798|0|pxy:105386545|K20798 small RNA 2'-O-methyltransferase [EC:2.1.1.-] | (RefSeq) uncharacterized LOC105386545
Px008755	K10691|0|pxy:105386572|K10691 E3 ubiquitin-protein ligase UBR4 [EC:2.3.2.27] | (RefSeq) protein purity of essence
Px008756	K10691|0|pxy:105386572|K10691 E3 ubiquitin-protein ligase UBR4 [EC:2.3.2.27] | (RefSeq) protein purity of essence
Px008757	K10691|0|bmor:101739972|K10691 E3 ubiquitin-protein ligase UBR4 [EC:2.3.2.27] | (RefSeq) protein purity of essence
Px008758	K20410|0|pxy:105386558|K20410 target of rapamycin complex 2 subunit MAPKAP1 | (RefSeq) stress-activated map kinase-interacting protein 1-like
Px008760	K20284|0|pxy:105386560|K20284 Rab GTPase-activating protein 1 | (RefSeq) rab GTPase-activating protein 1-like
Px008768	K08705|0|pxy:105386566|K08705 nuclear receptor subfamily 5 group A member 3 | (RefSeq) nuclear hormone receptor FTZ-F1 beta-like
Px008769	K09329|0|pxy:105386574|K09329 paired mesoderm homeobox protein | (RefSeq) homeobox protein aristaless-like 4
Px008774	K00234|6.26761e-64|pxy:105385433|K00234 succinate dehydrogenase (ubiquinone) flavoprotein subunit [EC:1.3.5.1] | (RefSeq) succinate dehydrogenase [ubiquinone] flavoprotein subunit, mitochondrial-like
Px008790	K11124|2.64868e-120|pxy:105384859|K11124 protein SMG6 [EC:3.1.-.-] | (RefSeq) telomerase-binding protein EST1A-like
Px008800	K12828|0|pxy:105384929|K12828 splicing factor 3B subunit 1 | (RefSeq) splicing factor 3B subunit 1
Px008801	K17988|0|pxy:105384938|K17988 tectonin beta-propeller repeat-containing protein 1 | (RefSeq) tectonin beta-propeller repeat-containing protein-like
Px008807	K14772|0|pxy:105385017|K14772 U3 small nucleolar RNA-associated protein 20 | (RefSeq) small subunit processome component 20 homolog
Px008815	K11143|0|bmor:101736462|K11143 dynein intermediate chain 2, axonemal | (RefSeq) dynein intermediate chain 3, ciliary-like
Px008816	K03125|0|pxy:105385560|K03125 transcription initiation factor TFIID subunit 1 | (RefSeq) transcription initiation factor TFIID subunit 1-like
Px008826	K00029|0|pxy:105385124|K00029 malate dehydrogenase (oxaloacetate-decarboxylating)(NADP+) [EC:1.1.1.40] | (RefSeq) NADP-dependent malic enzyme
Px008837	K15013|0|pxy:105385270|K15013 long-chain-fatty-acid--CoA ligase ACSBG [EC:6.2.1.3] | (RefSeq) long-chain-fatty-acid--CoA ligase ACSBG2-like
Px008838	K06095|0|pxy:105385695|K06095 multiple PDZ domain protein | (RefSeq) patj homolog
Px008844	K20015|4.66674e-99|pxy:105385744|K20015 ecdysone-induced protein 93F, isoform B | (RefSeq) mushroom body large-type Kenyon cell-specific protein 1
Px008845	K20015|5.7608e-14|pxy:105385744|K20015 ecdysone-induced protein 93F, isoform B | (RefSeq) mushroom body large-type Kenyon cell-specific protein 1
Px008847	K17346|0|pxy:105385321|K17346 tetraspanin-33 | (RefSeq) tetraspanin-33-like
Px008855	K12311|0|pxy:105385856|K12311 lysosomal alpha-mannosidase [EC:3.2.1.24] | (RefSeq) lysosomal alpha-mannosidase-like
Px008857	K13192|0|pxy:105383772|K13192 RNA-binding protein 26 | (RefSeq) RNA-binding protein 26-like
Px008868	K10352|0|pxy:105390409|K10352 myosin heavy chain | (RefSeq) myosin heavy chain, non-muscle-like
Px008870	K01620|0|pxy:105390410|K01620 threonine aldolase [EC:4.1.2.48] | (RefSeq) probable low-specificity L-threonine aldolase 2
Px008873	K10408|0|pxy:105387201|K10408 dynein heavy chain, axonemal | (RefSeq) dynein heavy chain 3, axonemal-like
Px008886	K02358|0|pxy:105386727|K02358 elongation factor Tu | (RefSeq) elongation factor Tu, mitochondrial-like
Px008893	K15175|1.87256e-179|pxy:105386763|K15175 parafibromin | (RefSeq) parafibromin-like
Px008897	K13868|0|pxy:105386735|K13868 solute carrier family 7 (L-type amino acid transporter), member 9 | (RefSeq) b(0,+)-type amino acid transporter 1
Px008898	K08805|0|pxy:105386736|K08805 doublecortin-like kinase 1/2 [EC:2.7.11.1] | (RefSeq) serine/threonine-protein kinase GA29083
Px008903	K02941|0|pxy:105386741|K02941 large subunit ribosomal protein LP0 | (RefSeq) 60S acidic ribosomal protein P0
Px008904	K13211|0|pxy:105386769|K13211 GC-rich sequence DNA-binding factor | (RefSeq) PAX3- and PAX7-binding protein 1-like
Px008917	K05858|1.48738e-99|pxy:105389487|K05858 phosphatidylinositol phospholipase C, beta [EC:3.1.4.11] | (RefSeq) 1-phosphatidylinositol 4,5-bisphosphate phosphodiesterase classes I and II-like
Px008920	K14049|1.38251e-24|bmor:101739021|K14049 dopamine D2-like receptor | (RefSeq) dopamine D2-like receptor
Px008922	K14049|1.08349e-94|pxy:105389490|K14049 dopamine D2-like receptor | (RefSeq) dopamine D2-like receptor
Px008936	K05743|0|pxy:105391573|K05743 LIM domain kinase 1 [EC:2.7.11.1] | (RefSeq) uncharacterized LOC105391573
Px008938	K07752|0|pxy:105391574|K07752 carboxypeptidase D [EC:3.4.17.22] | (RefSeq) carboxypeptidase D-like
Px008940	K16684|0|bmor:101744050|K16684 merlin | (RefSeq) merlin
Px008941	K14794|0|pxy:105391565|K14794 ribosomal RNA-processing protein 12 | (RefSeq) RRP12-like protein
Px008944	K18747|2.41056e-102|pxy:105391570|K18747 protein sex-lethal | (RefSeq) sex-lethal homolog
Px008946	K10408|0|pxy:105391575|K10408 dynein heavy chain, axonemal | (RefSeq) dynein heavy chain 7, axonemal-like
Px008948	K04514|0|pxy:105391577|K04514 Rho-associated protein kinase 1 [EC:2.7.11.1] | (RefSeq) rho-associated protein kinase 1
Px008949	K03120|1.66072e-127|pxy:105391578|K03120 transcription initiation factor TFIID TATA-box-binding protein | (RefSeq) TATA box-binding protein-like protein 1
Px008954	K19947|0|pxy:105391701|K19947 protein-methionine sulfoxide oxidase MICAL [EC:1.14.13.-] | (RefSeq) protein-methionine sulfoxide oxidase Mical-like
Px008960	K14206|0|pxy:105391693|K14206 solute carrier family 15 (oligopeptide transporter), member 1 | (RefSeq) peptide transporter family 1
Px008962	K08471|0|pxy:105391695|K08471 gustatory receptor | (RefSeq) PxOR1; uncharacterized LOC105391695
Px008967	K07200|1.482e-62|bmor:100145904|K07200 5'-AMP-activated protein kinase, regulatory gamma subunit | (RefSeq) Snf4agamma; SNF4/AMP-activated protein kinase gamma subunit
Px008968	K13871|6.48077e-64|pxy:105391703|K13871 solute carrier family 7 (cationic amino acid transporter), member 14 | (RefSeq) cationic amino acid transporter 2-like
Px008970	K04657|0|pxy:105391700|K04657 chordin | (RefSeq) dorsal-ventral patterning protein Sog
Px008979	K02324|0|pxy:105393752|K02324 DNA polymerase epsilon subunit 1 [EC:2.7.7.7] | (RefSeq) DNA polymerase epsilon catalytic subunit A-like
Px008980	K02324|0|pxy:105391643|K02324 DNA polymerase epsilon subunit 1 [EC:2.7.7.7] | (RefSeq) DNA polymerase epsilon catalytic subunit A
Px008982	K11802|0|pxy:105391635|K11802 WD repeat-containing protein 32 | (RefSeq) DDB1- and CUL4-associated factor 10-like
Px008984	K12829|0|pxy:105391637|K12829 splicing factor 3B subunit 2 | (RefSeq) splicing factor 3B subunit 2-like
Px008998	K12836|1.2361e-52|phu:Phum_PHUM349680|K12836 splicing factor U2AF 35 kDa subunit | (RefSeq) Splicing factor U2Af 38 kDa subunit, putative
Px008999	K05665|0|pxy:105391710|K05665 ATP-binding cassette, subfamily C (CFTR/MRP), member 1 | (RefSeq) multidrug resistance-associated protein 1
Px009001	K10848|0|pxy:105391721|K10848 DNA excision repair protein ERCC-4 [EC:3.1.-.-] | (RefSeq) uncharacterized LOC105391721
Px009012	K14572|0|pxy:105391443|K14572 midasin | (RefSeq) midasin-like
Px009015	K08811|0|pxy:105391432|K08811 testis-specific serine kinase [EC:2.7.11.1] | (RefSeq) testis-specific serine/threonine-protein kinase 3
Px009021	K14012|0|pxy:105391438|K14012 UBX domain-containing protein 1 | (RefSeq) NSFL1 cofactor p47
Px009023	K21066|0|pxy:105391446|K21066 A-kinase anchor protein 18 | (RefSeq) rho guanine nucleotide exchange factor 18-like
Px009024	K21066|0|pxy:105391446|K21066 A-kinase anchor protein 18 | (RefSeq) rho guanine nucleotide exchange factor 18-like
Px009026	K16610|5.27067e-58|pxy:105396283|K16610 tubulin monoglycylase TTLL15 | (RefSeq) tubulin polyglutamylase ttll6
Px009028	K13356|0|pxy:105391748|K13356 alcohol-forming fatty acyl-CoA reductase [EC:1.2.1.84] | (RefSeq) fatty acyl-CoA reductase 1-like
Px009029	K13356|0|pxy:105391761|K13356 alcohol-forming fatty acyl-CoA reductase [EC:1.2.1.84] | (RefSeq) putative fatty acyl-CoA reductase CG5065
Px009031	K18078|2.82327e-172|pxy:105391764|K18078 protein tyrosine phosphatase domain-containing protein 1 [EC:3.1.3.-] | (RefSeq) protein tyrosine phosphatase domain-containing protein 1-like
Px009045	K10306|0|pxy:105391778|K10306 F-box protein 28 | (RefSeq) F-box only protein 28
Px009049	K12504|0|pxy:105391780|K12504 decaprenyl-diphosphate synthase subunit 1 [EC:2.5.1.91] | (RefSeq) uncharacterized LOC105391780
Px009055	K14808|0|pxy:105380663|K14808 ATP-dependent RNA helicase DDX54/DBP10 [EC:3.6.4.13] | (RefSeq) ATP-dependent RNA helicase DDX54-like
Px009056	K19801|3.49982e-163|pxy:105380664|K19801 phosphatidylinositol 4-kinase B [EC:2.7.1.67] | (RefSeq) phosphatidylinositol 4-kinase beta-like
Px009077	K01648|0|pxy:105380677|K01648 ATP citrate (pro-S)-lyase [EC:2.3.3.8] | (RefSeq) ATP-citrate synthase
Px009079	K04043|0|pxy:105380633|K04043 molecular chaperone DnaK | (RefSeq) heat shock 70 kDa protein cognate 5
Px009104	K02216|0|pxy:105380654|K02216 serine/threonine-protein kinase Chk1 [EC:2.7.11.1] | (RefSeq) serine/threonine-protein kinase grp-like
Px009107	K14772|0|pxy:105380699|K14772 U3 small nucleolar RNA-associated protein 20 | (RefSeq) small subunit processome component 20 homolog
Px009112	K01077|0|pxy:105380657|K01077 alkaline phosphatase [EC:3.1.3.1] | (RefSeq) alkaline phosphatase, tissue-nonspecific isozyme-like
Px009122	K15168|7.42632e-23|pxy:105388887|K15168 mediator of RNA polymerase II transcription subunit 25 | (RefSeq) mediator of RNA polymerase II transcription subunit 25-like
Px009123	K19756|1.02979e-165|pxy:105391558|K19756 radial spoke head protein 4A | (RefSeq) radial spoke head protein 6 homolog A-like
Px009134	K05673|0|pxy:105391726|K05673 ATP-binding cassette, subfamily C (CFTR/MRP), member 4 | (RefSeq) probable multidrug resistance-associated protein lethal(2)03659
Px009137	K19946|3.53119e-135|pxy:105390718|K19946 optineurin | (RefSeq) optineurin-like
Px009149	K12852|0|pxy:105391865|K12852 116 kDa U5 small nuclear ribonucleoprotein component | (RefSeq) 116 kDa U5 small nuclear ribonucleoprotein component
Px009158	K14310|0|pxy:105391862|K14310 nuclear pore complex protein Nup205 | (RefSeq) nuclear pore complex protein Nup205-like
Px009159	K14157|1.1424e-171|pxy:105391868|K14157 alpha-aminoadipic semialdehyde synthase [EC:1.5.1.8 1.5.1.9] | (RefSeq) alpha-aminoadipic semialdehyde synthase, mitochondrial-like
Px009160	K03002|0|pxy:105391684|K03002 DNA-directed RNA polymerase I subunit RPA2 [EC:2.7.7.6] | (RefSeq) DNA-directed RNA polymerase I subunit RPA2-like
Px009162	K14564|5.36594e-94|pxy:105391674|K14564 nucleolar protein 56 | (RefSeq) nucleolar protein 56-like
Px009163	K14564|0|pxy:105391674|K14564 nucleolar protein 56 | (RefSeq) nucleolar protein 56-like
Px009168	K09349|0|pxy:105391681|K09349 homeobox protein Nkx-5 | (RefSeq) homeobox protein Hmx
Px009182	K01875|2.41668e-125|pxy:105391408|K01875 seryl-tRNA synthetase [EC:6.1.1.11] | (RefSeq) serine--tRNA ligase, cytoplasmic-like
Px009183	K12183|0|pxy:105391388|K12183 ESCRT-I complex subunit TSG101 | (RefSeq) tumor susceptibility gene 101 protein
Px009186	K11266|0|pxy:105391391|K11266 MAternally affected uncoordination | (RefSeq) MAU2 chromatid cohesion factor homolog
Px009190	K12323|0|pxy:105391410|K12323 atrial natriuretic peptide receptor A [EC:4.6.1.2] | (RefSeq) atrial natriuretic peptide receptor 1-like
Px009191	K13525|0|pxy:105391411|K13525 transitional endoplasmic reticulum ATPase | (RefSeq) transitional endoplasmic reticulum ATPase TER94
Px009199	K10408|0|pxy:105389828|K10408 dynein heavy chain, axonemal | (RefSeq) dynein heavy chain 3, axonemal-like
Px009201	K01620|0|pxy:105389815|K01620 threonine aldolase [EC:4.1.2.48] | (RefSeq) probable low-specificity L-threonine aldolase 2
Px009203	K18629|6.22231e-110|pxy:105380019|K18629 tektin-2 | (RefSeq) tektin-2-like
Px009204	K10352|0|pxy:105390409|K10352 myosin heavy chain | (RefSeq) myosin heavy chain, non-muscle-like
Px009206	K05727|0|pxy:105389834|K05727 dedicator of cytokinesis protein 3 | (RefSeq) dedicator of cytokinesis protein 3-like
Px009211	K11791|0|pxy:105389836|K11791 DDB1- and CUL4-associated factor 15 | (RefSeq) uncharacterized LOC105389836
Px009219	K10643|6.74234e-92|pxy:105391991|K10643 CCR4-NOT transcription complex subunit 4 [EC:2.3.2.27] | (RefSeq) CCR4-NOT transcription complex subunit 4-like
Px009220	K10349|0|pxy:105391976|K10349 Fem-1 homolog b | (RefSeq) protein fem-1 homolog B
Px009222	K03424|0|pxy:105391977|K03424 TatD DNase family protein [EC:3.1.21.-] | (RefSeq) putative deoxyribonuclease TATDN1
Px009223	K02603|0|pxy:105391992|K02603 origin recognition complex subunit 1 | (RefSeq) origin recognition complex subunit 1
Px009226	K02212|0|pxy:105391993|K02212 DNA replication licensing factor MCM4 [EC:3.6.4.12] | (RefSeq) DNA replication licensing factor MCM4
Px009227	K12035|0|pxy:105391994|K12035 tripartite motif-containing protein 71 [EC:2.3.2.27] | (RefSeq) protein wech
Px009229	K11843|0|pxy:105391984|K11843 ubiquitin carboxyl-terminal hydrolase 14 [EC:3.4.19.12] | (RefSeq) ubiquitin carboxyl-terminal hydrolase 14-like
Px009235	K18739|0|pxy:105391999|K18739 protein bicaudal D | (RefSeq) protein bicaudal D
Px009236	K20476|0|pxy:105396782|K20476 RAB6A-GEF complex partner protein 1 | (RefSeq) guanine nucleotide exchange factor subunit Rich-like
Px009249	K09614|0|pxy:105391848|K09614 corin [EC:3.4.21.-] | (RefSeq) atrial natriuretic peptide-converting enzyme-like
Px009250	K09614|0|pxy:105391848|K09614 corin [EC:3.4.21.-] | (RefSeq) atrial natriuretic peptide-converting enzyme-like
Px009253	K17577|1.84819e-102|pxy:105391664|K17577 SH2 domain-containing protein 4A | (RefSeq) SH2 domain-containing protein 4B-like
Px009261	K15104|0|pxy:105391656|K15104 solute carrier family 25 (mitochondrial oxoglutarate transporter), member 11 | (RefSeq) mitochondrial 2-oxoglutarate/malate carrier protein-like
Px009263	K15104|0|pxy:105391665|K15104 solute carrier family 25 (mitochondrial oxoglutarate transporter), member 11 | (RefSeq) mitochondrial 2-oxoglutarate/malate carrier protein-like
Px009273	K10369|3.32967e-147|pxy:105391668|K10369 supervillin | (RefSeq) supervillin-like
Px009277	K01681|0|pxy:105391890|K01681 aconitate hydratase [EC:4.2.1.3] | (RefSeq) probable aconitate hydratase, mitochondrial
Px009278	K19985|0|pxy:105391875|K19985 exocyst complex component 6 | (RefSeq) exocyst complex component 6-like
Px009280	K01756|0|pxy:105391891|K01756 adenylosuccinate lyase [EC:4.3.2.2] | (RefSeq) adenylosuccinate lyase
Px009283	K12504|4.28333e-93|pxy:105391878|K12504 decaprenyl-diphosphate synthase subunit 1 [EC:2.5.1.91] | (RefSeq) decaprenyl-diphosphate synthase subunit 1-like
Px009284	K01312|1.93967e-140|pxy:105391879|K01312 trypsin [EC:3.4.21.4] | (RefSeq) trypsin, alkaline B-like
Px009290	K00602|0|pxy:105391885|K00602 phosphoribosylaminoimidazolecarboxamide formyltransferase / IMP cyclohydrolase [EC:2.1.2.3 3.5.4.10] | (RefSeq) bifunctional purine biosynthesis protein PURH-like
Px009291	K02580|0|pxy:105391886|K02580 nuclear factor NF-kappa-B p105 subunit | (RefSeq) uncharacterized LOC105391886
Px009296	K11273|0|pxy:105391889|K11273 chromosome transmission fidelity protein 1 [EC:3.6.4.13] | (RefSeq) probable ATP-dependent RNA helicase DDX11
Px009299	K20697|0|pxy:105380182|K20697 gram-negative bacteria-binding protein 1 | (RefSeq) beta-1,3-glucan-binding protein-like
Px009307	K00901|0|pxy:105380254|K00901 diacylglycerol kinase (ATP) [EC:2.7.1.107] | (RefSeq) eye-specific diacylglycerol kinase
Px009310	K07364|0|pxy:105380187|K07364 tyrosine-protein kinase Tec [EC:2.7.10.2] | (RefSeq) tyrosine-protein kinase Btk29A
Px009324	K19403|0|pxy:105380260|K19403 microcephalin | (RefSeq) microcephalin-like
Px009330	K15198|1.38765e-166|pxy:105380205|K15198 transcription factor TFIIIB component B'' | (RefSeq) uncharacterized LOC105380205
Px009331	K15198|0|pxy:105380205|K15198 transcription factor TFIIIB component B'' | (RefSeq) uncharacterized LOC105380205
Px009335	K10409|0|pxy:105380210|K10409 dynein intermediate chain 1, axonemal | (RefSeq) dynein intermediate chain 2, ciliary-like
Px009337	K16723|4.3241e-175|pxy:105389875|K16723 M-phase inducer phosphatase [EC:3.1.3.48] | (RefSeq) M-phase inducer phosphatase-like
Px009340	K06094|0|pxy:105380272|K06094 lethal(2) giant larvae protein | (RefSeq) lethal(2) giant larvae protein-like
Px009343	K03934|0|pxy:105380216|K03934 NADH dehydrogenase (ubiquinone) Fe-S protein 1 [EC:1.6.5.3 1.6.99.3] | (RefSeq) NADH-ubiquinone oxidoreductase 75 kDa subunit, mitochondrial-like
Px009345	K18669|5.65947e-30|pxy:105380274|K18669 dual specificity tyrosine-phosphorylation-regulated kinase 2/3/4 [EC:2.7.12.1] | (RefSeq) dual specificity tyrosine-phosphorylation-regulated kinase 4-like
Px009347	K12236|0|pxy:105380275|K12236 transcriptional repressor NF-X1 | (RefSeq) transcriptional repressor NF-X1 homolog
Px009348	K12891|7.52377e-58|pxy:105380221|K12891 splicing factor, arginine/serine-rich 2 | (RefSeq) serine/arginine-rich splicing factor 2
Px009350	K14852|0|pxy:105380224|K14852 regulator of ribosome biosynthesis | (RefSeq) ribosome biogenesis regulatory protein homolog
Px009351	K02311|0|pxy:105380223|K02311 DNA fragmentation factor, 40 kD, beta subunit [EC:3.-.-.-] | (RefSeq) DNA fragmentation factor subunit beta
Px009354	K14844|0|pxy:105380225|K14844 pumilio homology domain family member 6 | (RefSeq) protein penguin
Px009358	K19599|0|pxy:105380229|K19599 cytokine receptor domeless | (RefSeq) cytokine receptor-like
Px009359	K19599|0|pxy:105380279|K19599 cytokine receptor domeless | (RefSeq) cytokine receptor-like
Px009361	K08898|0|pxy:105380280|K08898 lemur tyrosine kinase 2 [EC:2.7.10.1] | (RefSeq) uncharacterized LOC105380280
Px009364	K19759|0|pxy:105380235|K19759 dynein assembly factor 5, axonemal | (RefSeq) dynein assembly factor 5, axonemal-like
Px009365	K01148|0|pxy:105380281|K01148 poly(A)-specific ribonuclease [EC:3.1.13.4] | (RefSeq) poly(A)-specific ribonuclease PARN-like
Px009371	K19677|3.55367e-174|pxy:105380284|K19677 intraflagellar transport protein 81 | (RefSeq) intraflagellar transport protein 81 homolog
Px009376	K13191|4.79864e-143|pxy:105380289|K13191 RNA-binding protein 16 | (RefSeq) protein SCAF8-like
Px009378	K13191|0|bmor:101744893|K13191 RNA-binding protein 16 | (RefSeq) splicing factor, arginine/serine-rich 15
Px009379	K17262|2.63009e-168|pxy:105380248|K17262 tubulin-folding cofactor B | (RefSeq) tubulin-folding cofactor B
Px009382	K16914|0|pxy:105380251|K16914 bifunctional lysine-specific demethylase and histidyl-hydroxylase NO66 [EC:1.14.11.- 1.14.11.27] | (RefSeq) bifunctional lysine-specific demethylase and histidyl-hydroxylase NO66
Px009388	K05694|0|pxy:105391911|K05694 receptor-type tyrosine-protein phosphatase beta [EC:3.1.3.48] | (RefSeq) tyrosine-protein phosphatase 10D-like
Px009390	K05694|6.3355e-107|pxy:105391911|K05694 receptor-type tyrosine-protein phosphatase beta [EC:3.1.3.48] | (RefSeq) tyrosine-protein phosphatase 10D-like
Px009392	K20641|0|pxy:105391906|K20641 Rho GTPase-activating protein 20 | (RefSeq) rho GTPase-activating protein 20-like
Px009394	K01594|0|pxy:105391913|K01594 sulfinoalanine decarboxylase [EC:4.1.1.29] | (RefSeq) cysteine sulfinic acid decarboxylase-like
Px009401	K12822|1.6354e-149|pxy:105382481|K12822 RNA-binding protein 25 | (RefSeq) RNA-binding protein 25-like
Px009411	K11787|0|pxy:105391129|K11787 phosphoribosylamine--glycine ligase / phosphoribosylglycinamide formyltransferase / phosphoribosylformylglycinamidine cyclo-ligase [EC:6.3.4.13 2.1.2.2 6.3.3.1] | (RefSeq) trifunctional purine biosynthetic protein adenosine-3-like
Px009424	K12824|0|pxy:105391818|K12824 transcription elongation regulator 1 | (RefSeq) transcription elongation regulator 1-like
Px009425	K01081|2.72057e-121|pxy:105391228|K01081 5'-nucleotidase [EC:3.1.3.5] | (RefSeq) uncharacterized LOC105391228
Px009429	K14805|0|pxy:105380835|K14805 ATP-dependent RNA helicase DDX24/MAK5 [EC:3.6.4.13] | (RefSeq) ATP-dependent RNA helicase DDX24-like
Px009430	K05931|0|pxy:105391217|K05931 type I protein arginine methyltransferase [EC:2.1.1.319] | (RefSeq) histone-arginine methyltransferase CARMER-like
Px009431	K20309|0|pxy:105391218|K20309 trafficking protein particle complex subunit 12 | (RefSeq) trafficking protein particle complex subunit 12-like
Px009441	K20235|0|pxy:105391236|K20235 raw | (RefSeq) uncharacterized LOC105391236
Px009443	K05749|0|pxy:105391237|K05749 cytoplasmic FMR1 interacting protein | (RefSeq) cytoplasmic FMR1-interacting protein-like
Px009445	K08145|0|pxy:105391227|K08145 MFS transporter, SP family, solute carrier family 2 (facilitated glucose transporter), member 8 | (RefSeq) facilitated trehalose transporter Tret1-like
Px009454	K17079|0|pxy:105390888|K17079 optic atrophy protein 1 [EC:3.6.5.5] | (RefSeq) dynamin-like 120 kDa protein, mitochondrial
Px009457	K20631|7.96856e-142|pxy:105391928|K20631 Rho GTPase-activating protein 6 | (RefSeq) rho GTPase-activating protein 6
Px009463	K04530|0|pxy:105391925|K04530 amyloid beta A4 precursor protein-binding family B member 2 | (RefSeq) amyloid beta A4 precursor protein-binding family B member 2-like
Px009465	K17492|0|pxy:105391932|K17492 ubinuclein | (RefSeq) yemanuclein-alpha
Px009470	K09228|0|pxy:105391947|K09228 KRAB domain-containing zinc finger protein | (RefSeq) zinc finger protein 91-like
Px009471	K11789|0|pxy:105391949|K11789 HIV-1 Vpr-binding protein | (RefSeq) protein mahjong
Px009472	K09100|0|pxy:105391935|K09100 single-minded | (RefSeq) single-minded homolog 1-like
Px009492	K04648|0|pxy:105386281|K04648 dynactin 1 | (RefSeq) dynactin subunit 1
Px009493	K04648|0|pxy:105392087|K04648 dynactin 1 | (RefSeq) dynactin subunit 1-like
Px009498	K17551|0|pxy:105392090|K17551 neurabin | (RefSeq) uncharacterized LOC105392090
Px009502	K14848|1.96734e-112|pxy:105392092|K14848 ribosome assembly protein RRB1 | (RefSeq) glutamate-rich WD repeat-containing protein 1-like
Px009504	K15029|0|pxy:105392079|K15029 translation initiation factor 3 subunit L | (RefSeq) eukaryotic translation initiation factor 3 subunit L
Px009507	K12830|0|pxy:105392082|K12830 splicing factor 3B subunit 3 | (RefSeq) splicing factor 3B subunit 3-like
Px009516	K01128|0|pxy:105392130|K01128 sphingomyelin phosphodiesterase acid-like 3 [EC:3.1.4.-] | (RefSeq) acid sphingomyelinase-like phosphodiesterase 3a
Px009517	K01128|2.39359e-24|pxy:105392130|K01128 sphingomyelin phosphodiesterase acid-like 3 [EC:3.1.4.-] | (RefSeq) acid sphingomyelinase-like phosphodiesterase 3a
Px009518	K01477|0|pxy:105392119|K01477 allantoicase [EC:3.5.3.4] | (RefSeq) allantoicase-like
Px009523	K01444|0|pxy:105392134|K01444 N4-(beta-N-acetylglucosaminyl)-L-asparaginase [EC:3.5.1.26] | (RefSeq) N(4)-(Beta-N-acetylglucosaminyl)-L-asparaginase-like
Px009524	K01312|0|pxy:105392124|K01312 trypsin [EC:3.4.21.4] | (RefSeq) trypsin-1-like
Px009527	K10610|0|pxy:105392169|K10610 DNA damage-binding protein 1 | (RefSeq) DNA damage-binding protein 1
Px009528	K20306|0|pxy:105392170|K20306 trafficking protein particle complex subunit 9 | (RefSeq) protein brunelleschi-like
Px009530	K03509|0|pxy:105391024|K03509 DNA polymerase eta [EC:2.7.7.7] | (RefSeq) DNA polymerase eta-like
Px009532	K12818|0|pxy:105392163|K12818 ATP-dependent RNA helicase DHX8/PRP22 [EC:3.6.4.13] | (RefSeq) ATP-dependent RNA helicase DHX8-like
Px009533	K14168|0|pxy:105392166|K14168 cytoplasmic tRNA 2-thiolation protein 1 [EC:2.7.7.-] | (RefSeq) cytoplasmic tRNA 2-thiolation protein 1-like
Px009537	K07525|0|pxy:105383149|K07525 neuronal guanine nucleotide exchange factor | (RefSeq) uncharacterized LOC105383149
Px009542	K02730|1.67622e-89|pxy:105382184|K02730 20S proteasome subunit alpha 1 [EC:3.4.25.1] | (RefSeq) proteasome subunit alpha type-6-like
Px009544	K14996|0|pxy:105382189|K14996 solute carrier family 38 (sodium-coupled neutral amino acid transporter), member 10 | (RefSeq) putative sodium-coupled neutral amino acid transporter 10
Px009547	K10746|0|pxy:105382163|K10746 exonuclease 1 [EC:3.1.-.-] | (RefSeq) exonuclease 1
Px009548	K05695|0|pxy:105382164|K05695 receptor-type tyrosine-protein phosphatase F [EC:3.1.3.48] | (RefSeq) tyrosine-protein phosphatase Lar
Px009555	K09553|0|pxy:105382166|K09553 stress-induced-phosphoprotein 1 | (RefSeq) stress-induced-phosphoprotein 1-like
Px009575	K05336|0|pxy:105382181|K05336 solute carrier family 6 (neurotransmitter transporter), invertebrate | (RefSeq) sodium-dependent nutrient amino acid transporter 1-like
Px009578	K02177|4.53583e-118|pxy:105382201|K02177 bruno | (RefSeq) CUGBP Elav-like family member 1
Px009581	K14708|4.48579e-52|tca:657432|K14708 solute carrier family 26 (sodium-independent sulfate anion transporter), member 11 | (RefSeq) sodium-independent sulfate anion transporter-like
Px009587	K12896|4.53555e-51|pxy:105388448|K12896 splicing factor, arginine/serine-rich 7 | (RefSeq) serine/arginine-rich splicing factor 3-like
Px009588	K17608|0|pxy:105388449|K17608 striatin 1/3/4 | (RefSeq) striatin-3
Px009591	K10718|0|pxy:105388451|K10718 juvenile hormone-III synthase [EC:2.1.1.325] | (RefSeq) uncharacterized LOC105388451
Px009595	K11806|0|pxy:105388454|K11806 WD repeat and SOF domain-containing protein 1 | (RefSeq) DDB1- and CUL4-associated factor 13-like
Px009600	K17108|0|pxy:105388458|K17108 non-lysosomal glucosylceramidase [EC:3.2.1.45] | (RefSeq) non-lysosomal glucosylceramidase
Px009601	K06227|0|pxy:105388472|K06227 costal 2 | (RefSeq) kinesin-like protein costa
Px009605	K12076|0|pxy:105388463|K12076 disks large protein 1 | (RefSeq) disks large 1 tumor suppressor protein
Px009608	K06240|0|pxy:105392052|K06240 laminin, alpha 3/5 | (RefSeq) laminin subunit alpha-like
Px009611	K05635|0|pxy:105392046|K05635 laminin, gamma 1 | (RefSeq) laminin subunit gamma-1
Px009614	K07299|0|pxy:105392050|K07299 MFS transporter, SP family, solute carrier family 2 (facilitated glucose transporter), member 1 | (RefSeq) glucose transporter type 1
Px009620	K17583|0|pxy:105391382|K17583 nucleolar MIF4G domain-containing protein 1 | (RefSeq) nucleolar MIF4G domain-containing protein 1 homolog
Px009621	K00921|0|pxy:105391364|K00921 1-phosphatidylinositol-3-phosphate 5-kinase [EC:2.7.1.150] | (RefSeq) 1-phosphatidylinositol 3-phosphate 5-kinase-like
Px009624	K12405|0|pxy:105391367|K12405 3-hydroxyacyl-CoA dehydrogenase / 3a,7a,12a-trihydroxy-5b-cholest-24-enoyl-CoA hydratase / enoyl-CoA hydratase 2 [EC:1.1.1.35 4.2.1.107 4.2.1.119] | (RefSeq) peroxisomal multifunctional enzyme type 2-like
Px009627	K00787|0|pxy:105391372|K00787 farnesyl diphosphate synthase [EC:2.5.1.1 2.5.1.10] | (RefSeq) uncharacterized LOC105391372
Px009640	K00030|4.8405e-24|pxy:105392943|K00030 isocitrate dehydrogenase (NAD+) [EC:1.1.1.41] | (RefSeq) uncharacterized LOC105392943
Px009647	K11974|0|pxy:105392223|K11974 E3 ubiquitin-protein ligase RNF31 [EC:2.3.2.27] | (RefSeq) uncharacterized LOC105392223
Px009651	K00910|0|pxy:105392068|K00910 beta-adrenergic-receptor kinase [EC:2.7.11.15] | (RefSeq) G protein-coupled receptor kinase 1-like
Px009662	K08660|1.43578e-169|pxy:105392064|K08660 cytosolic nonspecific dipeptidase [EC:3.4.13.18] | (RefSeq) cytosolic non-specific dipeptidase-like
Px009666	K00033|0|pxy:105381591|K00033 6-phosphogluconate dehydrogenase [EC:1.1.1.44 1.1.1.343] | (RefSeq) 6-phosphogluconate dehydrogenase, decarboxylating-like
Px009672	K10408|0|pxy:105392253|K10408 dynein heavy chain, axonemal | (RefSeq) dynein beta chain, ciliary-like
Px009673	K02209|0|pxy:105392245|K02209 DNA replication licensing factor MCM5 [EC:3.6.4.12] | (RefSeq) DNA replication licensing factor Mcm5-like
Px009675	K00699|6.06134e-154|pxy:105398442|K00699 glucuronosyltransferase [EC:2.4.1.17] | (RefSeq) UDP-glucuronosyltransferase 1-2-like
Px009678	K17529|1.21856e-165|pxy:105392105|K17529 uncharacterized serine/threonine-protein kinase SgK494 [EC:2.7.11.1] | (RefSeq) putative serine/threonine-protein kinase F31E3.2
Px009684	K18592|0|pxy:105392097|K18592 gamma-glutamyltranspeptidase / glutathione hydrolase / leukotriene-C4 hydrolase [EC:2.3.2.2 3.4.19.13 3.4.19.14] | (RefSeq) gamma-glutamyltranspeptidase 1-like
Px009686	K18592|1.26347e-82|pxy:105392097|K18592 gamma-glutamyltranspeptidase / glutathione hydrolase / leukotriene-C4 hydrolase [EC:2.3.2.2 3.4.19.13 3.4.19.14] | (RefSeq) gamma-glutamyltranspeptidase 1-like
Px009688	K04727|0|pxy:105392107|K04727 programmed cell death 8 (apoptosis-inducing factor) [EC:1.-.-.-] | (RefSeq) apoptosis-inducing factor 1, mitochondrial-like
Px009690	K15698|0|pxy:105392099|K15698 RING finger protein 121 | (RefSeq) RING finger protein 121
Px009695	K03844|0|pxy:105392101|K03844 alpha-1,2-mannosyltransferase [EC:2.4.1.131] | (RefSeq) GDP-Man:Man(3)GlcNAc(2)-PP-Dol alpha-1,2-mannosyltransferase-like
Px009713	K14616|0|pxy:105390002|K14616 cubilin | (RefSeq) cubilin-like
Px009714	K03068|0|pxy:105390018|K03068 low density lipoprotein receptor-related protein 5/6 | (RefSeq) low-density lipoprotein receptor-related protein 6
Px009716	K01201|0|pxy:105390006|K01201 glucosylceramidase [EC:3.2.1.45] | (RefSeq) glucosylceramidase
Px009724	K15176|0|pxy:105392235|K15176 RNA polymerase-associated protein CTR9 | (RefSeq) RNA polymerase-associated protein CTR9 homolog
Px009728	K16860|0|pxy:105392236|K16860 phospholipase D3/4 [EC:3.1.4.4] | (RefSeq) phospholipase D3-like
Px009729	K06669|0|pxy:105392237|K06669 structural maintenance of chromosome 3 (chondroitin sulfate proteoglycan 6) | (RefSeq) structural maintenance of chromosomes protein 3-like
Px009735	K09536|0|pxy:105392241|K09536 DnaJ homolog subfamily C member 16 | (RefSeq) dnaJ homolog subfamily C member 16-like
Px009747	K13105|0|pxy:105382203|K13105 proline-rich protein PRCC | (RefSeq) proline-rich protein PRCC-like
Px009753	K20639|5.44225e-95|pxy:105382249|K20639 Rho GTPase-activating protein 18/28/40 | (RefSeq) WW domain-containing protein tag-325-like
Px009764	K14354|0|pxy:105382214|K14354 solute carrier organic anion transporter family, member 4A | (RefSeq) solute carrier organic anion transporter family member 4A1
Px009765	K19760|0|pxy:105382215|K19760 dynein assembly factor with WDR repeat domains 1 | (RefSeq) dynein assembly factor with WDR repeat domains 1-like
Px009766	K01285|0|pxy:105382216|K01285 lysosomal Pro-X carboxypeptidase [EC:3.4.16.2] | (RefSeq) lysosomal Pro-X carboxypeptidase-like
Px009772	K20360|0|pxy:105382222|K20360 TBC1 domain family member 2 | (RefSeq) TBC1 domain family member 22B
Px009775	K16896|0|pxy:105382224|K16896 two pore calcium channel protein 1 | (RefSeq) two pore calcium channel protein 1-like
Px009777	K03848|0|pxy:105382225|K03848 alpha-1,3-glucosyltransferase [EC:2.4.1.267] | (RefSeq) probable dolichyl pyrophosphate Man9GlcNAc2 alpha-1,3-glucosyltransferase
Px009781	K14453|0|pxy:105382259|K14453 solute carrier family 26, other | (RefSeq) solute carrier family 26 member 10
Px009783	K05648|0|pxy:105382260|K05648 ATP-binding cassette, subfamily A (ABC1), member 5 | (RefSeq) ATP-binding cassette sub-family A member 3-like
Px009789	K08042|0|pxy:105385761|K08042 adenylate cyclase 2 [EC:4.6.1.1] | (RefSeq) adenylate cyclase type 2
Px009795	K18442|0|pxy:105382243|K18442 brefeldin A-inhibited guanine nucleotide-exchange protein | (RefSeq) brefeldin A-inhibited guanine nucleotide-exchange protein 1
Px009802	K06057|5.6079e-155|pxy:105392300|K06057 numb | (RefSeq) protein numb-like
Px009815	K00286|4.35253e-171|pxy:105392370|K00286 pyrroline-5-carboxylate reductase [EC:1.5.1.2] | (RefSeq) pyrroline-5-carboxylate reductase-like
Px009824	K05700|0|pxy:105392379|K05700 vinculin | (RefSeq) vinculin-like
Px009825	K16330|0|pxy:105388337|K16330 pseudouridylate synthase / pseudouridine kinase [EC:4.2.1.70 2.7.1.83] | (RefSeq) pseudouridine-metabolizing bifunctional protein C1861.05-like
Px009832	K01900|0|pxy:105388321|K01900 succinyl-CoA synthetase beta subunit [EC:6.2.1.4 6.2.1.5] | (RefSeq) succinyl-CoA ligase [ADP-forming] subunit beta, mitochondrial
Px009833	K12396|0|pxy:105388322|K12396 AP-3 complex subunit delta | (RefSeq) AP-3 complex subunit delta-like
Px009834	K05673|0|pxy:105388338|K05673 ATP-binding cassette, subfamily C (CFTR/MRP), member 4 | (RefSeq) multidrug resistance-associated protein 4-like
Px009835	K05673|0|pxy:105388339|K05673 ATP-binding cassette, subfamily C (CFTR/MRP), member 4 | (RefSeq) multidrug resistance-associated protein 4-like
Px009838	K16470|0|pxy:105388340|K16470 zinc finger protein DZIP1 | (RefSeq) zinc finger protein Dzip1-like
Px009839	K02938|1.15307e-172|bmor:692663|K02938 large subunit ribosomal protein L8e | (RefSeq) RpL8; ribosomal protein L8
Px009841	K02295|0|pxy:105388330|K02295 cryptochrome | (RefSeq) cryptochrome-1-like
Px009866	K15162|0|bmor:101736174|K15162 mediator of RNA polymerase II transcription subunit 12 | (RefSeq) mediator of RNA polymerase II transcription subunit 12
Px009867	K17680|0|pxy:105392425|K17680 twinkle protein [EC:3.6.4.12] | (RefSeq) twinkle protein, mitochondrial-like
Px009868	K12380|0|pxy:105392426|K12380 Ras GTPase-activating protein 3 | (RefSeq) GTPase-activating protein-like
Px009876	K11321|2.07575e-109|pxy:105389000|K11321 bromodomain-containing protein 8 | (RefSeq) bromodomain-containing protein 8
Px009877	K01772|0|pxy:105390036|K01772 protoporphyrin/coproporphyrin ferrochelatase [EC:4.99.1.1 4.99.1.9] | (RefSeq) ferrochelatase, mitochondrial-like
Px009884	K11651|1.80802e-175|pxy:105391192|K11651 SWI/SNF-related matrix-associated actin-dependent regulator of chromatin subfamily E, member 1 | (RefSeq) SWI/SNF-related matrix-associated actin-dependent regulator of chromatin subfamily E member 1-like
Px009886	K00453|0|pxy:105391182|K00453 tryptophan 2,3-dioxygenase [EC:1.13.11.11] | (RefSeq) tryptophan 2,3-dioxygenase-like
Px009888	K13803|0|pxy:105391193|K13803 transient-receptor-potential-like protein | (RefSeq) transient-receptor-potential-like protein
Px009896	K18437|5.2813e-16|pxy:105392142|K18437 high affinity cAMP-specific and IBMX-insensitive 3',5'-cyclic phosphodiesterase 8 [EC:3.1.4.53] | (RefSeq) high affinity cAMP-specific and IBMX-insensitive 3',5'-cyclic phosphodiesterase 8A-like
Px009903	K20129|9.25657e-113|pxy:105392144|K20129 rabankyrin-5 | (RefSeq) rabankyrin-5-like
Px009906	K14802|0|pxy:105381227|K14802 phospholipid-transporting ATPase [EC:3.6.3.1] | (RefSeq) probable phospholipid-transporting ATPase IA
Px009908	K17580|5.71525e-107|pxy:105392473|K17580 cancer susceptibility candidate protein 1 | (RefSeq) protein CASC1-like
Px009909	K09488|0|pxy:105389604|K09488 TNF receptor-associated protein 1 | (RefSeq) heat shock protein 75 kDa, mitochondrial-like
Px009918	K01883|0|pxy:105389607|K01883 cysteinyl-tRNA synthetase [EC:6.1.1.16] | (RefSeq) cysteine--tRNA ligase, cytoplasmic-like
Px009919	K16474|0|pxy:105389608|K16474 intraflagellar transport protein 88 | (RefSeq) intraflagellar transport protein 88 homolog
Px009924	K10414|0|pxy:105389610|K10414 dynein heavy chain 2, cytosolic | (RefSeq) cytoplasmic dynein 2 heavy chain 1-like
Px009927	K00787|0|pxy:105389616|K00787 farnesyl diphosphate synthase [EC:2.5.1.1 2.5.1.10] | (RefSeq) farnesyl pyrophosphate synthase-like
Px009928	K00787|4.30745e-122|pxy:105389616|K00787 farnesyl diphosphate synthase [EC:2.5.1.1 2.5.1.10] | (RefSeq) farnesyl pyrophosphate synthase-like
Px009934	K14999|0|bmor:101736314|K14999 cytochrome P450 family 6 [EC:1.14.-.-] | (RefSeq) cytochrome P450 6B1-like
Px009942	K14840|1.30666e-175|pxy:105391970|K14840 nucleolar protein 53 | (RefSeq) uncharacterized protein CG1785-like
Px009960	K19947|0|pxy:105391701|K19947 protein-methionine sulfoxide oxidase MICAL [EC:1.14.13.-] | (RefSeq) protein-methionine sulfoxide oxidase Mical-like
Px009966	K05289|0|pxy:105380779|K05289 glycosylphosphatidylinositol transamidase | (RefSeq) glycosylphosphatidylinositol anchor attachment 1 protein
Px009980	K16458|0|pxy:105380817|K16458 centrosomal protein CEP104 | (RefSeq) centrosomal protein of 104 kDa
Px009983	K11583|3.5467e-141|pxy:105380818|K11583 serine/threonine-protein phosphatase 2A regulatory subunit B'' | (RefSeq) serine/threonine-protein phosphatase 2A regulatory subunit B'' subunit gamma-like
Px009984	K11583|8.80584e-104|pxy:105380818|K11583 serine/threonine-protein phosphatase 2A regulatory subunit B'' | (RefSeq) serine/threonine-protein phosphatase 2A regulatory subunit B'' subunit gamma-like
Px009988	K15616|0|pxy:105380791|K15616 eyes absent homolog 1 [EC:3.1.3.48] | (RefSeq) eyes absent homolog 2
Px009989	K19681|0|pxy:105380793|K19681 intraflagellar transport protein 52 | (RefSeq) intraflagellar transport protein 52 homolog
Px010002	K10297|0|pxy:105380825|K10297 F-box protein 11 | (RefSeq) F-box only protein 11
Px010003	K20635|0|pxy:105380799|K20635 Rho GTPase-activating protein 11 | (RefSeq) uncharacterized LOC105380799
Px010005	K11800|0|pxy:105380802|K11800 WD repeat-containing protein 22 | (RefSeq) DDB1- and CUL4-associated factor 5
Px010019	K17906|0|pxy:105380832|K17906 autophagy-related protein 2 | (RefSeq) autophagy-related protein 2 homolog A-like
Px010022	K01229|0|pxy:105380834|K01229 lactase-phlorizin hydrolase [EC:3.2.1.108 3.2.1.62] | (RefSeq) myrosinase 1-like
Px010023	K14805|0|pxy:105391231|K14805 ATP-dependent RNA helicase DDX24/MAK5 [EC:3.6.4.13] | (RefSeq) ATP-dependent RNA helicase DDX24-like
Px010024	K20309|0|pxy:105380810|K20309 trafficking protein particle complex subunit 12 | (RefSeq) trafficking protein particle complex subunit 12-like
Px010027	K18468|0|pxy:105380811|K18468 vacuolar protein sorting-associated protein 35 | (RefSeq) vacuolar protein sorting-associated protein 35
Px010030	K11421|0|pxy:105392435|K11421 histone-lysine N-methyltransferase SETDB1 [EC:2.1.1.43] | (RefSeq) uncharacterized LOC105392435
Px010048	K09454|3.24517e-25|pxy:105385461|K09454 GA-binding protein transcription factor, beta | (RefSeq) GA-binding protein subunit beta-1-like
Px010049	K09454|5.44955e-25|pxy:105385461|K09454 GA-binding protein transcription factor, beta | (RefSeq) GA-binding protein subunit beta-1-like
Px010052	K17804|0|pxy:105392310|K17804 mitochondrial import inner membrane translocase subunit TIM44 | (RefSeq) mitochondrial import inner membrane translocase subunit TIM44-like
Px010053	K03262|0|pxy:105392312|K03262 translation initiation factor 5 | (RefSeq) eukaryotic translation initiation factor 5-like
Px010055	K06497|9.14653e-112|pxy:105392314|K06497 CD63 antigen | (RefSeq) 23 kDa integral membrane protein-like
Px010066	K02145|0|pxy:105392322|K02145 V-type H+-transporting ATPase subunit A [EC:3.6.3.14] | (RefSeq) V-type proton ATPase catalytic subunit A
Px010069	K07277|0|pxy:105398267|K07277 outer membrane protein insertion porin family | (RefSeq) sorting and assembly machinery component 50 homolog A-like
Px010073	K17580|1.54625e-170|pxy:105392473|K17580 cancer susceptibility candidate protein 1 | (RefSeq) protein CASC1-like
Px010074	K17580|0|pxy:105392473|K17580 cancer susceptibility candidate protein 1 | (RefSeq) protein CASC1-like
Px010075	K12617|0|pxy:105392485|K12617 DNA topoisomerase 2-associated protein PAT1 | (RefSeq) uncharacterized LOC105392485
Px010083	K12168|0|pxy:105392491|K12168 E3 ubiquitin-protein ligase HECW2 [EC:2.3.2.26] | (RefSeq) uncharacterized LOC105392491
Px010086	K12481|0|pxy:105392492|K12481 rabenosyn-5 | (RefSeq) rabenosyn-5
Px010091	K07197|0|pxy:105392526|K07197 sterol regulatory element-binding transcription factor 1 | (RefSeq) sterol regulatory element-binding protein 1
Px010095	K12177|0|pxy:105392520|K12177 COP9 signalosome complex subunit 3 | (RefSeq) COP9 signalosome complex subunit 3
Px010097	K09442|0|pxy:105392522|K09442 SAM pointed domain-containing ETS transcription factor | (RefSeq) DNA-binding protein D-ETS-4-like
Px010099	K01115|0|pxy:105392523|K01115 phospholipase D1/2 [EC:3.1.4.4] | (RefSeq) phospholipase D2
Px010101	K17452|0|pxy:105392528|K17452 zinc finger protein AEBP2 | (RefSeq) zinc finger protein jing
Px010103	K05312|1.32666e-108|pxy:105392409|K05312 nicotinic acetylcholine receptor, invertebrate | (RefSeq) neuronal acetylcholine receptor subunit alpha-7
Px010110	K21246|7.74479e-153|pxy:105392529|K21246 nuclear receptor-binding factor 2 | (RefSeq) nuclear receptor-binding factor 2-like
Px010119	K05955|0|pxy:105392536|K05955 protein farnesyltransferase/geranylgeranyltransferase type-1 subunit alpha [EC:2.5.1.58 2.5.1.59] | (RefSeq) protein farnesyltransferase/geranylgeranyltransferase type-1 subunit alpha
Px010123	K01081|0|pxy:105392539|K01081 5'-nucleotidase [EC:3.1.3.5] | (RefSeq) cytosolic purine 5'-nucleotidase
Px010135	K15190|0|pxy:105392503|K15190 7SK snRNA methylphosphate capping enzyme [EC:2.1.1.-] | (RefSeq) probable RNA methyltransferase bin3
Px010145	K19948|0|pxy:105392499|K19948 MICAL-like protein 1 | (RefSeq) MICAL-like protein 1
Px010151	K06674|1.07853e-167|pxy:105392740|K06674 structural maintenance of chromosome 2 | (RefSeq) structural maintenance of chromosomes protein 2-like
Px010156	K19502|0|pxy:105392743|K19502 anoctamin-8 | (RefSeq) anoctamin-8-like
Px010158	K05691|6.23382e-154|pxy:105390178|K05691 catenin alpha | (RefSeq) catenin alpha-like
Px010172	K15075|0|pxy:105381363|K15075 DNA repair/transcription protein MET18/MMS19 | (RefSeq) MMS19 nucleotide excision repair protein homolog
Px010175	K20409|0|pxy:105381397|K20409 WD repeat-containing protein 59 | (RefSeq) WD repeat-containing protein 59
Px010178	K17635|0|pxy:105381369|K17635 ral guanine nucleotide dissociation stimulator-like 1 | (RefSeq) ral guanine nucleotide dissociation stimulator-like 1
Px010182	K00728|0|pxy:105381374|K00728 dolichyl-phosphate-mannose-protein mannosyltransferase [EC:2.4.1.109] | (RefSeq) protein O-mannosyltransferase 1
Px010194	K14400|0|pxy:105381403|K14400 pre-mRNA cleavage complex 2 protein Pcf11 | (RefSeq) pre-mRNA cleavage complex 2 protein Pcf11
Px010206	K14790|3.70858e-179|pxy:105381405|K14790 nucleolar protein 9 | (RefSeq) nucleolar protein 9-like
Px010228	K05011|8.76044e-114|pxy:105388659|K05011 chloride channel 2 | (RefSeq) chloride channel protein 2
Px010229	K05011|0|pxy:105388659|K05011 chloride channel 2 | (RefSeq) chloride channel protein 2
Px010231	K05676|0|pxy:105388660|K05676 ATP-binding cassette, subfamily D (ALD), member 2 | (RefSeq) ATP-binding cassette sub-family D member 2
Px010238	K04079|0|pxy:105388667|K04079 molecular chaperone HtpG | (RefSeq) Hsp90; heat shock protein 83
Px010243	K09105|0|pxy:105388676|K09105 transcription factor E3 | (RefSeq) transcription factor EB-like
Px010255	K20294|0|pxy:105392605|K20294 conserved oligomeric Golgi complex subunit 7 | (RefSeq) conserved oligomeric Golgi complex subunit 7
Px010261	K01931|0|pxy:105392610|K01931 protein neuralized [EC:2.3.2.27] | (RefSeq) protein neuralized-like
Px010266	K12035|0|pxy:105392570|K12035 tripartite motif-containing protein 71 [EC:2.3.2.27] | (RefSeq) RING finger protein nhl-1
Px010268	K13107|2.13208e-97|pxy:105392572|K13107 RNA-binding motif protein, X-linked 2 | (RefSeq) RNA-binding motif protein, X-linked 2
Px010269	K10358|0|pxy:105392575|K10358 myosin VI | (RefSeq) myosin heavy chain 95F-like
Px010273	K14964|0|tca:656910|K14964 Set1/Ash2 histone methyltransferase complex subunit ASH2 | (RefSeq) set1/Ash2 histone methyltransferase complex subunit ASH2
Px010280	K14072|0|pxy:105392587|K14072 neuropeptide Y receptor | (RefSeq) neuropeptide Y receptor-like
Px010282	K18084|0|pxy:105392707|K18084 myotubularin-related protein 9 | (RefSeq) myotubularin-related protein 9
Px010283	K10755|0|pxy:105392702|K10755 replication factor C subunit 2/4 | (RefSeq) replication factor C subunit 4
Px010286	K12604|0|pxy:105392705|K12604 CCR4-NOT transcription complex subunit 1 | (RefSeq) CCR4-NOT transcription complex subunit 1
Px010292	K00030|0|pxy:105392385|K00030 isocitrate dehydrogenase (NAD+) [EC:1.1.1.41] | (RefSeq) isocitrate dehydrogenase [NAD] subunit gamma, mitochondrial-like
Px010297	K05741|8.40797e-117|pxy:105392392|K05741 diaphanous 2 | (RefSeq) protein diaphanous
Px010303	K06271|0|bmor:101737442|K06271 talin | (RefSeq) talin-1
Px010307	K00858|0|pxy:105391832|K00858 NAD+ kinase [EC:2.7.1.23] | (RefSeq) NAD kinase 2, mitochondrial
Px010311	K17776|0|pxy:105391825|K17776 metaxin | (RefSeq) metaxin-2-like
Px010324	K10360|0|pxy:105392773|K10360 myosin IX | (RefSeq) unconventional myosin-IXa-like
Px010327	K11125|0|pxy:105392763|K11125 protein SMG5 | (RefSeq) protein SMG5
Px010328	K03454|0|pxy:105392767|K03454 solute carrier family 25, member 46 | (RefSeq) solute carrier family 25 member 46-A-like
Px010332	K15187|2.61385e-169|pxy:105392768|K15187 YEATS domain-containing protein 1/3 | (RefSeq) protein ENL-like
Px010336	K11986|0|pxy:105392779|K11986 ubiquitin carboxyl-terminal hydrolase 3 [EC:3.4.19.12] | (RefSeq) ubiquitin carboxyl-terminal hydrolase 3-like
Px010343	K00799|7.12854e-159|pxy:105381903|K00799 glutathione S-transferase [EC:2.5.1.18] | (RefSeq) glutathione S-transferase D7
Px010344	K01283|0|pxy:105381904|K01283 peptidyl-dipeptidase A [EC:3.4.15.1] | (RefSeq) angiotensin-converting enzyme-like
Px010348	K10532|0|pxy:105394688|K10532 heparan-alpha-glucosaminide N-acetyltransferase [EC:2.3.1.78] | (RefSeq) heparan-alpha-glucosaminide N-acetyltransferase-like
Px010352	K00923|4.99848e-178|pxy:105394948|K00923 phosphatidylinositol-4-phosphate 3-kinase [EC:2.7.1.154] | (RefSeq) phosphatidylinositol 4-phosphate 3-kinase C2 domain-containing subunit alpha-like
Px010353	K03018|0|pxy:105381947|K03018 DNA-directed RNA polymerase III subunit RPC1 [EC:2.7.7.6] | (RefSeq) DNA-directed RNA polymerase III subunit RPC1-like
Px010357	K12619|0|soc:105205191|K12619 5'-3' exoribonuclease 2 [EC:3.1.13.-] | (RefSeq) 5'-3' exoribonuclease 2 homolog
Px010359	K01490|0|pxy:105381917|K01490 AMP deaminase [EC:3.5.4.6] | (RefSeq) AMP deaminase 2-like
Px010362	K18190|0|pxy:105381919|K18190 FAST kinase domain-containing protein 2 | (RefSeq) uncharacterized LOC105381919
Px010364	K17339|0|pxy:105381923|K17339 atlastin [EC:3.6.5.-] | (RefSeq) atlastin-like
Px010365	K17339|0|pxy:105381924|K17339 atlastin [EC:3.6.5.-] | (RefSeq) atlastin
Px010369	K13138|0|pxy:105381958|K13138 integrator complex subunit 1 | (RefSeq) integrator complex subunit 1-like
Px010372	K14944|0|pxy:105381963|K14944 RNA-binding protein Nova | (RefSeq) RNA-binding protein Nova-1-like
Px010373	K14286|0|pxy:105381966|K14286 ethanolamine-phosphate phospho-lyase [EC:4.2.3.2] | (RefSeq) ethanolamine-phosphate phospho-lyase-like
Px010381	K19525|0|pxy:105381970|K19525 vacuolar protein sorting-associated protein 13A/C | (RefSeq) vacuolar protein sorting-associated protein 13C-like
Px010383	K01937|0|pxy:105381971|K01937 CTP synthase [EC:6.3.4.2] | (RefSeq) CTP synthase-like
Px010386	K01312|4.64504e-176|pxy:105381934|K01312 trypsin [EC:3.4.21.4] | (RefSeq) trypsin CFT-1-like
Px010395	K10457|0|pxy:105395816|K10457 kelch-like protein 20 | (RefSeq) kelch-like protein diablo
Px010399	K04718|0|pxy:105392643|K04718 sphingosine kinase [EC:2.7.1.91] | (RefSeq) sphingosine kinase 2
Px010400	K18405|0|pxy:105392646|K18405 tudor domain-containing protein 1/4/6/7 | (RefSeq) maternal protein tudor-like
Px010401	K06676|0|pxy:105392647|K06676 condensin complex subunit 2 | (RefSeq) condensin complex subunit 2-like
Px010403	K10448|0|pxy:105392650|K10448 kelch-like protein 10 | (RefSeq) kelch-like protein 10
Px010409	K06114|0|pxy:105392589|K06114 spectrin alpha | (RefSeq) spectrin alpha chain-like
Px010410	K05730|0|pxy:105392590|K05730 guanine nucleotide exchange factor VAV | (RefSeq) protein vav-like
Px010417	K11446|0|pxy:105390881|K11446 histone demethylase JARID1 [EC:1.14.11.-] | (RefSeq) lysine-specific demethylase 5A-like
Px010418	K11446|3.37512e-173|pxy:105390881|K11446 histone demethylase JARID1 [EC:1.14.11.-] | (RefSeq) lysine-specific demethylase 5A-like
Px010423	K20813|0|pxy:105390882|K20813 thymine-DNA glycosylase [EC:3.2.2.29] | (RefSeq) trithorax group protein osa
Px010425	K00844|0|pxy:105390884|K00844 hexokinase [EC:2.7.1.1] | (RefSeq) putative hexokinase HKDC1
Px010426	K17277|0|pxy:105387420|K17277 epidermal growth factor receptor kinase substrate 8 | (RefSeq) epidermal growth factor receptor kinase substrate 8-like protein 1
Px010433	K06628|3.40995e-151|pxy:105392799|K06628 cell division control protein 45 | (RefSeq) cell division control protein 45 homolog
Px010438	K17609|0|pxy:105392788|K17609 nucleoredoxin [EC:1.8.1.8] | (RefSeq) nucleoredoxin-like
Px010444	K12231|0|pxy:105390270|K12231 E3 ubiquitin-protein ligase HECTD1 [EC:2.3.2.26] | (RefSeq) E3 ubiquitin-protein ligase HECTD1-like
Px010446	K12231|0|pxy:105390270|K12231 E3 ubiquitin-protein ligase HECTD1 [EC:2.3.2.26] | (RefSeq) E3 ubiquitin-protein ligase HECTD1-like
Px010462	K05727|0|pxy:105390278|K05727 dedicator of cytokinesis protein 3 | (RefSeq) dedicator of cytokinesis protein 3-like
Px010471	K17908|3.79563e-91|pxy:105392156|K17908 autophagy-related protein 18 | (RefSeq) WD repeat domain phosphoinositide-interacting protein 2-like
Px010472	K14015|0|pxy:105384879|K14015 nuclear protein localization protein 4 homolog | (RefSeq) nuclear protein localization protein 4 homolog
Px010474	K14611|2.84153e-179|pxy:105392158|K14611 solute carrier family 23 (nucleobase transporter), member 1/2 | (RefSeq) solute carrier family 23 member 2-like
Px010483	K02105|0|pxy:105389628|K02105 catenin beta 1 | (RefSeq) armadillo segment polarity protein
Px010495	K17785|0|pxy:105390204|K17785 mitofilin | (RefSeq) MICOS complex subunit Mic60-like
Px010499	K04730|0|pxy:105392839|K04730 interleukin-1 receptor-associated kinase 1 [EC:2.7.11.1] | (RefSeq) serine/threonine-protein kinase pelle-like
Px010500	K14020|0|pxy:105392850|K14020 wolfamin | (RefSeq) wolframin-like
Px010504	K05546|0|pxy:105392853|K05546 alpha 1,3-glucosidase [EC:3.2.1.84] | (RefSeq) neutral alpha-glucosidase AB-like
Px010505	K16865|0|pxy:105392855|K16865 programmed cell death protein 4 | (RefSeq) programmed cell death protein 4-like
Px010514	K00030|1.21198e-166|pxy:105392670|K00030 isocitrate dehydrogenase (NAD+) [EC:1.1.1.41] | (RefSeq) isocitrate dehydrogenase [NAD] subunit beta, mitochondrial
Px010531	K14708|0|pxy:105392875|K14708 solute carrier family 26 (sodium-independent sulfate anion transporter), member 11 | (RefSeq) sodium-independent sulfate anion transporter-like
Px010537	K01204|0|pxy:105382303|K01204 alpha-N-acetylgalactosaminidase [EC:3.2.1.49] | (RefSeq) alpha-N-acetylgalactosaminidase-like
Px010538	K09408|3.4625e-81|pxy:105382304|K09408 forkhead box protein O3 | (RefSeq) forkhead box protein O-like
Px010543	K01262|0|pxy:105382305|K01262 Xaa-Pro aminopeptidase [EC:3.4.11.9] | (RefSeq) xaa-Pro aminopeptidase 1-like
Px010548	K08136|0|pxy:105382278|K08136 sparc/osteonectin, cwcv and kazal-like domains proteoglycan (testican) | (RefSeq) testican-2
Px010549	K11726|0|pxy:105382279|K11726 nucleosome-remodeling factor 38 kDa subunit [EC:3.6.1.1] | (RefSeq) inorganic pyrophosphatase
Px010551	K10358|0|pxy:105382282|K10358 myosin VI | (RefSeq) myosin heavy chain 95F-like
Px010555	K13887|0|pxy:105382285|K13887 coronin-2 | (RefSeq) coronin-2B-like
Px010575	K04169|7.42204e-169|pxy:105382313|K04169 gastrin-releasing peptide receptor | (RefSeq) gastrin-releasing peptide receptor-like
Px010590	K03648|3.9344e-80|xma:102219187|K03648 uracil-DNA glycosylase [EC:3.2.2.27] | (RefSeq) ung; uracil DNA glycosylase
Px010620	K05312|0|pxy:105389148|K05312 nicotinic acetylcholine receptor, invertebrate | (RefSeq) acetylcholine receptor subunit beta-like 1
Px010621	K03006|0|pxy:105389151|K03006 DNA-directed RNA polymerase II subunit RPB1 [EC:2.7.7.6] | (RefSeq) DNA-directed RNA polymerase II subunit RPB1
Px010622	K11969|0|pxy:105389152|K11969 ariadne-2 [EC:2.3.2.27] | (RefSeq) protein ariadne-2
Px010624	K14010|0|pxy:105389155|K14010 translocating chain-associated membrane protein 1 | (RefSeq) translocating chain-associated membrane protein 1
Px010627	K19720|0|pxy:105389158|K19720 collagen, type III, alpha | (RefSeq) spidroin-2-like
Px010633	K09275|0|pxy:105389190|K09275 transcription factor CP2 and related proteins | (RefSeq) protein grainyhead
Px010634	K09275|1.36581e-28|pxy:105389190|K09275 transcription factor CP2 and related proteins | (RefSeq) protein grainyhead
Px010649	K03875|0|pxy:105391422|K03875 F-box and leucine-rich repeat protein 1 (S-phase kinase-associated protein 2) | (RefSeq) S-phase kinase-associated protein 2-like
Px010660	K00456|5.35791e-70|pxy:105392890|K00456 cysteine dioxygenase [EC:1.13.11.20] | (RefSeq) uncharacterized LOC105392890
Px010675	K10866|0|pxy:105392955|K10866 DNA repair protein RAD50 [EC:3.6.-.-] | (RefSeq) DNA repair protein RAD50
Px010678	K00699|0|pxy:105392894|K00699 glucuronosyltransferase [EC:2.4.1.17] | (RefSeq) UDP-glucuronosyltransferase 2B15-like
Px010697	K15289|5.24184e-68|pxy:105398162|K15289 solute carrier family 35, member F5 | (RefSeq) solute carrier family 35 member F5
Px010699	K02996|0|pxy:105398076|K02996 small subunit ribosomal protein S9 | (RefSeq) 28S ribosomal protein S9, mitochondrial-like
Px010700	K09534|0|pxy:105389203|K09534 DnaJ homolog subfamily C member 14 | (RefSeq) dnaJ homolog dnj-5-like
Px010701	K14799|0|pxy:105392628|K14799 pre-rRNA-processing protein TSR1 | (RefSeq) pre-rRNA-processing protein TSR1 homolog
Px010704	K05677|0|pxy:105392629|K05677 ATP-binding cassette, subfamily D (ALD), member 3 | (RefSeq) ATP-binding cassette sub-family D member 3-like
Px010710	K00030|0|pxy:105392943|K00030 isocitrate dehydrogenase (NAD+) [EC:1.1.1.41] | (RefSeq) uncharacterized LOC105392943
Px010715	K00658|0|pxy:105392945|K00658 2-oxoglutarate dehydrogenase E2 component (dihydrolipoamide succinyltransferase) [EC:2.3.1.61] | (RefSeq) dihydrolipoyllysine-residue succinyltransferase component of 2-oxoglutarate dehydrogenase complex, mitochondrial-like
Px010721	K00477|1.09033e-171|pxy:105392830|K00477 phytanoyl-CoA hydroxylase [EC:1.14.11.18] | (RefSeq) phytanoyl-CoA dioxygenase, peroxisomal-like
Px010722	K06674|0|pxy:105392835|K06674 structural maintenance of chromosome 2 | (RefSeq) structural maintenance of chromosomes protein 2-like
Px010730	K15377|0|pxy:105393032|K15377 solute carrier family 44 (choline transporter-like protein), member 2/4/5 | (RefSeq) CTL-like protein 2
Px010740	K13184|7.23062e-72|pxy:105382547|K13184 ATP-dependent RNA helicase A [EC:3.6.4.13] | (RefSeq) ATP-dependent RNA helicase A-like
Px010744	K03061|0|pxy:105394267|K03061 26S proteasome regulatory subunit T1 | (RefSeq) 26S protease regulatory subunit 7-like
Px010764	K15111|0|pxy:105392949|K15111 solute carrier family 25 (mitochondrial S-adenosylmethionine transporter), member 26 | (RefSeq) S-adenosylmethionine mitochondrial carrier protein homolog
Px010769	K04611|0|pxy:105393477|K04611 metabotropic X receptor | (RefSeq) metabotropic glutamate receptor 2
Px010777	K19897|0|pxy:105387206|K19897 fasciclin 1 | (RefSeq) fasciclin-1-like
Px010781	K03680|0|pxy:105393035|K03680 translation initiation factor eIF-2B subunit delta | (RefSeq) translation initiation factor eIF-2B subunit delta
Px010783	K09584|0|pxy:105393053|K09584 protein disulfide-isomerase A6 [EC:5.3.4.1] | (RefSeq) protein disulfide-isomerase A6
Px010794	K05643|0|pxy:105393652|K05643 ATP-binding cassette, subfamily A (ABC1), member 3 | (RefSeq) ATP-binding cassette sub-family A member 2-like
Px010804	K06095|0|pxy:105393704|K06095 multiple PDZ domain protein | (RefSeq) patj homolog
Px010805	K15010|0|pxy:105393190|K15010 homer | (RefSeq) homer protein homolog 2
Px010817	K03264|2.15626e-178|pxy:105393330|K03264 translation initiation factor 6 | (RefSeq) eukaryotic translation initiation factor 6
Px010818	K11851|0|pxy:105393339|K11851 ubiquitin carboxyl-terminal hydrolase 30 [EC:3.4.19.12] | (RefSeq) ubiquitin carboxyl-terminal hydrolase 30 homolog
Px010819	K20408|2.74058e-94|pxy:105393761|K20408 WD repeat-containing protein 24 | (RefSeq) WD repeat-containing protein 24-like
Px010820	K07834|3.35204e-117|pxy:105393347|K07834 Ras-related protein Ral-A | (RefSeq) ras-related protein Ral-a
Px010834	K17973|0|pxy:105382654|K17973 N-terminal acetyltransferase B complex non-catalytic subunit | (RefSeq) phagocyte signaling-impaired protein-like
Px010836	K01372|1.39408e-178|pxy:105382656|K01372 bleomycin hydrolase [EC:3.4.22.40] | (RefSeq) eukaryotic translation initiation factor 3 subunit A-like
Px010840	K12893|9.1214e-107|pxy:105382628|K12893 splicing factor, arginine/serine-rich 4/5/6 | (RefSeq) serine-arginine protein 55
Px010848	K02884|0|pxy:105382633|K02884 large subunit ribosomal protein L19 | (RefSeq) 39S ribosomal protein L19, mitochondrial
Px010849	K07767|1.67349e-157|pxy:105382634|K07767 katanin p60 ATPase-containing subunit A1 [EC:3.6.4.3] | (RefSeq) katanin p60 ATPase-containing subunit A-like 1
Px010851	K11653|3.94002e-88|pxy:105382660|K11653 AT-rich interactive domain-containing protein 1 | (RefSeq) trithorax group protein osa-like
Px010852	K11653|2.37752e-75|pxy:105382660|K11653 AT-rich interactive domain-containing protein 1 | (RefSeq) trithorax group protein osa-like
Px010856	K15177|9.83649e-164|pxy:105386788|K15177 RNA polymerase-associated protein LEO1 | (RefSeq) another transcription unit protein
Px010861	K05701|0|pxy:105382662|K05701 tight junction protein 1 | (RefSeq) tight junction protein ZO-1
Px010863	K04892|0|pxy:105382664|K04892 potassium voltage-gated channel Shal-related subfamily D member 2 | (RefSeq) potassium voltage-gated channel protein Shal
Px010864	K08026|0|pxy:105382643|K08026 one cut domain, family member 1, hepatocyte nuclear factor 6 | (RefSeq) homeobox protein onecut
Px010872	K04919|0|bmor:101741853|K04919 potassium channel subfamily K member 9 | (RefSeq) potassium channel subfamily K member 9-like
Px010883	K16449|2.06742e-161|pxy:105387927|K16449 regulator of G-protein signaling | (RefSeq) regulator of G-protein signaling 7-like
Px010884	K14802|1.19082e-25|pxy:105390873|K14802 phospholipid-transporting ATPase [EC:3.6.3.1] | (RefSeq) phospholipid-transporting ATPase IB-like
Px010887	K01596|0|pxy:105393023|K01596 phosphoenolpyruvate carboxykinase (GTP) [EC:4.1.1.32] | (RefSeq) phosphoenolpyruvate carboxykinase [GTP]-like
Px010891	K04611|1.64299e-118|pxy:105394490|K04611 metabotropic X receptor | (RefSeq) metabotropic glutamate receptor 4-like
Px010895	K02154|0|pxy:105388712|K02154 V-type H+-transporting ATPase subunit a | (RefSeq) V-type proton ATPase 116 kDa subunit a isoform 1-like
Px010920	K07427|0|pxy:105393052|K07427 cytochrome P450 family 4 subfamily V | (RefSeq) cytochrome P450 4C1-like
Px010934	K05096|0|pxy:105389502|K05096 FMS-like tyrosine kinase 1 [EC:2.7.10.1] | (RefSeq) vascular endothelial growth factor receptor 1
Px010939	K09312|8.01102e-40|bmor:693061|K09312 homeobox protein CDX | (RefSeq) cad-like; caudal-like
Px010951	K12311|0|pxy:105392932|K12311 lysosomal alpha-mannosidase [EC:3.2.1.24] | (RefSeq) lysosomal alpha-mannosidase-like
Px010952	K05768|0|pxy:105392933|K05768 gelsolin | (RefSeq) gelsolin, cytoplasmic-like
Px010955	K15085|2.77723e-177|pxy:105392928|K15085 solute carrier family 25, member 42 | (RefSeq) mitochondrial coenzyme A transporter SLC25A42
Px010957	K04967|0|pxy:105393020|K04967 transient receptor potential cation channel subfamily C member 4 | (RefSeq) transient receptor potential protein-like
Px010960	K10596|0|pxy:105393015|K10596 ubiquitin conjugation factor E4 A [EC:2.3.2.27] | (RefSeq) ubiquitin conjugation factor E4 A
Px010966	K12872|0|pxy:105392866|K12872 pre-mRNA-splicing factor RBM22/SLT11 | (RefSeq) pre-mRNA-splicing factor RBM22
Px010981	K05619|0|pxy:105392287|K05619 transglutaminase 1 [EC:2.3.2.13] | (RefSeq) hemocyte protein-glutamine gamma-glutamyltransferase-like
Px010991	K16606|0|pxy:105387816|K16606 leucine-rich repeat-containing protein 49 | (RefSeq) leucine-rich repeat-containing protein 49-like
Px010995	K02219|3.68806e-37|pxy:105392284|K02219 cyclin-dependent kinase regulatory subunit CKS1 | (RefSeq) cyclin-dependent kinases regulatory subunit-like
Px010997	K04280|5.00011e-179|pxy:105392294|K04280 gonadotropin-releasing hormone receptor | (RefSeq) gonadotropin-releasing hormone II receptor-like
Px011000	K20123|0|pxy:105392983|K20123 protein kinase C and casein kinase substrate in neurons protein | (RefSeq) protein kinase C and casein kinase substrate in neurons protein 1
Px011001	K18061|0|pxy:105392987|K18061 myotubularin-related protein 5/13 | (RefSeq) myotubularin-related protein 5-like
Px011002	K18061|0|pxy:105392987|K18061 myotubularin-related protein 5/13 | (RefSeq) myotubularin-related protein 5-like
Px011003	K18061|0|pxy:105392988|K18061 myotubularin-related protein 5/13 | (RefSeq) myotubularin-related protein 5-like
Px011005	K18061|7.11182e-163|pxy:105392988|K18061 myotubularin-related protein 5/13 | (RefSeq) myotubularin-related protein 5-like
Px011008	K07920|4.29551e-168|pxy:105392985|K07920 Ras-related protein Rab-33B | (RefSeq) putative Ras-related protein Rab-33
Px011021	K06704|0|pxy:105382897|K06704 disintegrin and metalloproteinase domain-containing protein 10 [EC:3.4.24.81] | (RefSeq) disintegrin and metalloproteinase domain-containing protein 10-like
Px011038	K04352|6.65933e-100|pxy:105382904|K04352 Ras GTPase-activating protein 1 | (RefSeq) ras GTPase-activating protein 1-like
Px011048	K00699|0|pxy:105393144|K00699 glucuronosyltransferase [EC:2.4.1.17] | (RefSeq) UDP-glucuronosyltransferase 2B7-like
Px011050	K10635|0|pxy:105393176|K10635 E3 ubiquitin-protein ligase Arkadia [EC:2.3.2.27] | (RefSeq) E3 ubiquitin-protein ligase Arkadia-like
Px011055	K16716|0|pxy:105393151|K16716 asterless | (RefSeq) paramyosin-like
Px011058	K10723|0|pxy:105393180|K10723 ecdysone 20-monooxygenase [EC:1.14.99.22] | (RefSeq) ecdysone 20-monooxygenase
Px011073	K08653|0|pxy:105393068|K08653 membrane-bound transcription factor site-1 protease [EC:3.4.21.112] | (RefSeq) membrane-bound transcription factor site-1 protease-like
Px011085	K11853|0|pxy:105392974|K11853 ubiquitin carboxyl-terminal hydrolase 34 [EC:3.4.19.12] | (RefSeq) ubiquitin carboxyl-terminal hydrolase 34-like
Px011086	K11853|0|pxy:105392974|K11853 ubiquitin carboxyl-terminal hydrolase 34 [EC:3.4.19.12] | (RefSeq) ubiquitin carboxyl-terminal hydrolase 34-like
Px011093	K00923|1.52601e-95|pxy:105392977|K00923 phosphatidylinositol-4-phosphate 3-kinase [EC:2.7.1.154] | (RefSeq) phosphatidylinositol 4-phosphate 3-kinase C2 domain-containing subunit alpha-like
Px011106	K04648|0|pxy:105393259|K04648 dynactin 1 | (RefSeq) dynactin subunit 1-like
Px011116	K12489|0|bmor:101742418|K12489 Arf-GAP with coiled-coil, ANK repeat and PH domain-containing protein | (RefSeq) arf-GAP with coiled-coil, ANK repeat and PH domain-containing protein 2
Px011126	K14163|0|pxy:105384256|K14163 bifunctional glutamyl/prolyl-tRNA synthetase [EC:6.1.1.17 6.1.1.15] | (RefSeq) bifunctional glutamate/proline--tRNA ligase
Px011127	K18410|1.38415e-102|pxy:105393215|K18410 ankyrin repeat, SAM and basic leucine zipper domain-containing protein 1 | (RefSeq) uncharacterized LOC105393215
Px011128	K09494|0|pxy:105395727|K09494 T-complex protein 1 subunit beta | (RefSeq) T-complex protein 1 subunit beta-like
Px011132	K09275|0|pxy:105393222|K09275 transcription factor CP2 and related proteins | (RefSeq) transcription factor CP2-like
Px011133	K06672|0|pxy:105393223|K06672 cohesin loading factor subunit SCC2 | (RefSeq) nipped-B protein-like
Px011143	K02367|0|pxy:105389344|K02367 glucuronyl/N-acetylglucosaminyl transferase EXT2 [EC:2.4.1.224 2.4.1.225] | (RefSeq) exostosin-2-like
Px011144	K04378|1.63052e-157|pxy:105389345|K04378 serum response factor | (RefSeq) serum response factor homolog
Px011150	K04131|0|pxy:105389352|K04131 muscarinic acetylcholine receptor M3 | (RefSeq) muscarinic acetylcholine receptor DM1
Px011151	K14429|0|pxy:105393230|K14429 solute carrier family 12 (potassium/chloride transporters), member 9 | (RefSeq) solute carrier family 12 member 9
Px011154	K09103|0|pxy:105393233|K09103 early B-cell factor | (RefSeq) transcription factor collier
Px011167	K12307|0|pxy:105394493|K12307 MFS transporter, ceroid-lipofuscinosis neuronal protein 7 | (RefSeq) major facilitator superfamily domain-containing protein 8-like
Px011173	K06676|0|pxy:105382606|K06676 condensin complex subunit 2 | (RefSeq) condensin complex subunit 2-like
Px011174	K18405|0|pxy:105382562|K18405 tudor domain-containing protein 1/4/6/7 | (RefSeq) maternal protein tudor
Px011178	K18630|0|pxy:105395517|K18630 tektin-3 | (RefSeq) tektin-3-like
Px011182	K17554|6.68647e-44|pxy:105382610|K17554 apoptosis-stimulating of p53 protein 1 | (RefSeq) apoptosis-stimulating of p53 protein 2
Px011184	K00011|0|pxy:105382569|K00011 aldehyde reductase [EC:1.1.1.21] | (RefSeq) aldo-keto reductase AKR2E4-like
Px011189	K10580|3.44391e-92|pxy:105382572|K10580 ubiquitin-conjugating enzyme E2 N [EC:2.3.2.23] | (RefSeq) ubiquitin-conjugating enzyme E2 N
Px011190	K05677|2.77013e-131|pxy:105389555|K05677 ATP-binding cassette, subfamily D (ALD), member 3 | (RefSeq) ATP-binding cassette sub-family D member 3-like
Px011200	K20473|0|pxy:105382615|K20473 neuroblastoma-amplified sequence | (RefSeq) neuroblastoma-amplified sequence-like
Px011201	K14309|0|pxy:105382592|K14309 nuclear pore complex protein Nup93 | (RefSeq) nuclear pore complex protein Nup93-like
Px011208	K13617|0|pxy:105382621|K13617 protein phosphatase methylesterase 1 [EC:3.1.1.89] | (RefSeq) protein phosphatase methylesterase 1
Px011210	K11488|1.4169e-89|pxy:105394949|K11488 polycomb group RING finger protein 3 | (RefSeq) polycomb group RING finger protein 3-like
Px011220	K13711|2.83529e-97|pxy:105382623|K13711 phosphatidylinositol 4-kinase type 2 [EC:2.7.1.67] | (RefSeq) phosphatidylinositol 4-kinase type 2-alpha
Px011222	K10273|0|pxy:105382605|K10273 F-box and leucine-rich repeat protein 7 | (RefSeq) F-box/LRR-repeat protein 7-like
Px011227	K02943|4.52094e-27|pxy:105389856|K02943 large subunit ribosomal protein LP2 | (RefSeq) 60S acidic ribosomal protein P2-like
Px011232	K11655|0|pxy:105393349|K11655 bromodomain adjacent to zinc finger domain protein 1A | (RefSeq) bromodomain adjacent to zinc finger domain protein 1A-like
Px011233	K03018|0|pxy:105393350|K03018 DNA-directed RNA polymerase III subunit RPC1 [EC:2.7.7.6] | (RefSeq) bromodomain adjacent to zinc finger domain protein 1A-like
Px011236	K17916|0|pxy:105393352|K17916 kinesin family member 16B | (RefSeq) kinesin-like protein KIF16B
Px011237	K17916|0|pxy:105393352|K17916 kinesin family member 16B | (RefSeq) kinesin-like protein KIF16B
Px011244	K14792|0|pxy:105393336|K14792 rRNA biogenesis protein RRP5 | (RefSeq) protein RRP5 homolog
Px011255	K10586|0|pxy:105390685|K10586 baculoviral IAP repeat-containing protein 6 (apollon) [EC:2.3.2.23] | (RefSeq) baculoviral IAP repeat-containing protein 6-like
Px011267	K04487|2.76222e-63|pxy:105380309|K04487 cysteine desulfurase [EC:2.8.1.7] | (RefSeq) probable cysteine desulfurase, mitochondrial
Px011274	K03262|0|pxy:105392312|K03262 translation initiation factor 5 | (RefSeq) eukaryotic translation initiation factor 5-like
Px011275	K17804|0|pxy:105393420|K17804 mitochondrial import inner membrane translocase subunit TIM44 | (RefSeq) mitochondrial import inner membrane translocase subunit TIM44-like
Px011285	K00699|0|pxy:105393312|K00699 glucuronosyltransferase [EC:2.4.1.17] | (RefSeq) UDP-glucuronosyltransferase 2B4-like
Px011286	K00252|0|pxy:105393313|K00252 glutaryl-CoA dehydrogenase [EC:1.3.8.6] | (RefSeq) glutaryl-CoA dehydrogenase, mitochondrial
Px011290	K15047|3.13273e-145|pxy:105393445|K15047 heterogeneous nuclear ribonucleoprotein U-like protein 1 | (RefSeq) heterogeneous nuclear ribonucleoprotein U-like protein 2
Px011293	K05746|0|pxy:105393446|K05746 enabled | (RefSeq) protein enabled
Px011302	K05119|0|bmor:101735728|K05119 anaplastic lymphoma kinase [EC:2.7.10.1] | (RefSeq) ALK tyrosine kinase receptor
Px011306	K07962|0|pxy:105391344|K07962 ADP-ribosylation factor-like protein 13B | (RefSeq) ADP-ribosylation factor-like protein 13B
Px011307	K14376|0|pxy:105391334|K14376 poly(A) polymerase [EC:2.7.7.19] | (RefSeq) poly(A) polymerase type 3-like
Px011312	K10356|0|pxy:105392037|K10356 myosin I | (RefSeq) myosin-IB
Px011313	K08819|0|pxy:105392024|K08819 cyclin-dependent kinase 12/13 [EC:2.7.11.22 2.7.11.23] | (RefSeq) cyclin-dependent kinase 12-like
Px011315	K20405|0|pxy:105392027|K20405 nitrogen permease regulator 2-like protein | (RefSeq) nitrogen permease regulator 2-like protein
Px011324	K06677|0|pxy:105392033|K06677 condensin complex subunit 1 | (RefSeq) condensin complex subunit 1-like
Px011330	K19499|0|pxy:105393266|K19499 anoctamin-4 | (RefSeq) anoctamin-4-like
Px011332	K03935|0|pxy:105393269|K03935 NADH dehydrogenase (ubiquinone) Fe-S protein 2 [EC:1.6.5.3 1.6.99.3] | (RefSeq) NADH dehydrogenase [ubiquinone] iron-sulfur protein 2, mitochondrial-like
Px011340	K08764|0|pxy:105382506|K08764 sterol carrier protein 2 [EC:2.3.1.176] | (RefSeq) non-specific lipid-transfer protein
Px011360	K13184|0|pxy:105382547|K13184 ATP-dependent RNA helicase A [EC:3.6.4.13] | (RefSeq) ATP-dependent RNA helicase A-like
Px011371	K07756|0|pxy:105382532|K07756 inositol-hexakisphosphate 5-kinase [EC:2.7.4.21] | (RefSeq) inositol hexakisphosphate kinase 2
Px011375	K08266|0|pxy:105382536|K08266 target of rapamycin complex subunit LST8 | (RefSeq) target of rapamycin complex subunit lst8-like
Px011378	K04559|0|pxy:105382555|K04559 huntingtin interacting protein 1 | (RefSeq) huntingtin-interacting protein 1-like
Px011384	K05011|0|pxy:105388659|K05011 chloride channel 2 | (RefSeq) chloride channel protein 2
Px011385	K05397|7.50936e-162|pxy:105382539|K05397 histamine-gated chloride channel | (RefSeq) glycine receptor subunit alpha-2
Px011391	K08048|0|pxy:105382561|K08048 adenylate cyclase 8 [EC:4.6.1.1] | (RefSeq) adenylate cyclase type 8-like
Px011395	K11583|0|pxy:105392807|K11583 serine/threonine-protein phosphatase 2A regulatory subunit B'' | (RefSeq) serine/threonine-protein phosphatase 2A regulatory subunit B'' subunit beta-like
Px011407	K04974|0|pxy:105392827|K04974 transient receptor potential cation channel subfamily V member 5 | (RefSeq) transient receptor potential cation channel subfamily V member 5
Px011409	K06631|0|pxy:105392819|K06631 polo-like kinase 1 [EC:2.7.11.21] | (RefSeq) serine/threonine-protein kinase polo
Px011416	K20167|0|pxy:105393297|K20167 TBC1 domain family member 14 | (RefSeq) TBC1 domain family member 12-like
Px011417	K08145|0|pxy:105393298|K08145 MFS transporter, SP family, solute carrier family 2 (facilitated glucose transporter), member 8 | (RefSeq) facilitated trehalose transporter Tret1-2 homolog
Px011420	K19716|0|pxy:105393307|K19716 ancient ubiquitous protein 1 | (RefSeq) ancient ubiquitous protein 1-like
Px011422	K14292|0|pxy:105393301|K14292 trimethylguanosine synthase [EC:2.1.1.-] | (RefSeq) trimethylguanosine synthase
Px011424	K19748|5.15132e-151|pxy:105393303|K19748 RAB6-interacting golgin | (RefSeq) RAB6-interacting golgin
Px011426	K20520|0|pxy:105393308|K20520 drebrin-like protein | (RefSeq) drebrin-like protein
Px011429	K04209|0|pxy:105393310|K04209 neuropeptide Y receptor, invertebrate | (RefSeq) prolactin-releasing peptide receptor-like
Px011435	K02156|0|pxy:105391798|K02156 aubergine | (RefSeq) piwi-like protein 1
Px011436	K02156|0|pxy:105391798|K02156 aubergine | (RefSeq) piwi-like protein 1
Px011438	K09848|6.10156e-160|bmor:101737830|K09848 TNF receptor-associated factor 4 | (RefSeq) TNF receptor-associated factor 4
Px011439	K03635|3.91336e-98|pxy:105387361|K03635 molybdopterin synthase catalytic subunit [EC:2.8.1.12] | (RefSeq) molybdopterin synthase catalytic subunit-like
Px011464	K20032|0|pxy:105393511|K20032 palmitoyltransferase ZDHHC13/17 [EC:2.3.1.225] | (RefSeq) probable protein S-acyltransferase 23
Px011469	K01759|4.95459e-129|pxy:105393509|K01759 lactoylglutathione lyase [EC:4.4.1.5] | (RefSeq) lactoylglutathione lyase
Px011474	K15621|0|pxy:105393488|K15621 BAI1-associated protein 3 | (RefSeq) BAI1-associated protein 3
Px011482	K03323|2.73039e-154|pxy:105393489|K03323 solute carrier family 29 (equilibrative nucleoside transporter), member 4 | (RefSeq) equilibrative nucleoside transporter 4
Px011487	K18758|0|pxy:105393485|K18758 DIS3-like exonuclease 2 [EC:3.1.13.-] | (RefSeq) DIS3-like exonuclease 2
Px011490	K15276|0|pxy:105393544|K15276 solute carrier family 35 (adenosine 3'-phospho 5'-phosphosulfate transporter), member B2 | (RefSeq) adenosine 3'-phospho 5'-phosphosulfate transporter 1
Px011492	K20314|0|pxy:105393545|K20314 arfaptin | (RefSeq) arfaptin-2
Px011494	K12483|0|pxy:105393531|K12483 EH domain-containing protein 1 | (RefSeq) EH domain-containing protein 1
Px011495	K16365|3.83484e-114|pxy:105393546|K16365 small glutamine-rich tetratricopeptide repeat-containing protein alpha | (RefSeq) small glutamine-rich tetratricopeptide repeat-containing protein alpha-like
Px011496	K16576|0|pxy:105393534|K16576 actin-related protein 10 | (RefSeq) actin-related protein 10
Px011501	K02133|0|pxy:105393541|K02133 F-type H+-transporting ATPase subunit beta [EC:3.6.3.14] | (RefSeq) ATP synthase subunit beta, mitochondrial-like
Px011507	K15164|0|pxy:105393657|K15164 mediator of RNA polymerase II transcription subunit 13 | (RefSeq) mediator of RNA polymerase II transcription subunit 13-like
Px011509	K15164|0|pxy:105393660|K15164 mediator of RNA polymerase II transcription subunit 13 | (RefSeq) mediator of RNA polymerase II transcription subunit 13-like
Px011516	K03362|9.61946e-95|pxy:105392356|K03362 F-box and WD-40 domain protein 1/11 | (RefSeq) F-box/WD repeat-containing protein 11-like
Px011517	K03362|0|pxy:105393673|K03362 F-box and WD-40 domain protein 1/11 | (RefSeq) F-box/WD repeat-containing protein 11-like
Px011525	K16865|0|pxy:105392855|K16865 programmed cell death protein 4 | (RefSeq) programmed cell death protein 4-like
Px011527	K01185|1.89339e-37|pxy:105381977|K01185 lysozyme [EC:3.2.1.17] | (RefSeq) lysozyme-like
Px011535	K11419|0|soc:105204124|K11419 histone-lysine N-methyltransferase SUV39H [EC:2.1.1.43] | (RefSeq) histone-lysine N-methyltransferase Su(var)3-9-like
Px011542	K02137|1.70318e-135|pxy:105381987|K02137 F-type H+-transporting ATPase subunit O | (RefSeq) ATP synthase subunit O, mitochondrial
Px011544	K09500|0|pxy:105381988|K09500 T-complex protein 1 subunit theta | (RefSeq) T-complex protein 1 subunit theta
Px011555	K05719|0|pxy:105381998|K05719 integrin beta 1 | (RefSeq) integrin beta-PS-like
Px011556	K10396|0|pxy:105381999|K10396 kinesin family member 5 | (RefSeq) kinesin heavy chain
Px011557	K17935|0|pxy:105382000|K17935 sorting nexin-29 | (RefSeq) sorting nexin-29-like
Px011558	K12309|0|pxy:105382026|K12309 beta-galactosidase [EC:3.2.1.23] | (RefSeq) beta-galactosidase-like
Px011561	K01183|0|pxy:105382027|K01183 chitinase [EC:3.2.1.14] | (RefSeq) probable chitinase 3
Px011562	K01466|0|pxy:105382028|K01466 allantoinase [EC:3.5.2.5] | (RefSeq) allantoinase, mitochondrial-like
Px011565	K14079|4.26228e-117|pxy:105382034|K14079 poly(A) RNA polymerase GLD2 [EC:2.7.7.19] | (RefSeq) poly(A) RNA polymerase gld-2 homolog A-like
Px011576	K08545|0|pxy:105382038|K08545 nuclear receptor subfamily 2 group E member 1 | (RefSeq) nuclear receptor subfamily 2 group E member 1-like
Px011586	K09443|9.00048e-06|bmor:101737489|K09443 ETS-type family, other | (RefSeq) DNA-binding protein D-ETS-6-like
Px011596	K16753|5.48044e-102|pxy:105393369|K16753 coiled-coil domain-containing protein 34 | (RefSeq) coiled-coil domain-containing protein 34-like
Px011601	K09090|8.31358e-91|pxy:105393376|K09090 hairy and enhancer of split, invertebrate | (RefSeq) protein hairy
Px011603	K04153|0|pxy:105393378|K04153 5-hydroxytryptamine receptor 1 | (RefSeq) 5-hydroxytryptamine receptor-like
Px011604	K08576|0|pxy:105389366|K08576 calpain-7 [EC:3.4.22.-] | (RefSeq) calpain-7-like
Px011606	K10260|0|pxy:105393514|K10260 F-box and WD-40 domain protein 7 | (RefSeq) F-box/WD repeat-containing protein 7
Px011608	K15363|9.75135e-77|pxy:105388911|K15363 fanconi-associated nuclease 1 [EC:3.1.21.- 3.1.4.1] | (RefSeq) fanconi-associated nuclease 1-like
Px011617	K06699|0|pxy:105393617|K06699 proteasome activator subunit 4 | (RefSeq) proteasome activator complex subunit 4-like
Px011618	K12599|0|pxy:105393625|K12599 antiviral helicase SKI2 [EC:3.6.4.-] | (RefSeq) helicase SKI2W
Px000404	K06704|9.03941e-98|pxy:105380367|K06704 disintegrin and metalloproteinase domain-containing protein 10 [EC:3.4.24.81] | (RefSeq) uncharacterized LOC105380367
Px000408	K01456|0|pxy:105380342|K01456 peptide-N4-(N-acetyl-beta-glucosaminyl)asparagine amidase [EC:3.5.1.52] | (RefSeq) peptide-N(4)-(N-acetyl-beta-glucosaminyl)asparagine amidase
Px000411	K20703|1.27178e-171|pxy:105380344|K20703 FAS-associated factor 1 | (RefSeq) FAS-associated factor 1
Px000413	K04659|0|pxy:105380371|K04659 thrombospondin 2/3/4/5 | (RefSeq) cartilage oligomeric matrix protein
Px000414	K04978|0|dsi:Dsimw501_GD25627|K04978 transient receptor potential cation channel subfamily M member 3 | (RefSeq) Dsim_GD25627; GD25627 gene product from transcript GD25627-RAA
Px000425	K20279|0|pxy:105397137|K20279 synaptojanin [EC:3.1.3.36] | (RefSeq) synaptojanin-1
Px000434	K04349|0|pxy:105397089|K04349 Ras-specific guanine nucleotide-releasing factor 1 | (RefSeq) ras-specific guanine nucleotide-releasing factor 1-like
Px000436	K15010|1.41599e-114|pxy:105393190|K15010 homer | (RefSeq) homer protein homolog 2
Px000447	K03514|0|pxy:105383192|K03514 non-canonical poly(A) RNA polymerase PAPD5/7 [EC:2.7.7.19] | (RefSeq) non-canonical poly(A) RNA polymerase PAPD5-like
Px000448	K10747|0|pxy:105385923|K10747 DNA ligase 1 [EC:6.5.1.1 6.5.1.6 6.5.1.7] | (RefSeq) DNA ligase 1-like
Px000450	K04550|0|pxy:105385925|K04550 low-density lipoprotein receptor-related protein 1 (alpha-2-macroglobulin receptor) | (RefSeq) low-density lipoprotein receptor-related protein 1-like
Px000455	K05293|0|pxy:105385927|K05293 phosphatidylinositol glycan, class U | (RefSeq) phosphatidylinositol glycan anchor biosynthesis class U protein-like
Px000459	K16309|0|pxy:105385931|K16309 serine/threonine-protein kinase greatwall [EC:2.7.11.1] | (RefSeq) serine/threonine-protein kinase greatwall
Px000474	K10414|0|pxy:105397127|K10414 dynein heavy chain 2, cytosolic | (RefSeq) cytoplasmic dynein 2 heavy chain 1-like
Px000477	K03018|0|pxy:105397014|K03018 DNA-directed RNA polymerase III subunit RPC1 [EC:2.7.7.6] | (RefSeq) DNA-directed RNA polymerase III subunit RPC1-like
Px000490	K20406|0|pxy:105397128|K20406 nitrogen permease regulator 3-like protein | (RefSeq) nitrogen permease regulator 3-like protein
Px000493	K20649|0|pxy:105385664|K20649 Rho GTPase-activating protein 39 | (RefSeq) rho GTPase-activating protein 39
Px000496	K14085|0|pxy:105385639|K14085 aldehyde dehydrogenase family 7 member A1 [EC:1.2.1.31 1.2.1.8 1.2.1.3] | (RefSeq) putative aldehyde dehydrogenase family 7 member A1 homolog
Px000498	K13342|0|pxy:105385642|K13342 peroxin-5 | (RefSeq) peroxisomal targeting signal 1 receptor-like
Px000499	K13024|0|pxy:105385667|K13024 inositol-hexakisphosphate/diphosphoinositol-pentakisphosphate 1-kinase [EC:2.7.4.24] | (RefSeq) inositol hexakisphosphate and diphosphoinositol-pentakisphosphate kinase-like
Px000502	K17575|0|pxy:105385671|K17575 protein phosphatase 1 regulatory subunit 36 | (RefSeq) protein phosphatase 1 regulatory subunit 36-like
Px000505	K15272|0|pxy:105385653|K15272 solute carrier family 35 (UDP-sugar transporter), member A1/2/3 | (RefSeq) UDP-N-acetylglucosamine transporter
Px000518	K01183|4.31817e-162|pxy:105381318|K01183 chitinase [EC:3.2.1.14] | (RefSeq) probable chitinase 2
Px000523	K08145|0|pxy:105397088|K08145 MFS transporter, SP family, solute carrier family 2 (facilitated glucose transporter), member 8 | (RefSeq) facilitated trehalose transporter Tret1-like
Px000525	K16746|3.35104e-127|pxy:105397187|K16746 Bardet-Biedl syndrome 1 protein | (RefSeq) uncharacterized LOC105397187
Px000529	K11204|2.98782e-163|pxy:105397173|K11204 glutamate--cysteine ligase catalytic subunit [EC:6.3.2.2] | (RefSeq) glutamate--cysteine ligase-like
Px000530	K12864|0|pxy:105397174|K12864 beta-catenin-like protein 1 | (RefSeq) beta-catenin-like protein 1
Px000532	K11517|5.24817e-171|pxy:105397175|K11517 (S)-2-hydroxy-acid oxidase [EC:1.1.3.15] | (RefSeq) peroxisomal (S)-2-hydroxy-acid oxidase GLO3-like
Px000542	K12382|0|pxy:105397196|K12382 saposin | (RefSeq) prosaposin-like
Px000548	K05699|0|pxy:105397193|K05699 actinin alpha 1/4 | (RefSeq) alpha-actinin, sarcomeric
Px000558	K02734|3.78523e-152|pxy:105388254|K02734 20S proteasome subunit beta 4 [EC:3.4.25.1] | (RefSeq) proteasome subunit beta type-2-like
Px000560	K03685|1.98281e-145|pxy:105385704|K03685 ribonuclease III [EC:3.1.26.3] | (RefSeq) ribonuclease 3-like
Px000565	K06084|0|pxy:105385707|K06084 F-box protein 20 | (RefSeq) uncharacterized LOC105385707
Px000566	K06084|5.68502e-85|pxy:105385707|K06084 F-box protein 20 | (RefSeq) uncharacterized LOC105385707
Px000595	K10413|0|pxy:105386059|K10413 dynein heavy chain 1, cytosolic | (RefSeq) dynein heavy chain, cytoplasmic
Px000598	K20294|1.74371e-73|pxy:105392617|K20294 conserved oligomeric Golgi complex subunit 7 | (RefSeq) conserved oligomeric Golgi complex subunit 7-like
Px000599	K08773|6.00935e-57|pxy:105397283|K08773 RalA-binding protein 1 | (RefSeq) ralA-binding protein 1-like
Px000603	K15363|0|pxy:105397245|K15363 fanconi-associated nuclease 1 [EC:3.1.21.- 3.1.4.1] | (RefSeq) uncharacterized LOC105397245
Px000611	K04404|0|pxy:105382097|K04404 TAK1-binding protein 2 | (RefSeq) TGF-beta-activated kinase 1 and MAP3K7-binding protein 2-like
Px000612	K13293|1.5325e-41|bmor:101742254|K13293 cAMP-specific phosphodiesterase 4 [EC:3.1.4.53] | (RefSeq) cAMP-specific 3',5'-cyclic phosphodiesterase
Px000613	K06111|0|pxy:105382139|K06111 exocyst complex component 4 | (RefSeq) exocyst complex component 4-like
Px000633	K20251|0|pxy:105382151|K20251 glutamate receptor-interacting protein | (RefSeq) glutamate receptor-interacting protein 2
Px000647	K00699|0|pxy:105382131|K00699 glucuronosyltransferase [EC:2.4.1.17] | (RefSeq) UDP-glucuronosyltransferase 2B7-like
Px000648	K15378|0|pxy:105382156|K15378 solute carrier family 45, member 1/2/4 | (RefSeq) membrane-associated transporter protein-like
Px000649	K08471|0|pxy:105382157|K08471 gustatory receptor | (RefSeq) uncharacterized LOC105382157
Px000653	K16777|0|pxy:105397241|K16777 neuralized-like protein 4 | (RefSeq) neuralized-like protein 4
Px000671	K11665|0|pxy:105387614|K11665 DNA helicase INO80 [EC:3.6.4.12] | (RefSeq) putative DNA helicase Ino80
Px000673	K08145|0|pxy:105397183|K08145 MFS transporter, SP family, solute carrier family 2 (facilitated glucose transporter), member 8 | (RefSeq) facilitated trehalose transporter Tret1-like
Px000674	K14848|0|pxy:105397255|K14848 ribosome assembly protein RRB1 | (RefSeq) glutamate-rich WD repeat-containing protein 1-like
Px000680	K17570|0|pxy:105385906|K17570 hydrocephalus-inducing protein | (RefSeq) hydrocephalus-inducing protein homolog
Px000688	K10582|5.7011e-83|pxy:105385877|K10582 ubiquitin-conjugating enzyme E2 Q [EC:2.3.2.23] | (RefSeq) ubiquitin-conjugating enzyme E2Q-like protein 1
Px000690	K10582|3.39646e-33|pxy:105385877|K10582 ubiquitin-conjugating enzyme E2 Q [EC:2.3.2.23] | (RefSeq) ubiquitin-conjugating enzyme E2Q-like protein 1
Px000695	K05619|0|pxy:105385881|K05619 transglutaminase 1 [EC:2.3.2.13] | (RefSeq) annulin
Px000697	K10185|5.51139e-153|pxy:105385909|K10185 T-box protein 20 | (RefSeq) T-box protein H15-like
Px000698	K10185|3.01164e-19|pxy:105385909|K10185 T-box protein 20 | (RefSeq) T-box protein H15-like
Px000707	K04728|0|pxy:105385913|K04728 ataxia telangiectasia mutated family protein [EC:2.7.11.1] | (RefSeq) serine-protein kinase ATM
Px000711	K18080|0|pxy:105385915|K18080 tensin | (RefSeq) tensin-like C1 domain-containing phosphatase
Px000712	K18080|0|pxy:105385916|K18080 tensin | (RefSeq) tensin
Px000714	K06530|0|pxy:105385917|K06530 CD109 antigen | (RefSeq) C3 and PZP-like alpha-2-macroglobulin domain-containing protein 8
Px000723	K12021|0|pxy:105397217|K12021 tripartite motif-containing protein 45 | (RefSeq) tripartite motif-containing protein 45-like
Px000724	K19676|0|pxy:105387398|K19676 intraflagellar transport protein 172 | (RefSeq) intraflagellar transport protein osm-1-like
Px000725	K02875|2.0896e-97|pxy:105397261|K02875 large subunit ribosomal protein L14e | (RefSeq) 60S ribosomal protein L14
Px000726	K05860|0|pxy:105397251|K05860 phosphatidylinositol phospholipase C, epsilon [EC:3.1.4.11] | (RefSeq) 1-phosphatidylinositol 4,5-bisphosphate phosphodiesterase epsilon-1-like
Px000728	K20463|0|pxy:105389734|K20463 oxysterol-binding protein-related protein 3/6/7 | (RefSeq) uncharacterized LOC105389734
Px000735	K11789|5.68627e-146|pxy:105397278|K11789 HIV-1 Vpr-binding protein | (RefSeq) protein VPRBP-like
Px000736	K09100|0|pxy:105397277|K09100 single-minded | (RefSeq) single-minded homolog 1-like
Px000738	K05122|0|pxy:105397130|K05122 receptor tyrosine kinase-like orphan receptor 1 [EC:2.7.10.1] | (RefSeq) tyrosine-protein kinase transmembrane receptor Ror-like
Px000744	K19404|0|pxy:105383735|K19404 phosphatidic acid-selective&#160;phospholipase A1 [EC:3.1.1.-] | (RefSeq) lipase member H-A-like
Px000747	K03164|0|pxy:105383739|K03164 DNA topoisomerase II [EC:5.99.1.3] | (RefSeq) DNA topoisomerase 2
Px000751	K08740|0|pxy:105383767|K08740 DNA mismatch repair protein MSH4 | (RefSeq) mutS protein homolog 4-like
Px000752	K12856|0|pxy:105383744|K12856 pre-mRNA-processing factor 8 | (RefSeq) pre-mRNA-processing-splicing factor 8
Px000760	K12311|0|pxy:105390371|K12311 lysosomal alpha-mannosidase [EC:3.2.1.24] | (RefSeq) lysosomal alpha-mannosidase-like
Px000763	K11262|0|pxy:105383774|K11262 acetyl-CoA carboxylase / biotin carboxylase 1 [EC:6.4.1.2 6.3.4.14] | (RefSeq) acetyl-CoA carboxylase 1-like
Px000764	K11262|0|pxy:105383774|K11262 acetyl-CoA carboxylase / biotin carboxylase 1 [EC:6.4.1.2 6.3.4.14] | (RefSeq) acetyl-CoA carboxylase 1-like
Px000765	K11262|0|bmor:101738903|K11262 acetyl-CoA carboxylase / biotin carboxylase 1 [EC:6.4.1.2 6.3.4.14] | (RefSeq) acetyl-CoA carboxylase
Px000782	K10413|0|pxy:105386059|K10413 dynein heavy chain 1, cytosolic | (RefSeq) dynein heavy chain, cytoplasmic
Px000783	K01590|0|pxy:105397280|K01590 histidine decarboxylase [EC:4.1.1.22] | (RefSeq) histidine decarboxylase-like
Px000788	K02156|0|pxy:105397264|K02156 aubergine | (RefSeq) protein aubergine-like
Px000789	K10448|0|pxy:105397268|K10448 kelch-like protein 10 | (RefSeq) kelch-like protein 10
Px000790	K00799|1.1346e-116|pxy:105397169|K00799 glutathione S-transferase [EC:2.5.1.18] | (RefSeq) glutathione S-transferase 1-1
Px000799	K17338|0|pxy:105388865|K17338 receptor expression-enhancing protein 1/2/3/4 | (RefSeq) receptor expression-enhancing protein 1
Px011625	K11668|0|pxy:105393630|K11668 INO80 complex subunit D | (RefSeq) uncharacterized LOC105393630
Px011626	K17491|0|pxy:105393631|K17491 protein phosphatase 4 regulatory subunit 3 | (RefSeq) serine/threonine-protein phosphatase 4 regulatory subunit 3
Px011636	K01952|0|pxy:105393606|K01952 phosphoribosylformylglycinamidine synthase [EC:6.3.5.3] | (RefSeq) phosphoribosylformylglycinamidine synthase
Px011639	K11348|0|pxy:105393549|K11348 bromodomain and PHD finger-containing protein 1 | (RefSeq) peregrin-like
Px011640	K00289|0|pxy:105393550|K00289 formyltetrahydrofolate dehydrogenase [EC:1.5.1.6] | (RefSeq) cytosolic 10-formyltetrahydrofolate dehydrogenase-like
Px011654	K09320|8.72616e-163|pxy:105393571|K09320 homeobox even-skipped homolog protein | (RefSeq) segmentation protein even-skipped
Px011678	K04659|0|pxy:105380371|K04659 thrombospondin 2/3/4/5 | (RefSeq) cartilage oligomeric matrix protein
Px011686	K01934|4.53834e-142|pxy:105392008|K01934 5-formyltetrahydrofolate cyclo-ligase [EC:6.3.3.2] | (RefSeq) 5-formyltetrahydrofolate cyclo-ligase-like
Px011689	K19995|0|pxy:105393723|K19995 secretory carrier-associated membrane protein | (RefSeq) secretory carrier-associated membrane protein 1
Px011694	K08654|0|pxy:105393727|K08654 proprotein convertase subtilisin/kexin type 5 [EC:3.4.21.-] | (RefSeq) furin-like protease 2
Px011704	K04431|0|pxy:105393710|K04431 mitogen-activated protein kinase kinase 7 [EC:2.7.12.2] | (RefSeq) dual specificity mitogen-activated protein kinase kinase 7-like
Px011706	K01587|0|pxy:105393713|K01587 phosphoribosylaminoimidazole carboxylase / phosphoribosylaminoimidazole-succinocarboxamide synthase [EC:4.1.1.21 6.3.2.6] | (RefSeq) multifunctional protein ADE2
Px011709	K01262|0|pxy:105393715|K01262 Xaa-Pro aminopeptidase [EC:3.4.11.9] | (RefSeq) probable Xaa-Pro aminopeptidase 3
Px011713	K00665|4.8408e-98|pxy:105393722|K00665 fatty acid synthase, animal type [EC:2.3.1.85] | (RefSeq) fatty acid synthase-like
Px011715	K18083|0|pxy:105384814|K18083 myotubularin-related protein 6/7/8 [EC:3.1.3.64 3.1.3.95] | (RefSeq) myotubularin-related protein 6-like
Px011721	K14573|0|pxy:105398189|K14573 nucleolar protein 4 | (RefSeq) RNA-binding protein 28
Px011726	K17341|0|pxy:105398194|K17341 hemicentin | (RefSeq) hemicentin-1-like
Px011734	K12603|1.59649e-174|pxy:105398238|K12603 CCR4-NOT transcription complex subunit 6 [EC:3.1.13.4] | (RefSeq) CCR4-NOT transcription complex subunit 6-like
Px011740	K11831|0|pxy:105398209|K11831 nuclear respiratory factor 1 | (RefSeq) DNA-binding protein Ewg
Px011749	K13170|0|pxy:105398241|K13170 splicing factor, arginine/serine-rich 18 | (RefSeq) arginine/serine-rich protein PNISR
Px011752	K08471|0|pxy:105398244|K08471 gustatory receptor | (RefSeq) gustatory and odorant receptor 22
Px011770	K17887|0|pxy:105398250|K17887 sorting nexin-25 | (RefSeq) sorting nexin-25-like
Px011771	K03243|0|pxy:105398230|K03243 translation initiation factor 5B | (RefSeq) eukaryotic translation initiation factor 5B-like
Px011774	K16506|0|pxy:105398253|K16506 protocadherin Fat 1/2/3 | (RefSeq) fat-like cadherin-related tumor suppressor homolog
Px011778	K10751|0|pxy:105393493|K10751 chromatin assembly factor 1 subunit B | (RefSeq) chromatin assembly factor 1 subunit B
Px011781	K12861|5.98732e-170|pxy:105393496|K12861 pre-mRNA-splicing factor SPF27 | (RefSeq) pre-mRNA-splicing factor SPF27
Px011783	K11979|0|pxy:105393499|K11979 E3 ubiquitin-protein ligase UBR7 [EC:2.3.2.27] | (RefSeq) putative E3 ubiquitin-protein ligase UBR7
Px011784	K09385|5.69537e-104|pxy:105393501|K09385 forkhead box protein G | (RefSeq) fork head domain transcription factor slp2-like
Px011806	K09083|4.92447e-65|pxy:105393237|K09083 atonal protein 1/7 | (RefSeq) protein atonal-like
Px011810	K02184|0|pxy:105393246|K02184 formin 2 | (RefSeq) protein cappuccino-like
Px011822	K01128|4.00881e-119|pxy:105392130|K01128 sphingomyelin phosphodiesterase acid-like 3 [EC:3.1.4.-] | (RefSeq) acid sphingomyelinase-like phosphodiesterase 3a
Px011824	K04239|3.74196e-159|pxy:105392195|K04239 hypocretin (orexin) receptor 2 | (RefSeq) orexin receptor type 2-like
Px011826	K04196|0|pxy:105381922|K04196 cholecystokinin-like receptor | (RefSeq) cholecystokinin receptor-like
Px011830	K02324|0|pxy:105393752|K02324 DNA polymerase epsilon subunit 1 [EC:2.7.7.7] | (RefSeq) DNA polymerase epsilon catalytic subunit A-like
Px011831	K11802|4.55387e-120|pxy:105391635|K11802 WD repeat-containing protein 32 | (RefSeq) DDB1- and CUL4-associated factor 10-like
Px011834	K12829|0|pxy:105393754|K12829 splicing factor 3B subunit 2 | (RefSeq) splicing factor 3B subunit 2-like
Px011841	K21108|0|pxy:105389863|K21108 blood vessel epicardial substance | (RefSeq) blood vessel epicardial substance-like
Px011842	K14951|0|pxy:105389847|K14951 cation-transporting ATPase 13A3/4/5 [EC:3.6.3.-] | (RefSeq) probable cation-transporting ATPase 13A3
Px011858	K02943|4.52094e-27|pxy:105389856|K02943 large subunit ribosomal protein LP2 | (RefSeq) 60S acidic ribosomal protein P2-like
Px011863	K14309|0|pxy:105393755|K14309 nuclear pore complex protein Nup93 | (RefSeq) nuclear pore complex protein Nup93-like
Px011864	K14309|0|pxy:105393755|K14309 nuclear pore complex protein Nup93 | (RefSeq) nuclear pore complex protein Nup93-like
Px011865	K14327|0|pxy:105393769|K14327 regulator of nonsense transcripts 2 | (RefSeq) regulator of nonsense transcripts 2
Px011871	K18270|0|pxy:105393763|K18270 Rab3 GTPase-activating protein catalytic subunit | (RefSeq) rab3 GTPase-activating protein catalytic subunit
Px011882	K06271|0|nvi:100123995|K06271 talin | (RefSeq) talin-2
Px011883	K06271|6.25163e-163|pxy:105393778|K06271 talin | (RefSeq) talin-1-like
Px011885	K00602|0|pxy:105393884|K00602 phosphoribosylaminoimidazolecarboxamide formyltransferase / IMP cyclohydrolase [EC:2.1.2.3 3.5.4.10] | (RefSeq) bifunctional purine biosynthesis protein PURH-like
Px011887	K01312|2.46229e-139|pxy:105393886|K01312 trypsin [EC:3.4.21.4] | (RefSeq) trypsin, alkaline C-like
Px011891	K04526|1.39753e-68|pxy:105393888|K04526 insulin | (RefSeq) bombyxin A-7-like
Px011896	K12571|0|pxy:105393784|K12571 PAB-dependent poly(A)-specific ribonuclease subunit 2 [EC:3.1.13.4] | (RefSeq) PAB-dependent poly(A)-specific ribonuclease subunit PAN2
Px011903	K04225|0|pxy:105398778|K04225 tachykinin-like receptor | (RefSeq) tachykinin-like peptides receptor 99D
Px011906	K10415|0|pxy:105392687|K10415 dynein intermediate chain, cytosolic | (RefSeq) cytoplasmic dynein 1 intermediate chain-like
Px011910	K07374|0|pxy:105383092|K07374 tubulin alpha | (RefSeq) tubulin alpha-3 chain-like
Px011911	K20031|0|pxy:105383064|K20031 palmitoyltransferase ZDHHC6 [EC:2.3.1.225] | (RefSeq) palmitoyltransferase ZDHHC6
Px011927	K03909|1.30237e-115|pxy:105383075|K03909 tissue factor pathway inhibitor | (RefSeq) carboxypeptidase inhibitor SmCI-like
Px011934	K14408|3.20354e-180|pxy:105383107|K14408 cleavage stimulation factor subunit 3 | (RefSeq) protein suppressor of forked-like
Px011936	K20030|8.23253e-100|pxy:105397566|K20030 palmitoyltransferase ZDHHC5/8 [EC:2.3.1.225] | (RefSeq) palmitoyltransferase ZDHHC5-like
Px011951	K20299|4.20833e-151|pxy:105384291|K20299 vacuolar protein sorting-associated protein 53 | (RefSeq) vacuolar protein sorting-associated protein 53 homolog
Px011953	K17458|1.05757e-79|pxy:105393798|K17458 protein phosphatase 1 regulatory subunit 16A | (RefSeq) protein phosphatase 1 regulatory subunit 16A
Px011954	K12040|0|pxy:105393790|K12040 solute carrier family 9 (sodium/hydrogen exchanger), member 3 | (RefSeq) sodium/hydrogen exchanger 3
Px011961	K04559|0|pxy:105393804|K04559 huntingtin interacting protein 1 | (RefSeq) huntingtin-interacting protein 1-related protein-like
Px011968	K16196|0|pxy:105395510|K16196 eukaryotic translation initiation factor 2-alpha kinase 4 [EC:2.7.11.1] | (RefSeq) eukaryotic translation initiation factor 2-alpha kinase 4-like
Px011971	K13216|0|pxy:105393873|K13216 nuclear inhibitor of protein phosphatase 1 [EC:3.1.4.-] | (RefSeq) nuclear inhibitor of protein phosphatase 1
Px011989	K13129|4.40405e-151|pxy:105393911|K13129 survival motor neuron protein | (RefSeq) survival motor neuron protein
Px011993	K18405|0|pxy:105393831|K18405 tudor domain-containing protein 1/4/6/7 | (RefSeq) tudor domain-containing protein 5-like
Px012013	K04650|0|pxy:105393973|K04650 nuclear receptor co-repressor 1 | (RefSeq) basic helix-loop-helix domain-containing protein KIAA2018-like
Px012015	K12479|0|pxy:105393898|K12479 vacuolar protein sorting-associated protein 45 | (RefSeq) vacuolar protein sorting-associated protein 45-like
Px012019	K11968|7.6144e-113|bmor:101741924|K11968 ariadne-1 [EC:2.3.2.27] | (RefSeq) protein ariadne-1
Px012035	K16680|0|pxy:105383285|K16680 echinoid | (RefSeq) hemicentin-1
Px012044	K00666|0|pxy:105383254|K00666 fatty-acyl-CoA synthase [EC:6.2.1.-] | (RefSeq) acyl-CoA synthetase family member 2, mitochondrial
Px012056	K17964|0|pxy:105383266|K17964 leucine-rich PPR motif-containing protein, mitochondrial | (RefSeq) leucine-rich PPR motif-containing protein, mitochondrial
Px012057	K00025|0|pxy:105383268|K00025 malate dehydrogenase [EC:1.1.1.37] | (RefSeq) malate dehydrogenase, cytoplasmic
Px012073	K11593|0|pxy:105384726|K11593 eukaryotic translation initiation factor 2C | (RefSeq) protein argonaute-2-like
Px012074	K01512|4.10518e-73|pxy:105383282|K01512 acylphosphatase [EC:3.6.1.7] | (RefSeq) acylphosphatase-2
Px012077	K05463|1.86825e-152|pxy:105393865|K05463 ephrin-B | (RefSeq) ephrin-A4
Px012080	K18468|0|pxy:105380811|K18468 vacuolar protein sorting-associated protein 35 | (RefSeq) vacuolar protein sorting-associated protein 35
Px012082	K01870|0|pxy:105393869|K01870 isoleucyl-tRNA synthetase [EC:6.1.1.5] | (RefSeq) isoleucine--tRNA ligase, mitochondrial
Px012093	K15196|0|pxy:105390683|K15196 transcription factor IIIB 90 kDa subunit | (RefSeq) transcription factor IIIB 90 kDa subunit-like
Px012094	K10586|0|pxy:105390685|K10586 baculoviral IAP repeat-containing protein 6 (apollon) [EC:2.3.2.23] | (RefSeq) baculoviral IAP repeat-containing protein 6-like
Px012099	K06631|0|pxy:105390690|K06631 polo-like kinase 1 [EC:2.7.11.21] | (RefSeq) serine/threonine-protein kinase polo-like
Px012102	K07525|0|pxy:105383149|K07525 neuronal guanine nucleotide exchange factor | (RefSeq) uncharacterized LOC105383149
Px012107	K15688|3.74831e-49|pxy:105392164|K15688 E3 ubiquitin-protein ligase MUL1 [EC:2.3.2.27] | (RefSeq) mitochondrial ubiquitin ligase activator of nfkb 1-A-like
Px012108	K12818|0|pxy:105392163|K12818 ATP-dependent RNA helicase DHX8/PRP22 [EC:3.6.4.13] | (RefSeq) ATP-dependent RNA helicase DHX8-like
Px012110	K03509|0|pxy:105394040|K03509 DNA polymerase eta [EC:2.7.7.7] | (RefSeq) DNA polymerase eta-like
Px012119	K07912|1.26564e-86|pxy:105393953|K07912 Ras-related protein Rab-24 | (RefSeq) ras-related protein Rab-24-like
Px012135	K03362|0|pxy:105392356|K03362 F-box and WD-40 domain protein 1/11 | (RefSeq) F-box/WD repeat-containing protein 11-like
Px012142	K10523|0|pxy:105392339|K10523 speckle-type POZ protein | (RefSeq) speckle-type POZ protein-like
Px012144	K02332|0|pxy:105392340|K02332 DNA polymerase gamma 1 [EC:2.7.7.7] | (RefSeq) DNA polymerase subunit gamma-1, mitochondrial
Px012146	K05864|0|pxy:105392365|K05864 peptidyl-prolyl isomerase D [EC:5.2.1.8] | (RefSeq) peptidyl-prolyl cis-trans isomerase D-like
Px012147	K16717|0|pxy:105392342|K16717 centrosomal protein CEP97 | (RefSeq) centrosomal protein of 97 kDa
Px012150	K17341|0|pxy:105392367|K17341 hemicentin | (RefSeq) hemicentin-1-like
Px012161	K04676|0|pxy:105393998|K04676 mothers against decapentaplegic homolog 1 | (RefSeq) protein mothers against dpp
Px012162	K09553|0|pxy:105393999|K09553 stress-induced-phosphoprotein 1 | (RefSeq) stress-induced-phosphoprotein 1-like
Px012166	K10408|0|pxy:105394006|K10408 dynein heavy chain, axonemal | (RefSeq) dynein heavy chain 2, axonemal-like
Px012167	K04650|0|pxy:105393973|K04650 nuclear receptor co-repressor 1 | (RefSeq) basic helix-loop-helix domain-containing protein KIAA2018-like
Px012172	K06103|0|pxy:105393978|K06103 calcium/calmodulin-dependent serine protein kinase [EC:2.7.11.1] | (RefSeq) peripheral plasma membrane protein CASK
Px012175	K13114|0|pxy:105393809|K13114 pinin | (RefSeq) pinin-like
Px012180	K05035|0|pxy:105393820|K05035 solute carrier family 6 (neurotransmitter transporter, noradrenalin) member 2 | (RefSeq) sodium-dependent noradrenaline transporter-like
Px012185	K17046|3.30972e-70|pxy:105393823|K17046 protein DEK | (RefSeq) protein DEK-like
Px012187	K14548|0|pxy:105393930|K14548 U3 small nucleolar RNA-associated protein 4 | (RefSeq) cirhin-like
Px012188	K13084|2.02886e-135|pxy:105393931|K13084 phosphatidylinositol-4,5-bisphosphate 4-phosphatase [EC:3.1.3.78] | (RefSeq) type 1 phosphatidylinositol 4,5-bisphosphate 4-phosphatase
Px012191	K01539|7.54945e-180|pxy:105393938|K01539 sodium/potassium-transporting ATPase subunit alpha [EC:3.6.3.9] | (RefSeq) sodium/potassium-transporting ATPase subunit alpha-like
Px012198	K00665|0|pxy:105393935|K00665 fatty acid synthase, animal type [EC:2.3.1.85] | (RefSeq) fatty acid synthase-like
Px012205	K10393|0|pxy:105394101|K10393 kinesin family member 2/24 | (RefSeq) kinesin-like protein Klp10A
Px012209	K14689|0|pxy:105394109|K14689 solute carrier family 30 (zinc transporter), member 2 | (RefSeq) zinc transporter 2-like
Px012211	K05658|0|pxy:105394107|K05658 ATP-binding cassette, subfamily B (MDR/TAP), member 1 [EC:3.6.3.44] | (RefSeq) multidrug resistance protein homolog 49-like
Px012212	K05658|0|pxy:105383438|K05658 ATP-binding cassette, subfamily B (MDR/TAP), member 1 [EC:3.6.3.44] | (RefSeq) multidrug resistance protein homolog 49-like
Px012213	K13201|7.039e-83|pxy:105398142|K13201 nucleolysin TIA-1/TIAR | (RefSeq) nucleolysin TIA-1 isoform p40-like
Px012214	K14832|0|pxy:105398143|K14832 ribosome biogenesis protein MAK21 | (RefSeq) CCAAT/enhancer-binding protein zeta-like
Px012217	K20471|0|pxy:105398066|K20471 coatomer subunit delta | (RefSeq) coatomer subunit delta
Px012220	K16488|3.46172e-176|pxy:105398145|K16488 serologically defined colon cancer antigen 8 | (RefSeq) paramyosin-like
Px012227	K20179|0|pxy:105398153|K20179 vacuolar protein sorting-associated protein 11 | (RefSeq) vacuolar protein sorting-associated protein 11 homolog
Px012228	K01784|3.24536e-48|pxy:105398072|K01784 UDP-glucose 4-epimerase [EC:5.1.3.2] | (RefSeq) UDP-glucose 4-epimerase-like
Px012234	K08892|0|pxy:105398073|K08892 fyn-related kinase [EC:2.7.10.2] | (RefSeq) tyrosine-protein kinase Src42A
Px012235	K13982|0|pxy:105398159|K13982 probable ATP-dependent RNA helicase DDX4 [EC:3.6.4.13] | (RefSeq) ATP-dependent RNA helicase vasa, isoform A
Px012237	K02996|0|pxy:105398076|K02996 small subunit ribosomal protein S9 | (RefSeq) 28S ribosomal protein S9, mitochondrial-like
Px012239	K15289|1.18501e-69|pxy:105398162|K15289 solute carrier family 35, member F5 | (RefSeq) solute carrier family 35 member F5
Px012272	K10593|0|pxy:105398172|K10593 E3 ubiquitin-protein ligase EDD1 [EC:2.3.2.26] | (RefSeq) E3 ubiquitin-protein ligase hyd
Px012275	K00820|0|pxy:105398114|K00820 glucosamine--fructose-6-phosphate aminotransferase (isomerizing) [EC:2.6.1.16] | (RefSeq) glutamine--fructose-6-phosphate aminotransferase [isomerizing] 1-like
Px012281	K16913|0|pxy:105398119|K16913 proline-, glutamic acid- and leucine-rich protein 1 | (RefSeq) proline-, glutamic acid- and leucine-rich protein 1-like
Px012283	K04506|0|pxy:105398123|K04506 E3 ubiquitin-protein ligase SIAH1 [EC:2.3.2.27] | (RefSeq) E3 ubiquitin-protein ligase SIAH1-like
Px012284	K14539|0|pxy:105398124|K14539 large subunit GTPase 1 [EC:3.6.1.-] | (RefSeq) large subunit GTPase 1 homolog
Px012294	K12830|0|pxy:105398133|K12830 splicing factor 3B subunit 3 | (RefSeq) splicing factor 3B subunit 3
Px012303	K06258|0|pxy:105391604|K06258 MFS transporter, VNT family, synaptic vesicle glycoprotein 2 | (RefSeq) synaptic vesicle glycoprotein 2C-like
Px012304	K06101|0|pxy:105391614|K06101 histone-lysine N-methyltransferase ASH1L [EC:2.1.1.43] | (RefSeq) histone-lysine N-methyltransferase ash1
Px012307	K10951|0|pxy:105391615|K10951 solute carrier family 12 (sodium/potassium/chloride transporter), member 2 | (RefSeq) bumetanide-sensitive sodium-(potassium)-chloride cotransporter
Px012309	K00327|0|pxy:105391609|K00327 NADPH-ferrihemoprotein reductase [EC:1.6.2.4] | (RefSeq) NADPH--cytochrome P450 reductase
Px012311	K01104|0|pxy:105391616|K01104 protein-tyrosine phosphatase [EC:3.1.3.48] | (RefSeq) tyrosine-protein phosphatase 69D-like
Px012312	K10595|0|pxy:105398606|K10595 E3 ubiquitin-protein ligase HERC2 [EC:2.3.2.26] | (RefSeq) probable E3 ubiquitin-protein ligase HERC2
Px012318	K17420|0|pxy:105391610|K17420 large subunit ribosomal protein L39 | (RefSeq) 39S ribosomal protein L39, mitochondrial-like
Px012320	K15105|4.82496e-106|pxy:105391625|K15105 solute carrier family 25 (mitochondrial aspartate/glutamate transporter), member 12/13 | (RefSeq) calcium-binding mitochondrial carrier protein Aralar1-like
Px012324	K15837|0|pxy:105394096|K15837 G-protein signaling modulator 2 | (RefSeq) G-protein-signaling modulator 2-like
Px012326	K16302|0|pxy:105387459|K16302 metal transporter CNNM | (RefSeq) metal transporter CNNM4-like
Px012332	K02133|0|pxy:105393541|K02133 F-type H+-transporting ATPase subunit beta [EC:3.6.3.14] | (RefSeq) ATP synthase subunit beta, mitochondrial-like
Px012342	K16743|0|pxy:105393844|K16743 abnormal spindle-like microcephaly-associated protein | (RefSeq) abnormal spindle-like microcephaly-associated protein homolog
Px012343	K19937|6.08932e-163|bmor:101735375|K19937 Rab3 GTPase-activating protein non-catalytic subunit | (RefSeq) rab3 GTPase-activating protein regulatory subunit
Px012347	K17600|0|pxy:105393850|K17600 vacuolar protein sorting-associated protein 54 | (RefSeq) vacuolar protein sorting-associated protein 54
Px012354	K12821|0|pxy:105393858|K12821 pre-mRNA-processing factor 40 | (RefSeq) pre-mRNA-processing factor 40 homolog A
Px012356	K19774|0|pxy:105394151|K19774 homeobox domain-containing protein | (RefSeq) uncharacterized LOC105394151
Px012357	K08488|3.97466e-99|bmor:101742407|K08488 syntaxin 7 | (RefSeq) syntaxin-7
Px012362	K15133|0|pxy:105394055|K15133 mediator of RNA polymerase II transcription subunit 17 | (RefSeq) mediator of RNA polymerase II transcription subunit 17-like
Px012365	K07817|0|pxy:105394059|K07817 receptor-type tyrosine-protein phosphatase N [EC:3.1.3.48] | (RefSeq) receptor-type tyrosine-protein phosphatase N2
Px012366	K08886|0|pxy:105394065|K08886 activated CDC42 kinase 1 [EC:2.7.10.2 2.7.11.1] | (RefSeq) uncharacterized LOC105394065
Px012375	K14034|0|pxy:105394159|K14034 ecdysone receptor | (RefSeq) EcRA; ecdysone receptor
Px012381	K14716|0|pxy:105393921|K14716 solute carrier family 39 (zinc transporter), member 10 | (RefSeq) zinc transporter foi
Px012392	K14296|0|pxy:105394167|K14296 nuclear pore complex protein Nup153 | (RefSeq) nuclear pore complex protein Nup153
Px012395	K05719|0|pxy:105394193|K05719 integrin beta 1 | (RefSeq) integrin beta-PS-like
Px012397	K17935|3.68491e-83|pxy:105394195|K17935 sorting nexin-29 | (RefSeq) sorting nexin-29-like
Px012404	K01183|0|pxy:105394199|K01183 chitinase [EC:3.2.1.14] | (RefSeq) probable chitinase 3
Px012406	K20685|0|pxy:105394191|K20685 guanine nucleotide exchange factor MCF2 | (RefSeq) guanine nucleotide exchange factor DBS-like
Px012412	K14985|0|pxy:105382421|K14985 26-hydroxylase [EC:1.14.-.-] | (RefSeq) cytochrome P450 18a1-like
Px012415	K12822|3.85286e-154|pxy:105382481|K12822 RNA-binding protein 25 | (RefSeq) RNA-binding protein 25-like
Px012423	K03175|1.53271e-148|pxy:105382485|K03175 TNF receptor-associated factor 6 [EC:2.3.2.27] | (RefSeq) TNF receptor-associated factor 6-like
Px012435	K08342|0|pxy:105382433|K08342 cysteine protease ATG4 [EC:3.4.22.-] | (RefSeq) cysteine protease ATG4B
Px012445	K20180|0|pxy:105382444|K20180 vacuolar protein sorting-associated protein 16 | (RefSeq) vacuolar protein sorting-associated protein 16 homolog
Px012448	K06670|0|pxy:105382496|K06670 cohesin complex subunit SCC1 | (RefSeq) double-strand-break repair protein rad21 homolog
Px012449	K02877|2.02148e-109|pxy:105382446|K02877 large subunit ribosomal protein L15e | (RefSeq) 60S ribosomal protein L15
Px012452	K03258|3.85046e-124|pxy:105382498|K03258 translation initiation factor 4B | (RefSeq) eukaryotic translation initiation factor 4B
Px012453	K08889|0|tca:660208|K08889 tyrosine-protein kinase Fer [EC:2.7.10.2] | (RefSeq) tyrosine-protein kinase Fps85D
Px012473	K15026|0|pxy:105382467|K15026 translation initiation factor 2A | (RefSeq) eukaryotic translation initiation factor 2A-like
Px012476	K09237|0|pxy:105382469|K09237 tramtrack | (RefSeq) protein tramtrack, alpha isoform
Px012478	K14607|0|pxy:105382473|K14607 extracellular sulfatase Sulf [EC:3.1.6.-] | (RefSeq) extracellular sulfatase SULF-1 homolog
Px012481	K09391|0|pxy:105382477|K09391 transcription factor E2F7/8 | (RefSeq) transcription factor E2F7-like
Px012487	K17301|0|pxy:105391470|K17301 coatomer subunit beta | (RefSeq) coatomer subunit beta-like
Px012489	K21032|2.80014e-25|aag:AaeL_AAEL006638|K21032 beta-1,4-glucuronyltransferase 1 [EC:2.4.1.-] | (RefSeq) AAEL006638-PA
Px012492	K01875|0|pxy:105391474|K01875 seryl-tRNA synthetase [EC:6.1.1.11] | (RefSeq) serine--tRNA ligase, cytoplasmic-like
Px012506	K14209|0|pxy:105391484|K14209 solute carrier family 36 (proton-coupled amino acid transporter) | (RefSeq) proton-coupled amino acid transporter 1
Px012511	K20630|0|pxy:105394203|K20630 chimaerin | (RefSeq) beta-chimaerin-like
Px012513	K17591|0|pxy:105394220|K17591 RIMS-binding protein 2 | (RefSeq) uncharacterized LOC105394220
Px012520	K04646|0|pxy:105394214|K04646 clathrin heavy chain | (RefSeq) clathrin heavy chain
Px012524	K08789|7.0719e-98|pxy:105394072|K08789 microtubule-associated serine/threonine kinase [EC:2.7.11.1] | (RefSeq) microtubule-associated serine/threonine-protein kinase 3-like
Px012525	K15169|2.35396e-86|pxy:105394075|K15169 mediator of RNA polymerase II transcription subunit 26 | (RefSeq) mediator of RNA polymerase II transcription subunit 26-like
Px012528	K08867|0|pxy:105394071|K08867 WNK lysine deficient protein kinase [EC:2.7.11.1] | (RefSeq) serine/threonine-protein kinase WNK3-like
Px012529	K20128|0|pxy:105393462|K20128 metastasis suppressor protein 1 | (RefSeq) metastasis suppressor protein 1-like
Px012532	K04650|0|pxy:105393973|K04650 nuclear receptor co-repressor 1 | (RefSeq) basic helix-loop-helix domain-containing protein KIAA2018-like
Px012533	K12479|0|pxy:105394131|K12479 vacuolar protein sorting-associated protein 45 | (RefSeq) vacuolar protein sorting-associated protein 45-like
Px012535	K05291|0|pxy:105394133|K05291 phosphatidylinositol glycan, class S | (RefSeq) GPI transamidase component PIG-S-like
Px012536	K14445|0|pxy:105394132|K14445 solute carrier family 13 (sodium-dependent dicarboxylate transporter), member 2/3/5 | (RefSeq) protein I'm not dead yet-like
Px012541	K00772|0|pxy:105394330|K00772 5'-methylthioadenosine phosphorylase [EC:2.4.2.28] | (RefSeq) S-methyl-5'-thioadenosine phosphorylase-like
Px012544	K19672|0|pxy:105394333|K19672 intraflagellar transport protein 140 | (RefSeq) intraflagellar transport protein 140 homolog
Px012550	K08145|0|pxy:105383133|K08145 MFS transporter, SP family, solute carrier family 2 (facilitated glucose transporter), member 8 | (RefSeq) facilitated trehalose transporter Tret1-like
Px012553	K10581|0|pxy:105394239|K10581 ubiquitin-conjugating enzyme E2 O [EC:2.3.2.24] | (RefSeq) E2/E3 hybrid ubiquitin-protein ligase UBE2O-like
Px012558	K11804|0|pxy:105394351|K11804 WD repeat-containing protein 42A | (RefSeq) DDB1- and CUL4-associated factor 8-like
Px012561	K00128|0|pxy:105394353|K00128 aldehyde dehydrogenase (NAD+) [EC:1.2.1.3] | (RefSeq) aldehyde dehydrogenase X, mitochondrial-like
Px012577	K14306|0|pxy:105394366|K14306 nuclear pore complex protein Nup62 | (RefSeq) nuclear pore glycoprotein p62-like
Px012580	K04550|5.66485e-45|pxy:105394372|K04550 low-density lipoprotein receptor-related protein 1 (alpha-2-macroglobulin receptor) | (RefSeq) low-density lipoprotein receptor-related protein 6-like
Px012581	K06115|0|pxy:105394294|K06115 spectrin beta | (RefSeq) spectrin beta chain-like
Px012587	K03033|0|pxy:105394293|K03033 26S proteasome regulatory subunit N3 | (RefSeq) probable 26S proteasome non-ATPase regulatory subunit 3
Px012603	K08838|0|pxy:105397902|K08838 serine/threonine-protein kinase 24/25/MST4 [EC:2.7.11.1] | (RefSeq) serine/threonine-protein kinase 26-like
Px012613	K01357|4.20453e-48|pxy:105397909|K01357 wingless-type MMTV integration site family, member 10 | (RefSeq) protein Wnt-10a
Px012614	K00445|0|pxy:105397939|K00445 wingless-type MMTV integration site family, member 6 | (RefSeq) protein Wnt-6
Px012616	K03209|0|pxy:105397911|K03209 wingless-type MMTV integration site family, member 1 | (RefSeq) protein Wnt-1
Px012623	K09452|1.11929e-130|pxy:105397917|K09452 homeobox protein aristaless-related | (RefSeq) homeobox protein aristaless-like
Px012626	K04575|0|pxy:105397918|K04575 amyotrophic lateral sclerosis 2 protein | (RefSeq) alsin-like
[truncated: 1,624 more rows]

## Sheet: Annotation of DE genes
KEGG analysis of target genes of DE miRNAs
ID	Description	Gene Ratio	Bg Ratio	Enrich factor	p value	q value	Gene ID	Gene number	Contained
ko04392	Hippo signaling pathway -multiple species	0.1429	0.0085	16.71	0.0058	0.058	Px008940;Px016226	2	up
ko00970	Aminoacyl-tRNA biosynthesis	0.1429	0.0118	12.07	0.011	0.058	Px007475;Px008286	2	up
ko00910	Nitrogen metabolism	0.0714	0.0039	18.11	0.054	0.19	Px002493	1	down
ko00512	Mucin type O-Glycan biosynthesis	0.0714	0.0066	10.86	0.089	0.22	Px002006	1	up
ko00534	Glycosaminoglycan biosynthesis - heparan sulfate / heparin	0.0714	0.0079	9.05	0.11	0.22	Px013363	1	up
ko03008	Ribosome biogenesis in eukaryotes	0.0714	0.0171	4.18	0.22	0.34	Px009012	1	up
ko01212	Fatty acid metabolism	0.0714	0.0184	3.88	0.23	0.34	Px013839	1	up
ko04145	Phagosome	0.0714	0.0217	3.29	0.27	0.34	Px003379	1	down
ko04013	MAPK signaling pathway - fly	0.0714	0.027	2.65	0.32	0.34	Px006958	1	up
ko04120	Ubiquitin mediated proteolysis	0.0714	0.0276	2.59	0.33	0.34	Px016576	1	up
ko04142	Lysosome	0.0714	0.0322	2.22	0.37	0.34	Px002146	1	down
ko04141	Protein processing in endoplasmic reticulum	0.0714	0.0342	2.09	0.39	0.34	Px014239	1	up
