# Supplementary material for: Profiling of MicroRNAs in Midguts of Plutella xylostella Provides Novel Insights Into the Bacillus thuringiensis Resistance
Source: Front Genet. 2021 Sep 8;12:739849. doi: 10.3389/fgene.2021.739849 (PMC8455949; doi:10.3389/fgene.2021.739849)
Supplement: Supplementary file 5 [file Data_Sheet_1.ZIP › Figure_7_Source data .xlsx]

## Sheet: Fig.7_A_G88_1
File Name	G88-Midgut-1 20200929						平均值项:Cq	列标签
Created By User	admin						行标签	Novel-210	Novel-237	Novel-240	Novel-25	Novel-274	Novel-288	Novel-48	Novel-97	Pxy-miR-8522	U6	总计
Notes							G88-1	30.4355	28.2213	24.2389	27.2631	28.6676	30.1688	28.3981	28.2786	30.0214	22.1252	27.7819
ID							G88-2	30.4614	28.3508	24.9397	27.4276	28.9833	30.0046	28.1749	28.2566	30.0615	22.4098	27.907
Run Started	09/29/2020 04:01:55 UTC						G88-3	30.2927	28.1032	24.1837	27.0292	28.3568	30.1047	28.0571	27.1146	29.5535	22.3524	27.5148
Run Ended	09/29/2020 05:43:06 UTC						总计	30.3965	28.2251	24.4541	27.24	28.6692	30.0927	28.21	27.8833	29.8788	22.2958	27.7346
Sample Vol	25
Lid Temp	105
Protocol File Name	20130329.prcl						平均值项:Cq	列标签
Plate Setup File Name	G88-Midgut-1 20200929.pltd						行标签	Novel-210	Novel-237	Novel-240	Novel-25	Novel-274	Novel-288	Novel-48	Novel-97	Pxy-miR-8522	U6	总计
Base Serial Number	CT036779						Cry1Ac-1	29.3461	28.3975	26.8591	26.615	27.9145	28.6689	28.2233	29.0435	28.9763	22.2593	27.6303
Optical Head Serial Number	785BR19857						Cry1Ac-2	29.221	28.2984	26.2326	26.2399	27.4956	28.6636	28.1758	28.8409	28.638	22.1302	27.3936
							Cry1Ac-3	29.4126	28.4218	26.3186	26.2787	27.706	29.1383	28.1095	28.704	28.6944	21.9529	27.4737
Well group	All Wells						总计	29.3266	28.3725	26.4701	26.3779	27.7053	28.8236	28.1695	28.8628	28.7695	22.1141	27.4992
Amplification step	3
Melt step	5
							Novel-miR-210	Cry1Ac	Ct	Ct ref.	△	△△	2^△△	△m		Novel-miR-97	Cry1Ac	Ct	Ct ref.	△	△△	2^△△	△m
									29.3461	22.2593	7.08683	-1.01389	2.01935					29.0435	22.2593	6.7842	1.19675	0.436258
Well	Target	Sample	Cq						29.221	22.1302	7.09075	-1.00998	2.01388					28.8409	22.1302	6.7107	1.12324	0.45906
A01	Novel-210	G88-1	30.2717						29.4126	21.9529	7.45979	-0.64094	1.55934					28.704	21.9529	6.75115	1.16369	0.446368
A02	Novel-210	G88-1	30.5174					G88									G88
A03	Novel-210	G88-1	30.5174						30.4355	22.1252	8.31026	0.209534	0.864816	8.10073				28.2786	22.1252	6.15338	0.56592	0.675525	5.58746
A04	Novel-274	G88-1	28.7628						30.4614	22.4098	8.05157	-0.0491524	1.03466	8.10073				28.2566	22.4098	5.84673	0.259277	0.835507	5.58746
A05	Novel-274	G88-1	28.5863						30.2927	22.3524	7.94035	-0.160382	1.11758	8.10073				27.1146	22.3524	4.76226	-0.825197	1.77178	5.58746
A06	Novel-274	G88-1	28.6537
A07	Novel-288	G88-1	30.3998
A08	Novel-288	G88-1	30.0983				Novel-miR-274	Cry1Ac	Ct	Ct ref.	△	△△	2^△△	△m		Novel-miR-25	Cry1Ac	Ct	Ct ref.	△	△△	2^△△	△m
A09	Novel-288	G88-1	30.0083						27.9145	22.2593	5.6552	-0.718225	1.64516					26.615	22.2593	4.35568	-0.588459	1.50364
A10	Novel-48	G88-1	28.439						27.4956	22.1302	5.36535	-1.00807	2.01122					26.2399	22.1302	4.10971	-0.834432	1.78315
A11	Novel-48	G88-1	28.4636						27.706	21.9529	5.75311	-0.62032	1.53722					26.2787	21.9529	4.32583	-0.618303	1.53507
A12	Novel-48	G88-1	28.2916					G88									G88
B01	Novel-210	G88-2	30.5782						28.6676	22.1252	6.54234	0.168916	0.889511	6.37343				27.2631	22.1252	5.13784	0.193703	0.874358	4.94414
B02	Novel-210	G88-2	30.2589						28.9833	22.4098	6.57348	0.200056	0.870517	6.37343				27.4276	22.4098	5.01778	0.0736438	0.950235	4.94414
B03	Novel-210	G88-2	30.5471						28.3568	22.3524	6.00445	-0.368973	1.29143	6.37343				27.0292	22.3524	4.67679	-0.267347	1.20359	4.94414
B04	Novel-274	G88-2	29.2022
B05	Novel-274	G88-2	28.7295
B06	Novel-274	G88-2	29.0183				Novel-miR-288	Cry1Ac	Ct	Ct ref.	△	△△	2^△△	△m		Pxy-miR-8522	Cry1Ac	Ct	Ct ref.	△	△△	2^△△	△m
B07	Novel-288	G88-2	30.0259						28.6689	22.2593	6.40957	-1.38731	2.6159					28.9763	22.2593	6.71698	-0.866025	1.82263
B08	Novel-288	G88-2	29.8479						28.6636	22.1302	6.5334	-1.26348	2.40074					28.638	22.1302	6.50779	-1.07522	2.10704
B09	Novel-288	G88-2	30.14						29.1383	21.9529	7.18545	-0.611429	1.52777					28.6944	21.9529	6.7415	-0.841504	1.79192
B10	Novel-48	G88-2	28.1681					G88									G88
B11	Novel-48	G88-2	28.1797						30.1688	22.1252	8.04358	0.246705	0.842819	7.79688				30.0214	22.1252	7.8962	0.313194	0.804858	7.583
B12	Novel-48	G88-2	28.177						30.0046	22.4098	7.59478	-0.202095	1.15037	7.79688				30.0615	22.4098	7.65166	0.068661	0.953523	7.583
C01	Novel-210	G88-3	30.0744						30.1047	22.3524	7.75227	-0.0446101	1.0314	7.79688				29.5535	22.3524	7.20115	-0.381855	1.30302	7.583
C02	Novel-210	G88-3	30.067
C03	Novel-210	G88-3	30.7368
C04	Novel-274	G88-3	28.4938				Novel-miR-48	Cry1Ac	Ct	Ct ref.	△	△△	2^△△	△m		Novel-miR-237	Cry1Ac	Ct	Ct ref.	△	△△	2^△△	△m
C05	Novel-274	G88-3	28.1396						28.2233	22.2593	5.96401	0.0497829	0.966082					28.3975	22.2593	6.13818	0.208905	0.865194
C06	Novel-274	G88-3	28.4371						28.1758	22.1302	6.04556	0.131331	0.912989					28.2984	22.1302	6.16813	0.238851	0.84742
C07	Novel-288	G88-3	30.1332						28.1095	21.9529	6.15661	0.242387	0.845346					28.4218	21.9529	6.4689	0.539617	0.687953
C08	Novel-288	G88-3	30.0347					G88									G88
C09	Novel-288	G88-3	30.1461						28.3981	22.1252	6.27284	0.358618	0.779912	5.91422				28.2213	22.1252	6.0961	0.166817	0.890806	5.92928
C10	Novel-48	G88-3	28.0099						28.1749	22.4098	5.76509	-0.149131	1.1089	5.91422				28.3508	22.4098	5.94096	0.0116853	0.991933	5.92928
C11	Novel-48	G88-3	28.0885						28.0571	22.3524	5.70474	-0.209486	1.15628	5.91422				28.1032	22.3524	5.75078	-0.178502	1.13171	5.92928
C12	Novel-48	G88-3	28.073
D01	Novel-240	G88-1	24.2768
D02	Novel-240	G88-1	24.2269				Novel-miR-240	Cry1Ac	Ct	Ct ref.	△	△△	2^△△	△m
D03	Novel-240	G88-1	24.213						26.8591	22.2593	4.59982	2.44152	0.18409
D04	Novel-97	G88-1	28.1594						26.2326	22.1302	4.10235	1.94405	0.259886
D05	Novel-97	G88-1	28.3691						26.3186	21.9529	4.3657	2.2074	0.216524
D06	Novel-97	G88-1	28.3074					G88
D07	Novel-25	G88-1	27.3187						24.2389	22.1252	2.11366	-0.0446432	1.03143	2.1583
D08	Novel-25	G88-1	27.1742						24.9397	22.4098	2.52991	0.371614	0.772917	2.1583
D09	Novel-25	G88-1	27.2964						24.1837	22.3524	1.83133	-0.326971	1.25438	2.1583
D10	Pxy-miR-8522	G88-1	29.9248
D11	Pxy-miR-8522	G88-1	29.935
D12	Pxy-miR-8522	G88-1	30.2044
E01	Novel-240	G88-2	24.9331
E02	Novel-240	G88-2	25.0892
E03	Novel-240	G88-2	24.7969
E04	Novel-97	G88-2	28.2353
E05	Novel-97	G88-2	28.2548
E06	Novel-97	G88-2	28.2796
E07	Novel-25	G88-2	27.4738
E08	Novel-25	G88-2	27.3967
E09	Novel-25	G88-2	27.4123
E10	Pxy-miR-8522	G88-2	30.1034
E11	Pxy-miR-8522	G88-2	30.0824
E12	Pxy-miR-8522	G88-2	29.9988
F01	Novel-240	G88-3	24.1442
F02	Novel-240	G88-3	24.2231
F03	Novel-240	G88-3	24.1839
F04	Novel-97	G88-3	27.0796
F05	Novel-97	G88-3	27.1802
F06	Novel-97	G88-3	27.0841
F07	Novel-25	G88-3	26.8474
F08	Novel-25	G88-3	27.1254
F09	Novel-25	G88-3	27.1147
F10	Pxy-miR-8522	G88-3	29.621
F11	Pxy-miR-8522	G88-3	29.5459
F12	Pxy-miR-8522	G88-3	29.4937
G01	Novel-237	G88-1	28.309
G02	Novel-237	G88-1	28.1856
G03	Novel-237	G88-1	28.1694
G04	Novel-237	G88-3	28.0915
G05	Novel-237	G88-3	28.1544
G06	Novel-237	G88-3	28.0636
G07	U6	G88-2	22.4853
G08	U6	G88-2	22.3793
G09	U6	G88-2	22.3649
H01	Novel-237	G88-2	28.3117
H02	Novel-237	G88-2	28.4562
H03	Novel-237	G88-2	28.2845
H04	U6	G88-1	22.1169
H05	U6	G88-1	22.1201
H06	U6	G88-1	22.1387
H07	U6	G88-3	22.3291
H08	U6	G88-3	22.315
H09	U6	G88-3	22.4131

## Sheet: Fig.7_A_Cry1Ac_1
File Name	Cry1Ac-Midgut-1 20200929						平均值项:Cq	列标签
Created By User	admin						行标签	Novel-210	Novel-237	Novel-240	Novel-25	Novel-274	Novel-288	Novel-48	Novel-97	Pxy-miR-8522	U6	总计
Notes							Cry1Ac-1	29.3461	28.3975	26.8591	26.615	27.9145	28.6689	28.2233	29.0435	28.9763	22.2593	27.6303
ID							Cry1Ac-2	29.221	28.2984	26.2326	26.2399	27.4956	28.6636	28.1758	28.8409	28.638	22.1302	27.3936
Run Started	09/29/2020 07:07:47 UTC						Cry1Ac-3	29.4126	28.4218	26.3186	26.2787	27.706	29.1383	28.1095	28.704	28.6944	21.9529	27.4737
Run Ended	09/29/2020 08:48:32 UTC						总计	29.3266	28.3725	26.4701	26.3779	27.7053	28.8236	28.1695	28.8628	28.7695	22.1141	27.4992
Sample Vol	25
Lid Temp	105
Protocol File Name	20130329.prcl
Plate Setup File Name	G88-Midgut-1 20200929.pltd
Base Serial Number	CT036779
Optical Head Serial Number	785BR19857
Well group	All Wells
Amplification step	3
Melt step	5
Well	Target	Sample	Cq
A01	Novel-210	Cry1Ac-1	29.3326
A02	Novel-210	Cry1Ac-1	29.5148
A03	Novel-210	Cry1Ac-1	29.191
A04	Novel-274	Cry1Ac-1	27.8289
A05	Novel-274	Cry1Ac-1	28.0012
A06	Novel-274	Cry1Ac-1	27.9134
A07	Novel-288	Cry1Ac-1	28.7417
A08	Novel-288	Cry1Ac-1	28.5896
A09	Novel-288	Cry1Ac-1	28.6752
A10	Novel-48	Cry1Ac-1	28.3615
A11	Novel-48	Cry1Ac-1	28.1665
A12	Novel-48	Cry1Ac-1	28.1419
B01	Novel-210	Cry1Ac-2	29.3374
B02	Novel-210	Cry1Ac-2	29.206
B03	Novel-210	Cry1Ac-2	29.1196
B04	Novel-274	Cry1Ac-2	27.5682
B05	Novel-274	Cry1Ac-2	27.4905
B06	Novel-274	Cry1Ac-2	27.4281
B07	Novel-288	Cry1Ac-2	28.5923
B08	Novel-288	Cry1Ac-2	28.6707
B09	Novel-288	Cry1Ac-2	28.7279
B10	Novel-48	Cry1Ac-2	28.2748
B11	Novel-48	Cry1Ac-2	28.111
B12	Novel-48	Cry1Ac-2	28.1415
C01	Novel-210	Cry1Ac-3	29.3971
C02	Novel-210	Cry1Ac-3	29.3339
C03	Novel-210	Cry1Ac-3	29.507
C04	Novel-274	Cry1Ac-3	27.6479
C05	Novel-274	Cry1Ac-3	27.7305
C06	Novel-274	Cry1Ac-3	27.7396
C07	Novel-288	Cry1Ac-3	29.2139
C08	Novel-288	Cry1Ac-3	29.0607
C09	Novel-288	Cry1Ac-3	29.1404
C10	Novel-48	Cry1Ac-3	28.2255
C11	Novel-48	Cry1Ac-3	28.0115
C12	Novel-48	Cry1Ac-3	28.0914
D01	Novel-240	Cry1Ac-1	26.947
D02	Novel-240	Cry1Ac-1	26.7724
D03	Novel-240	Cry1Ac-1	26.858
D04	Novel-97	Cry1Ac-1	29.109
D05	Novel-97	Cry1Ac-1	29.0478
D06	Novel-97	Cry1Ac-1	28.9737
D07	Novel-25	Cry1Ac-1	26.6533
D08	Novel-25	Cry1Ac-1	26.5769
D09	Novel-25	Cry1Ac-1	26.6147
D10	Pxy-miR-8522	Cry1Ac-1	29.1728
D11	Pxy-miR-8522	Cry1Ac-1	28.987
D12	Pxy-miR-8522	Cry1Ac-1	28.769
E01	Novel-240	Cry1Ac-2	26.2964
E02	Novel-240	Cry1Ac-2	26.2231
E03	Novel-240	Cry1Ac-2	26.1782
E04	Novel-97	Cry1Ac-2	28.7377
E05	Novel-97	Cry1Ac-2	28.845
E06	Novel-97	Cry1Ac-2	28.9401
E07	Novel-25	Cry1Ac-2	26.2726
E08	Novel-25	Cry1Ac-2	26.1458
E09	Novel-25	Cry1Ac-2	26.3014
E10	Pxy-miR-8522	Cry1Ac-2	28.637
E11	Pxy-miR-8522	Cry1Ac-2	28.7354
E12	Pxy-miR-8522	Cry1Ac-2	28.5417
F01	Novel-240	Cry1Ac-3	26.2341
F02	Novel-240	Cry1Ac-3	26.4347
F03	Novel-240	Cry1Ac-3	26.2869
F04	Novel-97	Cry1Ac-3	29.1075
F05	Novel-97	Cry1Ac-3	28.4562
F06	Novel-97	Cry1Ac-3	28.5483
F07	Novel-25	Cry1Ac-3	26.36
F08	Novel-25	Cry1Ac-3	26.232
F09	Novel-25	Cry1Ac-3	26.2441
F10	Pxy-miR-8522	Cry1Ac-3	28.7212
F11	Pxy-miR-8522	Cry1Ac-3	28.671
F12	Pxy-miR-8522	Cry1Ac-3	28.6909
G01	Novel-237	Cry1Ac-1	28.5416
G02	Novel-237	Cry1Ac-1	28.3567
G03	Novel-237	Cry1Ac-1	28.2942
G04	Novel-237	Cry1Ac-3	28.372
G05	Novel-237	Cry1Ac-3	28.4155
G06	Novel-237	Cry1Ac-3	28.4778
G07	U6	Cry1Ac-2	22.1561
G08	U6	Cry1Ac-2	22.0935
G09	U6	Cry1Ac-2	22.1411
H01	Novel-237	Cry1Ac-2	28.347
H02	Novel-237	Cry1Ac-2	28.2676
H03	Novel-237	Cry1Ac-2	28.2805
H04	U6	Cry1Ac-1	22.2806
H05	U6	Cry1Ac-1	22.2644
H06	U6	Cry1Ac-1	22.2328
H07	U6	Cry1Ac-3	21.998
H08	U6	Cry1Ac-3	21.912
H09	U6	Cry1Ac-3	21.9486

## Sheet: Fig.7_A_G88 Cry1Ac_2
File Name	G88&Cry1Ac-midgut 20200930						平均值项:Cq	列标签
Created By User	admin						行标签	novel-116	novel-225	novel-270	U6	总计
Notes							Cry-1	28.2881	27.9421	29.1963	22.5312	26.9894
ID							Cry-2	28.3521	27.9421	29.1093	22.4119	26.9538
Run Started	09/30/2020 15:38:50 UTC						Cry-3	28.494	27.9925	29.1089	22.3519	26.9868
Run Ended	09/30/2020 17:19:53 UTC						G88-1	27.1945	27.363	26.9112	21.954	25.8557
Sample Vol	25						G88-2	27.0882	27.093	26.8761	22.2969	25.8386
Lid Temp	105						G88-3	27.2317	26.7537	26.2225	22.2645	25.6181
Protocol File Name	20130329.prcl						总计	27.7748	27.5144	27.9041	22.3018	26.3737
Plate Setup File Name	G88&Cry1Ac-midgut 20200930.pltd
Base Serial Number	CT036779
Optical Head Serial Number	785BR19857						Novel-miR-225	Cry1Ac	Ct	Ct ref.	△	△△	2^△△	△m
									27.9421	22.5312	5.41092	0.51286	0.700832
Well group	All Wells								27.9421	22.4119	5.53012	0.632067	0.645251
Amplification step	3								27.9925	22.3519	5.64062	0.742567	0.597675
Melt step	5							G88
									27.363	21.954	5.40899	0.510931	0.70177	4.89806
									27.093	22.2969	4.79607	-0.101985	1.07325	4.89806
Well	Target	Sample	Cq						26.7537	22.2645	4.48911	-0.408946	1.32772	4.89806
A01	novel-116	G88-1	27.203
A02	novel-116	G88-1	27.1795
A03	novel-116	G88-1	27.2012				Novel-miR-270	Cry1Ac	Ct	Ct ref.	△	△△	2^△△	△m
A04	novel-225	G88-1	27.6029						29.1963	22.5312	6.66512	2.16703	0.222668
A05	novel-225	G88-1	27.1698						29.1093	22.4119	6.69736	2.19927	0.217747
A06	novel-225	G88-1	27.3164						29.1089	22.3519	6.75707	2.25898	0.208919
A07	novel-270	G88-1	26.7809					G88
A08	novel-270	G88-1	26.9231						26.9112	21.954	4.95717	0.459083	0.727449	4.49808
A09	novel-270	G88-1	27.0297						26.8761	22.2969	4.57916	0.0810712	0.945355	4.49808
B01	novel-116	G88-2	27.0375						26.2225	22.2645	3.95793	-0.540154	1.45413	4.49808
B02	novel-116	G88-2	27.1648
B03	novel-116	G88-2	27.0624
B04	novel-225	G88-2	27.1118				Novel-miR-116	Cry1Ac	Ct	Ct ref.	△	△△	2^△△	△m
B05	novel-225	G88-2	26.9882						28.2881	22.5312	5.75688	0.757212	0.591638
B06	novel-225	G88-2	27.1791						28.3521	22.4119	5.94014	0.940471	0.521063
B07	novel-270	G88-2	26.7229						28.494	22.3519	6.14215	1.14249	0.452977
B08	novel-270	G88-2	26.9109					G88
B09	novel-270	G88-2	26.9945						27.1945	21.954	5.24049	0.240829	0.846259	4.99966
C01	novel-116	G88-3	27.1803						27.0882	22.2969	4.7913	-0.208362	1.15538	4.99966
C02	novel-116	G88-3	27.3025						27.2317	22.2645	4.9672	-0.0324674	1.02276	4.99966
C03	novel-116	G88-3	27.2124
C04	novel-225	G88-3	26.7815
C05	novel-225	G88-3	26.4657
C06	novel-225	G88-3	27.0137
C07	novel-270	G88-3	26.2766
C08	novel-270	G88-3	26.2665
C09	novel-270	G88-3	26.1244
D01	novel-116	Cry-1	28.2841
D02	novel-116	Cry-1	28.3675
D03	novel-116	Cry-1	28.2127
D04	novel-225	Cry-1	28.003
D05	novel-225	Cry-1	27.9371
D06	novel-225	Cry-1	27.8863
D07	novel-270	Cry-1	29.2332
D08	novel-270	Cry-1	29.0781
D09	novel-270	Cry-1	29.2777
E01	novel-116	Cry-2	28.4333
E02	novel-116	Cry-2	28.2527
E03	novel-116	Cry-2	28.3702
E04	novel-225	Cry-2	28.1408
E05	novel-225	Cry-2	27.8282
E06	novel-225	Cry-2	27.8572
E07	novel-270	Cry-2	29.1246
E08	novel-270	Cry-2	29.0896
E09	novel-270	Cry-2	29.1137
F01	novel-116	Cry-3	28.5858
F02	novel-116	Cry-3	28.4276
F03	novel-116	Cry-3	28.4686
F04	novel-225	Cry-3	28.1535
F05	novel-225	Cry-3	27.8942
F06	novel-225	Cry-3	27.9298
F07	novel-270	Cry-3	29.1188
F08	novel-270	Cry-3	29.2734
F09	novel-270	Cry-3	28.9346
G01	U6	G88-1	22.1563
G02	U6	G88-1	21.908
G03	U6	G88-1	21.7979
G04	U6	G88-3	22.2943
G05	U6	G88-3	22.0649
G06	U6	G88-3	22.4345
G07	U6	Cry-2	22.5884
G08	U6	Cry-2	22.437
G09	U6	Cry-2	22.2104
H01	U6	G88-2	22.2603
H02	U6	G88-2	22.2385
H03	U6	G88-2	22.392
H04	U6	Cry-1	22.7095
H05	U6	Cry-1	22.3778
H06	U6	Cry-1	22.5064
H07	U6	Cry-3	22.4347
H08	U6	Cry-3	22.2492
H09	U6	Cry-3	22.3716

## Sheet: Fig.7_B_Illumina sequencing
Up-/-down regulated miRNAs based on Illumina sequencing
#ID	S01_Count	S02_Count	S03_Count	S04_Count	S05_Count	S06_Count	S01_TPM	S02_TPM	S03_TPM	S04_TPM	S05_TPM	S06_TPM	Pvalue	FDR	log2FC	regulated
pxy-miR-8522	13	86	52	6	5	3	231.263	262.082	277.076	26.9579	24.3006	24.01	9.83e-08	7.16e-06	-2.79547	down
novel_miR_116	15	75	47	10	7	9	266.842	228.56	250.434	44.9299	34.0209	72.03	6.01e-05	0.00202108	-1.95701	down
novel_miR_118	2	89	15	0	0	0	35.579	271.224	79.9258	0	0	0	1.99e-07	9.68e-06	-3.83241	down
novel_miR_157	0	0	0	21	23	18	0	0	0	94.3528	111.783	144.06	4.75e-08	4.15e-06	3.94876	up
novel_miR_210	0	0	0	21	24	18	0	0	0	94.3528	116.643	144.06	3.92e-08	4.15e-06	3.96856	up
novel_miR_225	8	40	15	1	2	1	142.316	121.898	79.9258	4.49299	9.72025	8.00333	4.17e-05	0.00151841	-2.74968	down
novel_miR_237	8	19	2	0	0	0	142.316	57.9018	10.6568	0	0	0	0.000284874	0.00778062	-2.78689	down
novel_miR_24	2	89	15	0	0	0	35.579	271.224	79.9258	0	0	0	1.99e-07	9.68e-06	-3.83241	down
novel_miR_240	8	49	30	0	1	0	142.316	149.326	159.852	0	4.86013	0	2.71e-08	4.15e-06	-3.85514	down
novel_miR_25	0	57	35	1	0	2	0	173.705	186.494	4.49299	0	16.0067	9.4e-05	0.0027391	-2.80027	down
novel_miR_266	8	40	15	1	2	1	142.316	121.898	79.9258	4.49299	9.72025	8.00333	4.17e-05	0.00151841	-2.74968	down
novel_miR_270	8	47	34	4	3	4	142.316	143.231	181.165	17.972	14.5804	32.0133	8.24e-05	0.00257167	-2.30087	down
novel_miR_274	4	24	33	92	100	65	71.1579	73.1391	175.837	413.355	486.013	520.216	1.19e-06	5.19e-05	2.02962	up
novel_miR_288	33	155	132	434	305	214	587.053	472.356	703.347	1949.96	1482.34	1712.71	3.78e-08	4.15e-06	1.6235	up
novel_miR_48	13	42	21	0	0	0	231.263	127.993	111.896	0	0	0	7.66e-09	3.35e-06	-4.13295	down
novel_miR_97	2	89	15	0	0	0	35.579	271.224	79.9258	0	0	0	1.99e-07	9.68e-06	-3.83241	down
