# Supplementary material for: Profiling of MicroRNAs in Midguts of Plutella xylostella Provides Novel Insights Into the Bacillus thuringiensis Resistance
Source: Front Genet. 2021 Sep 8;12:739849. doi: 10.3389/fgene.2021.739849 (PMC8455949; doi:10.3389/fgene.2021.739849)
Supplement: Supplementary file 5 [file Data_Sheet_1.ZIP › Figure_8_Source data.xlsx]

## Sheet: G88_1
File Name	Midgut G88-1 20201215						平均值项:Cq	列标签
Created By User	admin						行标签	0808	12927	13363	13839	14239	6169	7475	8286	8940	RPL32	总计
Notes							G88-1	20.9007		19.4149	23.6207	23.2514	21.8696	25.6854	24.5454	23.6207	17.0882	22.2219
ID							G88-2	21.2195		19.8978	23.3551	23.0162	21.8696	25.5299	24.306	23.4551	17.2897	22.2154
Run Started	12/15/2020 10:27:41 UTC						G88-3	21.3122		19.5301	23.8908	23.0581	22.7329	25.7353	24.42	23.8908	17.31	22.4311
Run Ended	12/15/2020 12:07:14 UTC						总计	21.1441		19.6143	23.6222	23.1086	22.1573	25.6502	24.4238	23.6555	17.2293	22.2895
Sample Vol	20
Lid Temp	105
Protocol File Name	20130329.prcl						平均值项:Cq	列标签
Plate Setup File Name	Midgut G88-1 20201215.pltd						行标签	0808	12927	13363	13839	14239	6169	7475	8286	8940	RPL32	总计
Base Serial Number	CT036779						Cry-1	21.3481		19.5884	24.7227	22.7921	22.6425	25.8121	24.0757	23.4227	17.8042	22.4676
Optical Head Serial Number	785BR19857						Cry-2	21.5847		19.1665	23.9684	22.4772	22.9562	25.9672	24.1579	22.9684	17.5241	22.3078
							Cry-3	20.9987		19.214	22.7837	22.3368	21.8146	25.8268	23.6205	23.3837	17.2563	21.915
Well group	All Wells						总计	21.3105		19.323	23.8249	22.5354	22.4711	25.8687	23.9514	23.2583	17.5282	22.2302
Amplification step	3
Melt step	5
							6169	Cry1Ac	Ct	Ct ref.	△	△△	2^△△	△m		14239	Cry1Ac	Ct	Ct ref.	△	△△	2^△△	△m
									22.6425	17.8042	4.83836	-0.0896431	1.06411					22.7921	17.8042	4.98791	-0.891309	1.85486
Well	Target	Sample	Cq						22.9562	17.5241	5.43206	0.504061	0.705119					22.4772	17.5241	4.95308	-0.926143	1.90019
A01	6169	G88-1	21.8326						21.8146	17.2563	4.55832	-0.369679	1.29207					22.3368	17.2563	5.08052	-0.7987	1.73953
A02	6169	G88-1	21.7846					G88									G88
A03	6169	G88-1	21.9915						21.8696	17.0882	4.78135	-0.146648	1.10699	4.928				23.2514	17.0882	6.16321	0.283985	0.821319	5.87922
A04	0808	G88-1	21.3739						21.8696	17.2897	4.57982	-0.34818	1.27295	4.928				23.0162	17.2897	5.72644	-0.152777	1.11171	5.87922
A05	0808	G88-1	20.8347						22.7329	17.31	5.42283	0.494829	0.709646	4.928				23.0581	17.31	5.74801	-0.131208	1.09521	5.87922
A06	0808	G88-1	20.4935
A07	13363	G88-1	19.2783
A08	13363	G88-1	19.5478				808	Cry1Ac	Ct	Ct ref.	△	△△	2^△△	△m		8940	Cry1Ac	Ct	Ct ref.	△	△△	2^△△	△m
A09	13363	G88-1	19.4187						21.3481	17.8042	3.54396	-0.370843	1.29311					23.4227	17.8042	5.61854	-0.807636	1.75034
A10	13839	G88-1	23.1894						21.5847	17.5241	4.06059	0.145782	0.90389					22.9684	17.5241	5.44421	-0.981961	1.97515
A11	13839	G88-1	23.7384						20.9987	17.2563	3.74243	-0.172373	1.12691					23.3837	17.2563	6.12745	-0.29872	1.23005
A12	13839	G88-1	23.9343					G88									G88
B01	6169	G88-2	21.7804						20.9007	17.0882	3.81251	-0.102296	1.07348	3.91481				23.6207	17.0882	6.53248	0.106303	0.928966	6.42617
B02	6169	G88-2	21.9789						21.2195	17.2897	3.92977	0.0149612	0.989683	3.91481				23.4551	17.2897	6.16532	-0.260852	1.19819	6.42617
B03	6169	G88-2	21.8494						21.3122	17.31	4.00214	0.0873349	0.94126	3.91481				23.8908	17.31	6.58072	0.154549	0.898413	6.42617
B04	0808	G88-2	21.0837
B05	0808	G88-2	21.284
B06	0808	G88-2	21.2909				13363	Cry1Ac	Ct	Ct ref.	△	△△	2^△△	△m		8286	Cry1Ac	Ct	Ct ref.	△	△△	2^△△	△m
B07	13363	G88-2	19.3675						19.5884	17.8042	1.78426	-0.600669	1.51642					24.0757	17.8042	6.2715	-0.922968	1.89601
B08	13363	G88-2	19.6575						19.1665	17.5241	1.64232	-0.74261	1.6732					24.1579	17.5241	6.63374	-0.560734	1.47502
B09	13363	G88-2	20.6684						19.214	17.2563	1.95777	-0.427158	1.34458					23.6205	17.2563	6.36427	-0.830203	1.77794
B10	13839	G88-2	23.2084					G88									G88
B11	13839	G88-2	23.0727						19.4149	17.0882	2.32672	-0.0582086	1.04117	2.38493				24.5454	17.0882	7.45721	0.262735	0.833506	7.19447
B12	13839	G88-2	23.7842						19.8978	17.2897	2.60804	0.223108	0.856718	2.38493				24.306	17.2897	7.01621	-0.178261	1.13152	7.19447
C01	6169	G88-3	22.9424						19.5301	17.31	2.22003	-0.1649	1.12109	2.38493				24.42	17.31	7.11	-0.0844737	1.0603	7.19447
C02	6169	G88-3	22.7835
C03	6169	G88-3	22.4727
C04	0808	G88-3	21.2736				13839	Cry1Ac	Ct	Ct ref.	△	△△	2^△△	△m
C05	0808	G88-3	21.5157						24.7227	17.8042	6.91854	0.525698	0.694623
C06	0808	G88-3	21.1472						23.9684	17.5241	6.44421	0.0513719	0.965018
C07	13363	G88-3	19.312						22.7837	17.2563	5.52745	-0.865386	1.82183
C08	13363	G88-3	19.7017					G88
C09	13363	G88-3	19.5764						23.6207	17.0882	6.53248	0.139636	0.907748	6.39284
C10	13839	G88-3	23.819						23.3551	17.2897	6.06532	-0.327518	1.25485	6.39284
C11	13839	G88-3	24.0804						23.8908	17.31	6.58072	0.187883	0.877893	6.39284
C12	13839	G88-3	23.7729
D01	12927	G88-1
D02	12927	G88-1					7475	Cry1Ac	Ct	Ct ref.	△	△△	2^△△	△m
D03	12927	G88-1							25.8121	17.8042	8.00791	-0.412962	1.33142
D04	7475	G88-1	25.8467						25.9672	17.5241	8.44308	0.0222043	0.984727
D05	7475	G88-1	25.1765						25.8268	17.2563	8.57052	0.149647	0.901471
D06	7475	G88-1	26.033					G88
D07	14239	G88-1	23.1048						25.6854	17.0882	8.59716	0.176288	0.884977	8.42087
D08	14239	G88-1	23.1572						25.5299	17.2897	8.24019	-0.18068	1.13342	8.42087
D09	14239	G88-1	23.4923						25.7353	17.31	8.42527	0.00439233	0.99696	8.42087
D10	8940	G88-1	23.1649
D11	8940	G88-1	23.4653
D12	8940	G88-1	24.2319
E01	12927	G88-2
E02	12927	G88-2
E03	12927	G88-2
E04	7475	G88-2	25.4527
E05	7475	G88-2	25.4628
E06	7475	G88-2	25.6743
E07	14239	G88-2	22.9163
E08	14239	G88-2	23.0462
E09	14239	G88-2	23.086
E10	8940	G88-2	23.1748
E11	8940	G88-2	23.6284
E12	8940	G88-2	23.562
F01	12927	G88-3
F02	12927	G88-3
F03	12927	G88-3
F04	7475	G88-3	25.5194
F05	7475	G88-3	25.1789
F06	7475	G88-3	26.5076
F07	14239	G88-3	22.873
F08	14239	G88-3	23.174
F09	14239	G88-3	23.1271
F10	8940	G88-3	23.8267
F11	8940	G88-3	23.4729
F12	8940	G88-3	24.3726
G01	8286	G88-1	25.1836
G02	8286	G88-1	24.2748
G03	8286	G88-1	24.1778
G04	8286	G88-3	24.1748
G05	8286	G88-3	24.4727
G06	8286	G88-3	24.6127
G07	RPL32	G88-2	17.2712
G08	RPL32	G88-2	17.3099
G09	RPL32	G88-2	17.2881
H01	8286	G88-2	24.1084
H02	8286	G88-2	23.9175
H03	8286	G88-2	24.892
H04	RPL32	G88-1	17.0642
H05	RPL32	G88-1	17.1035
H06	RPL32	G88-1	17.097
H07	RPL32	G88-3	17.2704
H08	RPL32	G88-3	17.324
H09	RPL32	G88-3	17.3357

## Sheet: Cry1Ac_1
File Name	Midgut Cry1Ac-1 20201215						平均值项:Cq	列标签
Created By User	admin						行标签	0808	12927	13363	13839	14239	6169	7475	8286	8940	RPL32	总计
Notes							Cry-1	21.3481		19.5884	24.7227	22.7921	22.6425	25.8121	24.0757	23.4227	17.8042	22.4676
ID							Cry-2	21.5847		19.1665	23.9684	22.4772	22.9562	25.9672	24.1579	22.9684	17.5241	22.3078
Run Started	12/15/2020 12:09:02 UTC						Cry-3	20.9987		19.214	22.7837	22.3368	21.8146	25.8268	23.6205	23.3837	17.2563	21.915
Run Ended	12/15/2020 13:47:37 UTC						总计	21.3105		19.323	23.8249	22.5354	22.4711	25.8687	23.9514	23.2583	17.5282	22.2302
Sample Vol	25
Lid Temp	105
Protocol File Name	20130329.prcl
Plate Setup File Name	Midgut G88-1 20201215.pltd
Base Serial Number	CT036779
Optical Head Serial Number	785BR19857
Well group	All Wells
Amplification step	3
Melt step	5
Well	Target	Sample	Cq
A01	6169	Cry-1	22.8497
A02	6169	Cry-1	22.1894
A03	6169	Cry-1	22.8885
A04	0808	Cry-1	21.2293
A05	0808	Cry-1	21.1539
A06	0808	Cry-1	21.6612
A07	13363	Cry-1	19.5373
A08	13363	Cry-1	19.3355
A09	13363	Cry-1	19.8925
A10	13839	Cry-1	24.8201
A11	13839	Cry-1	24.3499
A12	13839	Cry-1	24.9981
B01	6169	Cry-2	22.7937
B02	6169	Cry-2	23.0648
B03	6169	Cry-2	23.01
B04	0808	Cry-2	21.0138
B05	0808	Cry-2	21.5928
B06	0808	Cry-2	22.1476
B07	13363	Cry-2	19.0177
B08	13363	Cry-2	19.274
B09	13363	Cry-2	19.2076
B10	13839	Cry-2	24.0665
B11	13839	Cry-2	23.8411
B12	13839	Cry-2	23.9974
C01	6169	Cry-3	21.9473
C02	6169	Cry-3	21.739
C03	6169	Cry-3	21.7574
C04	0808	Cry-3	21.0373
C05	0808	Cry-3	21.163
C06	0808	Cry-3	20.7958
C07	13363	Cry-3	19.5529
C08	13363	Cry-3	19.3828
C09	13363	Cry-3	18.7064
C10	13839	Cry-3	22.6743
C11	13839	Cry-3	22.3685
C12	13839	Cry-3	23.3084
D01	12927	Cry-1
D02	12927	Cry-1
D03	12927	Cry-1
D04	7475	Cry-1	25.8492
D05	7475	Cry-1	25.479
D06	7475	Cry-1	26.108
D07	14239	Cry-1	22.7302
D08	14239	Cry-1	21.9365
D09	14239	Cry-1	23.7096
D10	8940	Cry-1	23.382
D11	8940	Cry-1	23.5284
D12	8940	Cry-1	23.3577
E01	12927	Cry-2
E02	12927	Cry-2
E03	12927	Cry-2
E04	7475	Cry-2	25.2781
E05	7475	Cry-2	26.0372
E06	7475	Cry-2	26.5864
E07	14239	Cry-2	22.4719
E08	14239	Cry-2	22.4629
E09	14239	Cry-2	22.4968
E10	8940	Cry-2	23.1147
E11	8940	Cry-2	22.7104
E12	8940	Cry-2	23.0799
F01	12927	Cry-3
F02	12927	Cry-3
F03	12927	Cry-3
F04	7475	Cry-3	25.4792
F05	7475	Cry-3	25.9317
F06	7475	Cry-3	26.0695
F07	14239	Cry-3	22.1795
F08	14239	Cry-3	22.3616
F09	14239	Cry-3	22.4693
F10	8940	Cry-3	23.1747
F11	8940	Cry-3	23.479
F12	8940	Cry-3	23.4975
G01	8286	Cry-1	24.1846
G02	8286	Cry-1	23.8993
G03	8286	Cry-1	24.1431
G04	8286	Cry-3	23.4729
G05	8286	Cry-3	23.1749
G06	8286	Cry-3	24.2138
G07	RPL32	Cry-2	17.5777
G08	RPL32	Cry-2	17.5326
G09	RPL32	Cry-2	17.4621
H01	8286	Cry-2	24.0175
H02	8286	Cry-2	24.1775
H03	8286	Cry-2	24.2787
H04	RPL32	Cry-1	17.8191
H05	RPL32	Cry-1	17.8288
H06	RPL32	Cry-1	17.7646
H07	RPL32	Cry-3	17.2567
H08	RPL32	Cry-3	17.223
H09	RPL32	Cry-3	17.2891

## Sheet: G88_2
File Name	Midgut G88-2 20201215						平均值项:Cq	列标签
Created By User	admin						行标签	11169	1355	16226	2006	2066	2074	6107	6958	8303	RPL32	总计
Notes							G88-1	22.2409	21.0285	25.0271	26.2892	22.1711	23.7203	20.4224	25.0653	22.9211	17.9056	22.6792
ID							G88-2	21.603	20.6228	23.4209	25.5569	22.1912	22.8586	19.4288	24.7747	22.7274	17.4288	22.0613
Run Started	12/15/2020 13:53:00 UTC						G88-3	21.9438	20.9185	23.5038	25.6267	22.0818	22.1059	19.8469	24.5763	22.7972	17.4986	22.0899
Run Ended	12/15/2020 15:21:54 UTC						总计	21.9292	20.8566	23.9839	25.8243	22.148	22.8949	19.8994	24.8054	22.8152	17.611	22.2768
Sample Vol	25
Lid Temp	105
Protocol File Name	20130329.prcl						平均值项:Cq	列标签
Plate Setup File Name	Midgut G88-2 20201215.pltd						行标签	11169	1355	16226	2006	2066	2074	6107	6958	8303	RPL32	总计
Base Serial Number	CT036779						Cry1Ac-1	20.6975	23.1235	25.1673	26.0076	23.9012	21.0015	18.7835	25.2294	25.1104	17.8732	22.6895
Optical Head Serial Number	785BR19857						Cry1Ac-2	20.7654	23.8422	25.8271	26.6436	24.2416	21.7042	18.0647	24.6286	25.1104	17.832	22.866
							Cry1Ac-3	20.4673	23.516	23.1461	26.4076	24.1968	21.3004	19.3986	24.4706	25.3109	17.883	22.6097
Well group	All Wells						总计	20.6434	23.4939	24.7135	26.353	24.1132	21.3354	18.7489	24.7762	25.1772	17.8627	22.7217
Amplification step	3
Melt step	5
							11169	Cry1Ac	Ct	Ct ref.	△	△△	2^△△	△m		2066	Cry1Ac	Ct	Ct ref.	△	△△	2^△△	△m
									20.6975	17.8732	2.82431	-1.49388	2.81645					23.9012	17.8732	6.02797	1.49094	0.355781
Well	Target	Sample	Cq						20.7654	17.832	2.93336	-1.38483	2.61142					24.2416	17.832	6.40953	1.8725	0.273099
A01	11169	G88-1	22.3711						20.4673	17.883	2.58427	-1.73392	3.3263					24.1968	17.883	6.31378	1.77675	0.29184
A02	11169	G88-1	22.1748					G88									G88
A03	11169	G88-1	22.1768						22.2409	17.9056	4.33531	0.0171189	0.988204	4.31819				22.1711	17.9056	4.26553	-0.271499	1.20706	4.53703
A04	2074	G88-1	23.955						21.603	17.4288	4.17413	-0.144061	1.10501	4.31819				22.1912	17.4288	4.7624	0.225365	0.855379	4.53703
A05	2074	G88-1	23.7207						21.9438	17.4986	4.44513	0.126943	0.91577	4.31819				22.0818	17.4986	4.58317	0.0461342	0.968528	4.53703
A06	2074	G88-1	23.4852
A07	1355	G88-1	20.8368
A08	1355	G88-1	21.0346				2074	Cry1Ac	Ct	Ct ref.	△	△△	2^△△	△m		8303	Cry1Ac	Ct	Ct ref.	△	△△	2^△△	△m
A09	1355	G88-1	21.2142						21.0015	17.8732	3.12834	-2.15558	4.45547					25.1104	17.8732	7.23718	2.03295	0.244354
A10	16226	G88-1	25.3913						21.7042	17.832	3.87219	-1.41173	2.66056					25.1104	17.832	7.27835	2.07413	0.237478
A11	16226	G88-1	25.0016						21.3004	17.883	3.4174	-1.86652	3.64652					25.3109	17.883	7.42786	2.22364	0.214101
A12	16226	G88-1	24.6885					G88									G88
B01	11169	G88-2	21.3303						23.7203	17.9056	5.81472	0.530796	0.692173	5.28392				22.9211	17.9056	5.01551	-0.188712	1.13975	5.20422
B02	11169	G88-2	21.3765						22.8586	17.4288	5.4298	0.145879	0.903829	5.28392				22.7274	17.4288	5.29858	0.0943557	0.93669	5.20422
B03	11169	G88-2	22.1021						22.1059	17.4986	4.60724	-0.676675	1.59845	5.28392				22.7972	17.4986	5.29858	0.094356	0.93669	5.20422
B04	2074	G88-2	22.3749
B05	2074	G88-2	23.0136
B06	2074	G88-2	23.1874				1355	Cry1Ac	Ct	Ct ref.	△	△△	2^△△	△m		2006	Cry1Ac	Ct	Ct ref.	△	△△	2^△△	△m
B07	1355	G88-2	20.154						23.1235	17.8732	5.25033	2.00475	0.249179					26.0076	17.8732	8.13444	-0.0787982	1.05614
B08	1355	G88-2	20.3299						23.8422	17.832	6.01018	2.7646	0.147155					26.6436	17.832	8.81162	0.598378	0.660496
B09	1355	G88-2	21.3843						23.516	17.883	5.63298	2.38739	0.191127					26.4076	17.883	8.52465	0.311409	0.805854
B10	16226	G88-2	23.7832					G88									G88
B11	16226	G88-2	23.37						21.0285	17.9056	3.12292	-0.122667	1.08875	3.24559				26.2892	17.9056	8.38362	0.170376	0.888611	8.21324
B12	16226	G88-2	23.1095						20.6228	17.4288	3.19393	-0.0516636	1.03646	3.24559				25.5569	17.4288	8.12805	-0.0851882	1.06083	8.21324
C01	11169	G88-3	21.39						20.9185	17.4986	3.41992	0.17433	0.886179	3.24559				25.6267	17.4986	8.12805	-0.0851882	1.06083	8.21324
C02	11169	G88-3	22.1564
C03	11169	G88-3	22.2849
C04	2074	G88-3	22.1731				16226	Cry1Ac	Ct	Ct ref.	△	△△	2^△△	△m		6107	Cry1Ac	Ct	Ct ref.	△	△△	2^△△	△m
C05	2074	G88-3	22.0348						25.1673	17.8732	7.29406	0.921126	0.528097					18.7835	17.8732	0.910315	-1.37806	2.59919
C06	2074	G88-3	22.1097						25.8271	17.832	7.99512	1.62219	0.324843					18.0647	17.832	0.23266	-2.05571	4.1575
C07	1355	G88-3	20.3476						23.1461	17.883	5.26312	-1.10982	2.15818					19.3986	17.883	1.51555	-0.77282	1.70861
C08	1355	G88-3	20.4782					G88									G88
C09	1355	G88-3	21.9297						25.0271	17.9056	7.12153	0.748605	0.595179	6.37293				20.4224	17.9056	2.51681	0.228434	0.853561	2.28837
C10	16226	G88-3	23.2673						23.4209	17.4288	5.99204	-0.380886	1.30214	6.37293				19.4288	17.4288	2	-0.288375	1.22126	2.28837
C11	16226	G88-3	23.1117						23.5038	17.4986	6.00521	-0.367719	1.29031	6.37293				19.8469	17.4986	2.34832	0.0599413	0.959303	2.28837
C12	16226	G88-3	24.1325
D01	6958	G88-1	24.8239
D02	6958	G88-1	25.1189				6958	Cry1Ac	Ct	Ct ref.	△	△△	2^△△	△m
D03	6958	G88-1	25.2531						25.2294	17.8732	7.35624	0.161812	0.893902
D04	2066	G88-1	22.1433						24.6286	17.832	6.79658	-0.397845	1.31754
D05	2066	G88-1	22.434						24.4706	17.883	6.58756	-0.606866	1.52295
D06	2066	G88-1	21.9361					G88
D07	8303	G88-1	23.2034						25.0653	17.9056	7.15973	-0.0346974	1.02434	7.19443
D08	8303	G88-1	22.7901						24.7747	17.4288	7.34586	0.151432	0.900356	7.19443
D09	8303	G88-1	22.7698						24.5763	17.4986	7.0777	-0.116735	1.08428	7.19443
D10	2006	G88-1	26.0093
D11	2006	G88-1	26.3527
D12	2006	G88-1	26.5056
E01	6958	G88-2	24.3792
E02	6958	G88-2	24.9001
E03	6958	G88-2	25.0448
E04	2066	G88-2	22.288
E05	2066	G88-2	22.379
E06	2066	G88-2	21.9067
E07	8303	G88-2	22.9894
E08	8303	G88-2	22.5014
E09	8303	G88-2	22.6914
E10	2006	G88-2	25.3691
E11	2006	G88-2	25.771
E12	2006	G88-2	25.5305
F01	6958	G88-3	24.7327
F02	6958	G88-3	24.3328
F03	6958	G88-3	24.6635
F04	2066	G88-3	21.8897
F05	2066	G88-3	22.1338
F06	2066	G88-3	22.2219
F07	8303	G88-3	23.0148
F08	8303	G88-3	22.4896
F09	8303	G88-3	22.8873
F10	2006	G88-3	25.8197
F11	2006	G88-3	25.289
F12	2006	G88-3	25.7713
G01	6107	G88-1	20.1117
G02	6107	G88-1	20.656
G03	6107	G88-1	20.4995
G04	6107	G88-3	19.6799
G05	6107	G88-3	19.3673
G06	6107	G88-3	20.4936
G07	RPL32	G88-2	17.3526
G08	RPL32	G88-2	17.4406
G09	RPL32	G88-2	17.4932
H01	6107	G88-2	19.0495
H02	6107	G88-2	19.6839
H03	6107	G88-2	19.553
H04	RPL32	G88-1	17.8837
H05	RPL32	G88-1	17.8384
H06	RPL32	G88-1	17.9946
H07	RPL32	G88-3	17.3674
H08	RPL32	G88-3	17.6301
H09	RPL32	G88-3	17.4983

## Sheet: Cry1Ac_2
File Name	Midgut Cry1Ac-2 20201215						平均值项:Cq	列标签
Created By User	admin						行标签	11169	1355	16226	2006	2066	2074	6107	6958	8303	RPL32	总计
Notes							Cry1Ac-1	20.6975	23.1235	25.1673	26.0076	23.9012	21.0015	18.7835	25.2294	25.1104	17.8732	22.6895
ID							Cry1Ac-2	20.7654	23.8422	25.8271	26.6436	24.2416	21.7042	18.0647	24.6286	25.1104	17.832	22.866
Run Started	12/15/2020 15:24:24 UTC						Cry1Ac-3	20.4673	23.516	23.1461	26.4076	24.1968	21.3004	19.3986	24.4706	25.3109	17.883	22.6097
Run Ended	12/15/2020 16:52:57 UTC						总计	20.6434	23.4939	24.7135	26.353	24.1132	21.3354	18.7489	24.7762	25.1772	17.8627	22.7217
Sample Vol	25
Lid Temp	105
Protocol File Name	20130329.prcl
Plate Setup File Name	Midgut Cry1Ac-2 20201215.pltd
Base Serial Number	CT036779
Optical Head Serial Number	785BR19857
Well group	All Wells
Amplification step	3
Melt step	5
Well	Target	Sample	Cq
A01	11169	Cry1Ac-1	20.3678
A02	11169	Cry1Ac-1	20.6748
A03	11169	Cry1Ac-1	21.0499
A04	2074	Cry1Ac-1	20.7294
A05	2074	Cry1Ac-1	20.4729
A06	2074	Cry1Ac-1	21.8024
A07	1355	Cry1Ac-1	22.9071
A08	1355	Cry1Ac-1	23.0275
A09	1355	Cry1Ac-1	23.436
A10	16226	Cry1Ac-1	24.6973
A11	16226	Cry1Ac-1	25.0114
A12	16226	Cry1Ac-1	25.7931
B01	11169	Cry1Ac-2	20.4683
B02	11169	Cry1Ac-2	21.1075
B03	11169	Cry1Ac-2	20.7204
B04	2074	Cry1Ac-2	21.2719
B05	2074	Cry1Ac-2	21.4728
B06	2074	Cry1Ac-2	22.3679
B07	1355	Cry1Ac-2	23.4018
B08	1355	Cry1Ac-2	24.767
B09	1355	Cry1Ac-2	23.3578
B10	16226	Cry1Ac-2	25.7648
B11	16226	Cry1Ac-2	26.0146
B12	16226	Cry1Ac-2	25.702
C01	11169	Cry1Ac-3	20.6179
C02	11169	Cry1Ac-3	20.7475
C03	11169	Cry1Ac-3	20.0364
C04	2074	Cry1Ac-3	21.0119
C05	2074	Cry1Ac-3	20.9938
C06	2074	Cry1Ac-3	21.8954
C07	1355	Cry1Ac-3	23.117
C08	1355	Cry1Ac-3	24.4102
C09	1355	Cry1Ac-3	23.0207
C10	16226	Cry1Ac-3	22.937
C11	16226	Cry1Ac-3	23.0848
C12	16226	Cry1Ac-3	23.4165
D01	6958	Cry1Ac-1	25.469
D02	6958	Cry1Ac-1	24.8331
D03	6958	Cry1Ac-1	25.3863
D04	2066	Cry1Ac-1	23.9103
D05	2066	Cry1Ac-1	23.2508
D06	2066	Cry1Ac-1	24.5425
D07	8303	Cry1Ac-1	25.3729
D08	8303	Cry1Ac-1	24.9378
D09	8303	Cry1Ac-1	25.0204
D10	2006	Cry1Ac-1	25.3758
D11	2006	Cry1Ac-1	26.1507
D12	2006	Cry1Ac-1	26.4965
E01	6958	Cry1Ac-2	24.8174
E02	6958	Cry1Ac-2	25.0047
E03	6958	Cry1Ac-2	24.0637
E04	2066	Cry1Ac-2	24.6749
E05	2066	Cry1Ac-2	24.4629
E06	2066	Cry1Ac-2	23.5869
E07	8303	Cry1Ac-2	24.2969
E08	8303	Cry1Ac-2	25.376
E09	8303	Cry1Ac-2	25.6583
E10	2006	Cry1Ac-2	26.3018
E11	2006	Cry1Ac-2	26.365
E12	2006	Cry1Ac-2	27.2641
F01	6958	Cry1Ac-3	24.0483
F02	6958	Cry1Ac-3	23.947
F03	6958	Cry1Ac-3	25.4164
F04	2066	Cry1Ac-3	23.965
F05	2066	Cry1Ac-3	24.1836
F06	2066	Cry1Ac-3	24.4418
F07	8303	Cry1Ac-3	25.1904
F08	8303	Cry1Ac-3	25.277
F09	8303	Cry1Ac-3	25.4652
F10	2006	Cry1Ac-3	26.3752
F11	2006	Cry1Ac-3	26.0118
F12	2006	Cry1Ac-3	26.8359
G01	6107	Cry1Ac-1	18.7564
G02	6107	Cry1Ac-1	19.0915
G03	6107	Cry1Ac-1	18.5026
G04	6107	Cry1Ac-3	19.2368
G05	6107	Cry1Ac-3	19.5145
G06	6107	Cry1Ac-3	19.4444
G07	RPL32	Cry1Ac-2	17.9458
G08	RPL32	Cry1Ac-2	17.7934
G09	RPL32	Cry1Ac-2	17.7569
H01	6107	Cry1Ac-2	17.8369
H02	6107	Cry1Ac-2	18.397
H03	6107	Cry1Ac-2	17.9601
H04	RPL32	Cry1Ac-1	17.8754
H05	RPL32	Cry1Ac-1	17.7372
H06	RPL32	Cry1Ac-1	18.007
H07	RPL32	Cry1Ac-3	17.7135
H08	RPL32	Cry1Ac-3	17.9661
H09	RPL32	Cry1Ac-3	17.9695

## Sheet: G88_3
File Name	midgut G88-3						平均值项:Cq	列标签
Created By User	admin						行标签	10440	16171	16576	2366	4830	5898	6757	8634	9200	RPL32	总计
Notes							G88-1	20.2633	22.3976	22.8254	23.166	20.6389	38.813	25.1539		20.8949	16.8868	22.2197
ID							G88-2	20.3079	22.0296	21.4697	22.722	19.9771		25.3976		20.626	17.0649	21.1993
Run Started	12/18/2020 14:34:16 UTC						G88-3	19.9037	21.8942	21.9298	22.8914	19.859		25.3388	40.1322	20.9194	17.0585	21.9807
Run Ended	12/18/2020 16:14:10 UTC						总计	20.1583	22.1071	22.075	22.9264	20.1583	38.813	25.2967	40.1322	20.8134	17.0034	21.808
Sample Vol	25
Lid Temp	105
Protocol File Name	20130329.prcl						平均值项:Cq	列标签
Plate Setup File Name	G88-3.pltd						行标签	10440	16171	16576	2366	4830	5898	6757	8634	9200	RPL32	总计
Base Serial Number	CT036779						Cry1Ac-1	19.0631	21.439	21.5231	22.4207	18.1103	36.0302	25.6285		18.414	16.9407	21.0659
Optical Head Serial Number	785BR19857						Cry1Ac-2	17.5194	20.5337	20.2156	21.2065	16.7883	39.2239	26.1856		19.5633	16.9221	20.6411
							Cry1Ac-3	18.9496	21.4198	21.7409	22.5548	18.268		26.416		19.0195	17.0739	20.6803
Well group	All Wells						总计	18.5107	21.1308	21.1599	22.0606	17.7222	37.627	26.0767		18.9989	16.9789	20.7973
Amplification step	3
Melt step	5
							16576	Cry1Ac	Ct	Ct ref.	△	△△	2^△△	△m		9200	Cry1Ac	Ct	Ct ref.	△	△△	2^△△	△m
Well	Target	Sample	Cq						21.5231	16.9407	4.58246	-0.489106	1.40357					18.414	16.9407	1.47335	-2.33667	5.05135
A01	16576	G88-1	22.3782						20.2156	16.9221	3.29348	-1.77809	3.42971					19.5633	16.9221	2.64118	-1.16884	2.24832
A02	16576	G88-1	23.0114						21.7409	17.0739	4.66691	-0.40466	1.32378					19.0195	17.0739	1.94552	-1.8645	3.64141
A03	16576	G88-1	23.0866					G88									G88
A04	10440	G88-1	20.1728						22.8254	16.8868	5.93862	0.86705	0.548267	5.07157				20.8949	16.8868	4.00809	0.198067	0.871718	3.81002
A05	10440	G88-1	20.1171						21.4697	17.0649	4.4048	-0.66677	1.58751	5.07157				20.626	17.0649	3.56113	-0.248886	1.18829	3.81002
A06	10440	G88-1	20.4999						21.9298	17.0585	4.87129	-0.20028	1.14892	5.07157				20.9194	17.0585	3.86084	0.0508191	0.965388	3.81002
A07	5898	G88-1
A08	5898	G88-1
A09	5898	G88-1	38.813				10440	Cry1Ac	Ct	Ct ref.	△	△△	2^△△	△m		6757	Cry1Ac	Ct	Ct ref.	△	△△	2^△△	△m
A10	4830	G88-1	20.4751						19.0631	16.9407	2.1224	-1.03252	2.0456					25.6285	16.9407	8.68788	0.394526	0.760739
A11	4830	G88-1	20.3604						17.5194	16.9221	0.597284	-2.55764	5.88742					26.1856	16.9221	9.2635	0.970153	0.510452
A12	4830	G88-1	21.0812						18.9496	17.0739	1.87562	-1.2793	2.42721					26.416	17.0739	9.34206	1.04871	0.483402
B01	16576	G88-2	21.3572					G88									G88
B02	16576	G88-2	21.5074						20.2633	16.8868	3.3765	0.221584	0.857623	3.15492				25.1539	16.8868	8.26708	-0.026266	1.01837	8.29335
B03	16576	G88-2	21.5444						20.3079	17.0649	3.24305	0.0881321	0.94074	3.15492				25.3976	17.0649	8.33269	0.0393354	0.973103	8.29335
B04	10440	G88-2	20.0112						19.9037	17.0585	2.8452	-0.309716	1.23946	3.15492				25.3388	17.0585	8.28028	-0.0130694	1.0091	8.29335
B05	10440	G88-2	20.5332
B06	10440	G88-2	20.3794
B07	5898	G88-2					4830	Cry1Ac	Ct	Ct ref.	△	△△	2^△△	△m		16171	Cry1Ac	Ct	Ct ref.	△	△△	2^△△	△m
B08	5898	G88-2							18.1103	16.9407	1.16966	-1.98526	3.95935					21.439	16.9407	4.49832	-0.605424	1.52143
B09	5898	G88-2							16.7883	16.9221	-0.133804	-3.28872	9.77247					20.5337	16.9221	3.61156	-1.49218	2.81314
B10	4830	G88-2	19.5914						18.268	17.0739	1.1941	-1.96082	3.89283					21.4198	17.0739	4.34588	-0.757861	1.69098
B11	4830	G88-2	19.4031					G88									G88
B12	4830	G88-2	20.9367						20.6389	16.8868	3.75211	0.597191	0.66104	3.15492				22.3976	16.8868	5.51078	0.407044	0.754167	5.10374
C01	16576	G88-3	21.7392						19.9771	17.0649	2.9122	-0.242718	1.18322	3.15492				22.0296	17.0649	4.96476	-0.138977	1.10112	5.10374
C02	16576	G88-3	21.6331						19.859	17.0585	2.80045	-0.354472	1.27852	3.15492				21.8942	17.0585	4.83567	-0.268067	1.20419	5.10374
C03	16576	G88-3	22.4171
C04	10440	G88-3	19.5452
C05	10440	G88-3	19.9069				2366	Cry1Ac	Ct	Ct ref.	△	△△	2^△△	△m
C06	10440	G88-3	20.2591						22.4207	16.9407	5.48001	-0.443049	1.35947
C07	5898	G88-3							21.2065	16.9221	4.2844	-1.63866	3.11376
C08	5898	G88-3							22.5548	17.0739	5.48081	-0.442245	1.35872
C09	5898	G88-3						G88
C10	4830	G88-3	19.5873						23.166	16.8868	6.27923	0.356172	0.781235	5.92306
C11	4830	G88-3	20.1264						22.722	17.0649	5.6571	-0.265961	1.20244	5.92306
C12	4830	G88-3	19.8633						22.8914	17.0585	5.83285	-0.0902109	1.06453	5.92306
D01	2366	G88-1	23.1782
D02	2366	G88-1	22.7799
D03	2366	G88-1	23.5399
D04	9200	G88-1	21.1678
D05	9200	G88-1	20.8992
D06	9200	G88-1	20.6176
D07	6757	G88-1	25.2004
D08	6757	G88-1	25.3737
D09	6757	G88-1	24.8876
D10	8634	G88-1
D11	8634	G88-1
D12	8634	G88-1
E01	2366	G88-2	22.1825
E02	2366	G88-2	22.7669
E03	2366	G88-2	23.2164
E04	9200	G88-2	20.3682
E05	9200	G88-2	20.9093
E06	9200	G88-2	20.6006
E07	6757	G88-2	25.8162
E08	6757	G88-2	25.1014
E09	6757	G88-2	25.275
E10	8634	G88-2
E11	8634	G88-2
E12	8634	G88-2
F01	2366	G88-3	22.469
F02	2366	G88-3	23.1003
F03	2366	G88-3	23.1048
F04	9200	G88-3	21.0111
F05	9200	G88-3	20.8826
F06	9200	G88-3	20.8644
F07	6757	G88-3	25.3671
F08	6757	G88-3	25.3009
F09	6757	G88-3	25.3484
F10	8634	G88-3
F11	8634	G88-3	40.1322
F12	8634	G88-3
G01	16171	G88-1	22.1883
G02	16171	G88-1	22.1179
G03	16171	G88-1	22.8865
G04	16171	G88-3	21.6704
G05	16171	G88-3	22.1138
G06	16171	G88-3	21.8984
G07	RPL32	G88-2	17.069
G08	RPL32	G88-2	17.0724
G09	RPL32	G88-2	17.0532
H01	16171	G88-2	21.998
H02	16171	G88-2	22.2774
H03	16171	G88-2	21.8135
H04	RPL32	G88-1	16.8397
H05	RPL32	G88-1	16.8933
H06	RPL32	G88-1	16.9273
H07	RPL32	G88-3	17.0383
H08	RPL32	G88-3	17.1339
H09	RPL32	G88-3	17.0034

## Sheet: Cry1Ac_3
File Name	midgut Cry1Ac-3						平均值项:Cq	列标签
Created By User	admin						行标签	10440	16171	16576	2366	4830	5898	6757	8634	9200	RPL32	总计
Notes							Cry1Ac-1	19.0631	21.439	21.5231	22.4207	18.1103	36.0302	25.6285		18.414	16.9407	21.0659
ID							Cry1Ac-2	17.5194	20.5337	20.2156	21.2065	16.7883	39.2239	26.1856		19.5633	16.9221	20.6411
Run Started	12/19/2020 10:42:29 UTC						Cry1Ac-3	18.9496	21.4198	21.7409	22.5548	18.268		26.416		19.0195	17.0739	20.6803
Run Ended	12/19/2020 12:22:57 UTC						总计	18.5107	21.1308	21.1599	22.0606	17.7222	37.627	26.0767		18.9989	16.9789	20.7973
Sample Vol	25
Lid Temp	105
Protocol File Name	20130329.prcl
Plate Setup File Name	G88-3.pltd
Base Serial Number	CT036779
Optical Head Serial Number	785BR19857
Well group	All Wells
Amplification step	3
Melt step	5
Well	Target	Sample	Cq
A01	16576	Cry1Ac-1	21.3662
A02	16576	Cry1Ac-1	21.287
A03	16576	Cry1Ac-1	21.9162
A04	10440	Cry1Ac-1	18.9039
A05	10440	Cry1Ac-1	18.7251
A06	10440	Cry1Ac-1	19.5602
A07	5898	Cry1Ac-1
A08	5898	Cry1Ac-1	36.0302
A09	5898	Cry1Ac-1
A10	4830	Cry1Ac-1	18.0147
A11	4830	Cry1Ac-1	17.9382
A12	4830	Cry1Ac-1	18.378
B01	16576	Cry1Ac-2	19.9653
B02	16576	Cry1Ac-2	20.1275
B03	16576	Cry1Ac-2	20.554
B04	10440	Cry1Ac-2	17.2894
B05	10440	Cry1Ac-2	17.7365
B06	10440	Cry1Ac-2	17.5322
B07	5898	Cry1Ac-2	39.2239
B08	5898	Cry1Ac-2
B09	5898	Cry1Ac-2
B10	4830	Cry1Ac-2	16.2801
B11	4830	Cry1Ac-2	17.213
B12	4830	Cry1Ac-2	16.8718
C01	16576	Cry1Ac-3	21.5596
C02	16576	Cry1Ac-3	21.725
C03	16576	Cry1Ac-3	21.9379
C04	10440	Cry1Ac-3	18.9754
C05	10440	Cry1Ac-3	19.0154
C06	10440	Cry1Ac-3	18.8579
C07	5898	Cry1Ac-3
C08	5898	Cry1Ac-3
C09	5898	Cry1Ac-3
C10	4830	Cry1Ac-3	18.0163
C11	4830	Cry1Ac-3	18.3656
C12	4830	Cry1Ac-3	18.4223
D01	2366	Cry1Ac-1	22.2961
D02	2366	Cry1Ac-1	22.5544
D03	2366	Cry1Ac-1	22.4116
D04	9200	Cry1Ac-1	18.3603
D05	9200	Cry1Ac-1	18.2726
D06	9200	Cry1Ac-1	18.6091
D07	6757	Cry1Ac-1	25.6874
D08	6757	Cry1Ac-1	26.0175
D09	6757	Cry1Ac-1	25.1808
D10	8634	Cry1Ac-1
D11	8634	Cry1Ac-1
D12	8634	Cry1Ac-1
E01	2366	Cry1Ac-2	20.873
E02	2366	Cry1Ac-2	21.5068
E03	2366	Cry1Ac-2	21.2397
E04	9200	Cry1Ac-2	19.2589
E05	9200	Cry1Ac-2	19.116
E06	9200	Cry1Ac-2	20.3149
E07	6757	Cry1Ac-2	25.9063
E08	6757	Cry1Ac-2	26.1764
E09	6757	Cry1Ac-2	26.4741
E10	8634	Cry1Ac-2
E11	8634	Cry1Ac-2
E12	8634	Cry1Ac-2
F01	2366	Cry1Ac-3	22.1537
F02	2366	Cry1Ac-3	22.8592
F03	2366	Cry1Ac-3	22.6513
F04	9200	Cry1Ac-3	18.7854
F05	9200	Cry1Ac-3	18.829
F06	9200	Cry1Ac-3	19.444
F07	6757	Cry1Ac-3	26.1538
F08	6757	Cry1Ac-3	26.899
F09	6757	Cry1Ac-3	26.1952
F10	8634	Cry1Ac-3
F11	8634	Cry1Ac-3
F12	8634	Cry1Ac-3
G01	16171	Cry1Ac-1	20.8873
G02	16171	Cry1Ac-1	21.7303
G03	16171	Cry1Ac-1	21.6994
G04	16171	Cry1Ac-3	21.3353
G05	16171	Cry1Ac-3	21.5927
G06	16171	Cry1Ac-3	21.3314
G07	RPL32	Cry1Ac-2	17.0003
G08	RPL32	Cry1Ac-2	16.8709
G09	RPL32	Cry1Ac-2	16.8951
H01	16171	Cry1Ac-2	20.7197
H02	16171	Cry1Ac-2	21.0154
H03	16171	Cry1Ac-2	19.8659
H04	RPL32	Cry1Ac-1	16.9428
H05	RPL32	Cry1Ac-1	16.9688
H06	RPL32	Cry1Ac-1	16.9104
H07	RPL32	Cry1Ac-3	17.0373
H08	RPL32	Cry1Ac-3	17.1016
H09	RPL32	Cry1Ac-3	17.0829

## Sheet: G88_4
File Name	Midgut G88-4 20201220						平均值项:Cq	列标签
Created By User	admin						行标签	11234	15953	17590	2493	3379	4597	5729	6256	7885	RPL32	总计
Notes							G88-1	26.069	22.7175	23.7037	24.9318	23.3911	40.1899	38.2105	28.7379	22.5609	18.433	25.0013
ID							G88-2	26.0212	23.0904	24.8995	24.667	24.0956			29.2371	21.9379	18.7583	24.0884
Run Started	12/20/2020 14:10:11 UTC						G88-3	25.9369	22.7629	23.6914	24.8296	24.4925			29.0134	22.1426	18.674	23.9429
Run Ended	12/20/2020 15:57:46 UTC						总计	26.009	22.8569	24.0982	24.8095	23.9931	40.1899	38.2105	28.9961	22.2138	18.6218	24.362
Sample Vol	25
Lid Temp	105
Protocol File Name	20130329.prcl						平均值项:Cq	列标签
Plate Setup File Name	Midgut G88-4 20201220.pltd						行标签	11234	15953	17590	2493	3379	4597	5729	6256	7885	RPL32	总计
Base Serial Number	CT036779						Cry1Ac-1	24.257	20.2301	22.7765	24.2544	23.6693	23.0265		26.8907	21.1454	18.4922	22.7269
Optical Head Serial Number	785BR19857						Cry1Ac-2	25.4174	21.0667	23.1768	23.7045	24.1156			27.0695	21.1714	18.9679	23.0862
							Cry1Ac-3	25.0716	20.8137	22.3424	24.0729	24.3146			26.7237	20.4882	18.673	22.8125
Well group	All Wells						总计	24.9153	20.7035	22.7652	24.0106	24.0332	23.0265		26.8946	20.935	18.711	22.8732
Amplification step	3
Melt step	5
							11234	Cry1Ac	Ct	Ct ref.	△	△△	2^△△	△m		7885	Cry1Ac	Ct	Ct ref.	△	△△	2^△△	△m
									24.257	18.4922	5.76482	-1.62241	3.0789					21.1454	18.4922	2.65319	-0.938831	1.91697
Well	Target	Sample	Cq						25.4174	18.9679	6.44953	-0.937703	1.91548					21.1714	18.9679	2.20352	-1.3885	2.61806
A01	11234	G88-1	25.9274						25.0716	18.673	6.39856	-0.988674	1.98436					20.4882	18.673	1.81521	-1.77681	3.42668
A02	11234	G88-1	26.36					G88									G88
A03	11234	G88-1	25.9195						26.069	18.433	7.63592	0.248688	0.841661	7.38723				22.5609	18.433	4.12785	0.535828	0.689762	3.59202
A04	6256	G88-1	28.5629						26.0212	18.7583	7.26289	-0.124344	1.09001	7.38723				21.9379	18.7583	3.17964	-0.412375	1.33087	3.59202
A05	6256	G88-1	29.0165						25.9369	18.674	7.26289	-0.124344	1.09001	7.38723				22.1426	18.674	3.46857	-0.123454	1.08934	3.59202
A06	6256	G88-1	28.6341
A07	4597	G88-1
A08	4597	G88-1					6256	Cry1Ac	Ct	Ct ref.	△	△△	2^△△	△m		15953	Cry1Ac	Ct	Ct ref.	△	△△	2^△△	△m
A09	4597	G88-1	40.1899						26.8907	18.4922	8.39846	-1.97587	3.93364					20.2301	18.4922	1.73787	-2.49729	5.64623
A10	3379	G88-1	23.1033						27.0695	18.9679	8.10164	-2.27269	4.83224					21.0667	18.9679	2.09881	-2.13635	4.39648
A11	3379	G88-1	23.5442						26.7237	18.673	8.05067	-2.32366	5.00601					20.8137	18.673	2.14065	-2.09451	4.27081
A12	3379	G88-1	23.5258					G88									G88
B01	11234	G88-2	25.8311						28.7379	18.433	10.3048	-0.0695074	1.04936	10.3743				22.7175	18.433	4.28445	0.0492883	0.966413	4.23516
B02	11234	G88-2	26.2028						29.2371	18.7583	10.4788	0.104507	0.930123	10.3743				23.0904	18.7583	4.33212	0.096956	0.935004	4.23516
B03	11234	G88-2	26.0296						29.0134	18.674	10.3393	-0.0349991	1.02456	10.3743				22.7629	18.674	4.08892	-0.146244	1.10668	4.23516
B04	6256	G88-2	29.1127
B05	6256	G88-2	28.889
B06	6256	G88-2	29.7096				3379	Cry1Ac	Ct	Ct ref.	△	△△	2^△△	△m		2493	Cry1Ac	Ct	Ct ref.	△	△△	2^△△	△m
B07	4597	G88-2							23.6693	18.4922	5.17711	-0.194191	1.14408					24.2544	18.4922	5.7622	-0.425476	1.34302
B08	4597	G88-2							24.1156	18.9679	5.14775	-0.223547	1.1676					23.7045	18.9679	4.73661	-1.45106	2.7341
B09	4597	G88-2							24.3146	18.673	5.64157	0.270274	0.829162					24.0729	18.673	5.39987	-0.787806	1.72645
B10	3379	G88-2	23.0599					G88									G88
B11	3379	G88-2	24.2819						23.3911	18.433	4.95808	-0.413218	1.33165	5.3713				24.9318	18.433	6.49871	0.311036	0.806063	6.18768
B12	3379	G88-2	24.9449						24.0956	18.7583	5.3373	-0.033994	1.02384	5.3713				24.667	18.7583	5.90874	-0.278935	1.2133	6.18768
C01	11234	G88-3	26.0918						24.4925	18.674	5.81851	0.447212	0.733459	5.3713				24.8296	18.674	6.15557	-0.0321009	1.0225	6.18768
C02	11234	G88-3	25.3781
C03	11234	G88-3	26.3408
C04	6256	G88-3	28.982				17590	Cry1Ac	Ct	Ct ref.	△	△△	2^△△	△m
C05	6256	G88-3	29.17						22.7765	18.4922	4.28428	-1.1921	2.28485
C06	6256	G88-3	28.8881						23.1768	18.9679	4.20893	-1.26745	2.40735
C07	4597	G88-3							22.3424	18.673	3.66935	-1.80703	3.49922
C08	4597	G88-3						G88
C09	4597	G88-3							23.7037	18.433	5.27063	-0.205748	1.15328	5.47638
C10	3379	G88-3	24.2331						24.8995	18.7583	6.14119	0.664807	0.630773	5.47638
C11	3379	G88-3	24.567						23.6914	18.674	5.01732	-0.459058	1.37464	5.47638
C12	3379	G88-3	24.6776
D01	17590	G88-1	23.462
D02	17590	G88-1	24.0063
D03	17590	G88-1	23.6427
D04	7885	G88-1	22.8196
D05	7885	G88-1	22.1098
D06	7885	G88-1	22.7532
D07	15953	G88-1	21.899
D08	15953	G88-1	22.6671
D09	15953	G88-1	23.5863
D10	2493	G88-1	24.672
D11	2493	G88-1	24.2801
D12	2493	G88-1	25.8431
E01	17590	G88-2	24.3677
E02	17590	G88-2	25.1802
E03	17590	G88-2	25.1505
E04	7885	G88-2	21.8365
E05	7885	G88-2	22.2019
E06	7885	G88-2	21.7754
E07	15953	G88-2	23.1077
E08	15953	G88-2	22.8013
E09	15953	G88-2	23.3621
E10	2493	G88-2	24.519
E11	2493	G88-2	24.419
E12	2493	G88-2	25.063
F01	17590	G88-3	23.4673
F02	17590	G88-3	23.4792
F03	17590	G88-3	24.1276
F04	7885	G88-3	22.3034
F05	7885	G88-3	22.5468
F06	7885	G88-3	21.5776
F07	15953	G88-3	22.311
F08	15953	G88-3	22.9901
F09	15953	G88-3	22.9877
F10	2493	G88-3	25.1003
F11	2493	G88-3	24.2592
F12	2493	G88-3	25.1293
G01	5729	G88-1
G02	5729	G88-1
G03	5729	G88-1	38.2105
G04	5729	G88-3
G05	5729	G88-3
G06	5729	G88-3
G07	RPL32	G88-2	18.8109
G08	RPL32	G88-2	18.7798
G09	RPL32	G88-2	18.6841
H01	5729	G88-2
H02	5729	G88-2
H03	5729	G88-2
H04	RPL32	G88-1	18.3755
H05	RPL32	G88-1	18.5534
H06	RPL32	G88-1	18.3702
H07	RPL32	G88-3	18.9119
H08	RPL32	G88-3	18.4197
H09	RPL32	G88-3	18.6905

## Sheet: Cry1Ac_4
File Name	Midgut Cry-4 20201220						平均值项:Cq	列标签
Created By User	admin						行标签	11234	15953	17590	2493	3379	4597	5729	6256	7885	RPL32	总计
Notes							Cry1Ac-1	24.257	20.2301	22.7765	24.2544	23.6693	23.0265		26.8907	21.1454	18.4922	22.7269
ID							Cry1Ac-2	25.4174	21.0667	23.1768	23.7045	24.1156			27.0695	21.1714	18.9679	23.0862
Run Started	12/20/2020 16:05:14 UTC						Cry1Ac-3	25.0716	20.8137	22.3424	24.0729	24.3146			26.7237	20.4882	18.673	22.8125
Run Ended	12/20/2020 18:52:50 UTC						总计	24.9153	20.7035	22.7652	24.0106	24.0332	23.0265		26.8946	20.935	18.711	22.8732
Sample Vol	25
Lid Temp	105
Protocol File Name	20130329.prcl
Plate Setup File Name	Midgut G88-4 20201220.pltd
Base Serial Number	CT036779
Optical Head Serial Number	785BR19857
Well group	All Wells
Amplification step	3
Melt step	5
Well	Target	Sample	Cq
A01	11234	Cry1Ac-1	24.37
A02	11234	Cry1Ac-1	24.1085
A03	11234	Cry1Ac-1	24.2926
A04	6256	Cry1Ac-1	26.3194
A05	6256	Cry1Ac-1	27.0377
A06	6256	Cry1Ac-1	27.3149
A07	4597	Cry1Ac-1	23.0265
A08	4597	Cry1Ac-1
A09	4597	Cry1Ac-1
A10	3379	Cry1Ac-1	23.3167
A11	3379	Cry1Ac-1	23.4617
A12	3379	Cry1Ac-1	24.2295
B01	11234	Cry1Ac-2	25.1383
B02	11234	Cry1Ac-2	25.701
B03	11234	Cry1Ac-2	25.4129
B04	6256	Cry1Ac-2	26.9223
B05	6256	Cry1Ac-2	27.2251
B06	6256	Cry1Ac-2	27.0612
B07	4597	Cry1Ac-2
B08	4597	Cry1Ac-2
B09	4597	Cry1Ac-2
B10	3379	Cry1Ac-2	24.1745
B11	3379	Cry1Ac-2	24.6473
B12	3379	Cry1Ac-2	23.5251
C01	11234	Cry1Ac-3	25.0117
C02	11234	Cry1Ac-3	25.792
C03	11234	Cry1Ac-3	24.411
C04	6256	Cry1Ac-3	26.8017
C05	6256	Cry1Ac-3	27.2008
C06	6256	Cry1Ac-3	26.1686
C07	4597	Cry1Ac-3
C08	4597	Cry1Ac-3
C09	4597	Cry1Ac-3
C10	3379	Cry1Ac-3	24.4082
C11	3379	Cry1Ac-3	24.692
C12	3379	Cry1Ac-3	23.8436
D01	17590	Cry1Ac-1	21.6194
D02	17590	Cry1Ac-1	21.3676
D03	17590	Cry1Ac-1	25.3425
D04	7885	Cry1Ac-1	21.4659
D05	7885	Cry1Ac-1	21.4402
D06	7885	Cry1Ac-1	20.5301
D07	15953	Cry1Ac-1	19.8208
D08	15953	Cry1Ac-1	21.3552
D09	15953	Cry1Ac-1	19.5143
D10	2493	Cry1Ac-1	24.3914
D11	2493	Cry1Ac-1	24.1756
D12	2493	Cry1Ac-1	24.1962
E01	17590	Cry1Ac-2	23.6048
E02	17590	Cry1Ac-2	22.4658
E03	17590	Cry1Ac-2	23.4598
E04	7885	Cry1Ac-2	21.0643
E05	7885	Cry1Ac-2	21.36
E06	7885	Cry1Ac-2	21.0899
E07	15953	Cry1Ac-2	21.0164
E08	15953	Cry1Ac-2	21.539
E09	15953	Cry1Ac-2	20.6447
E10	2493	Cry1Ac-2	23.0184
E11	2493	Cry1Ac-2	23.6295
E12	2493	Cry1Ac-2	24.4657
F01	17590	Cry1Ac-3	21.4538
F02	17590	Cry1Ac-3	22.3646
F03	17590	Cry1Ac-3	23.2088
F04	7885	Cry1Ac-3	20.0804
F05	7885	Cry1Ac-3	20.2593
F06	7885	Cry1Ac-3	21.125
F07	15953	Cry1Ac-3	20.4323
F08	15953	Cry1Ac-3	21.1036
F09	15953	Cry1Ac-3	20.9052
F10	2493	Cry1Ac-3	24.3701
F11	2493	Cry1Ac-3	23.4922
F12	2493	Cry1Ac-3	24.3564
G01	5729	Cry1Ac-1
G02	5729	Cry1Ac-1
G03	5729	Cry1Ac-1
G04	5729	Cry1Ac-3
G05	5729	Cry1Ac-3
G06	5729	Cry1Ac-3
G07	RPL32	Cry1Ac-2	19.0049
G08	RPL32	Cry1Ac-2	18.9553
G09	RPL32	Cry1Ac-2	18.9435
H01	5729	Cry1Ac-2
H02	5729	Cry1Ac-2
H03	5729	Cry1Ac-2
H04	RPL32	Cry1Ac-1	18.485
H05	RPL32	Cry1Ac-1	18.5462
H06	RPL32	Cry1Ac-1	18.4454
H07	RPL32	Cry1Ac-3	18.6867
H08	RPL32	Cry1Ac-3	18.6972
H09	RPL32	Cry1Ac-3	18.6352

## Sheet: G88 Cry1Ac_5
File Name	Midgut G88-4 & Cry1Ac-5 20201227						平均值项:Cq	列标签
Created By User	admin						行标签	0280	0596	10315	16697	RPL32	总计
Notes							Cry1Ac-1		24.7807	21.7404	23.8929	17.2701	21.921
ID							Cry1Ac-2		24.8527	22.6671	24.7906	17.8113	22.5305
Run Started	12/27/2020 03:19:29 UTC						Cry1Ac-3		25.8724	22.1696	23.682	17.3904	22.2786
Run Ended	12/27/2020 04:59:08 UTC						G88-1		24.2899	23.8377	24.1401	17.818	22.5214
Sample Vol	25						G88-2		24.065	23.6828	23.5419	18.0196	22.3273
Lid Temp	105						G88-3		24.8298	24.386	24.9429	18.5762	23.1837
Protocol File Name	20130329.prcl						总计		24.7818	23.0806	24.1651	17.8143	22.4604
Plate Setup File Name	Midgut G88-4 & Cry1Ac-520201227.pltd
Base Serial Number	CT036779
Optical Head Serial Number	785BR19857						596	Cry1Ac	Ct	Ct ref.	△	△△	2^△△	△m
									24.7807	17.2701	7.5106	1.25365	0.419386
Well group	All Wells								24.8527	17.8113	7.04138	0.784424	0.580584
Amplification step	3								25.8724	17.3904	8.48201	2.22505	0.213891
Melt step	5							G88
									24.2899	17.818	6.47187	0.214922	0.861593	6.25695
									24.065	18.0196	6.04541	-0.211543	1.15793	6.25695
Well	Target	Sample	Cq						24.8298	18.5762	6.25357	-0.00337867	1.00234	6.25695
A01	0596	G88-1	24.2085
A02	0596	G88-1	24.5604
A03	0596	G88-1	24.1008				10315	Cry1Ac	Ct	Ct ref.	△	△△	2^△△	△m
A04	10315	G88-1	23.4683						21.7404	17.2701	4.47025	-1.36065	2.56801
A05	10315	G88-1	23.1526						22.6671	17.8113	4.8558	-0.975095	1.96577
A06	10315	G88-1	24.8923						22.1696	17.3904	4.7792	-1.0517	2.07297
A07	0280	G88-1						G88
A08	0280	G88-1							23.8377	17.818	6.01972	0.188826	0.877319	5.8309
A09	0280	G88-1							23.6828	18.0196	5.66317	-0.167725	1.12329	5.8309
A10	16697	G88-1	24.1404						24.386	18.5762	5.8098	-0.021101	1.01473	5.8309
A11	16697	G88-1	24.0908
A12	16697	G88-1	24.189
B01	0596	G88-2	23.91				16697	Cry1Ac	Ct	Ct ref.	△	△△	2^△△	△m
B02	0596	G88-2	23.679						23.8929	17.2701	6.62277	0.55241	0.68188
B03	0596	G88-2	24.6061						24.7906	17.8113	6.97927	0.908914	0.532586
B04	10315	G88-2	23.451						23.682	17.3904	6.2916	0.22124	0.857828
B05	10315	G88-2	23.5167					G88
B06	10315	G88-2	24.0806						24.1401	17.818	6.32207	0.251713	0.839899	6.07036
B07	0280	G88-2							23.5419	18.0196	5.52225	-0.548109	1.46217	6.07036
B08	0280	G88-2							24.9429	18.5762	6.36676	0.296396	0.814284	6.07036
B09	0280	G88-2
B10	16697	G88-2	23.7502
B11	16697	G88-2	23.3268
B12	16697	G88-2	23.5486
C01	0596	G88-3	24.1579
C02	0596	G88-3	24.4568
C03	0596	G88-3	25.8747
C04	10315	G88-3	24.3747
C05	10315	G88-3	24.1783
C06	10315	G88-3	24.605
C07	0280	G88-3
C08	0280	G88-3
C09	0280	G88-3
C10	16697	G88-3	24.7036
C11	16697	G88-3	24.2737
C12	16697	G88-3	25.8515
D01	0596	Cry1Ac-1	24.5537
D02	0596	Cry1Ac-1	24.1893
D03	0596	Cry1Ac-1	25.5992
D04	10315	Cry1Ac-1	21.3754
D05	10315	Cry1Ac-1	22.0148
D06	10315	Cry1Ac-1	21.831
D07	0280	Cry1Ac-1
D08	0280	Cry1Ac-1
D09	0280	Cry1Ac-1
D10	16697	Cry1Ac-1	23.4349
D11	16697	Cry1Ac-1	23.1265
D12	16697	Cry1Ac-1	25.1173
E01	0596	Cry1Ac-2	24.4927
E02	0596	Cry1Ac-2	24.8071
E03	0596	Cry1Ac-2	25.2583
E04	10315	Cry1Ac-2	22.47
E05	10315	Cry1Ac-2	22.5708
E06	10315	Cry1Ac-2	22.9607
E07	0280	Cry1Ac-2
E08	0280	Cry1Ac-2
E09	0280	Cry1Ac-2
E10	16697	Cry1Ac-2	24.5836
E11	16697	Cry1Ac-2	25.1937
E12	16697	Cry1Ac-2	24.5946
F01	0596	Cry1Ac-3	25.5502
F02	0596	Cry1Ac-3	25.3659
F03	0596	Cry1Ac-3	26.7011
F04	10315	Cry1Ac-3	22.0027
F05	10315	Cry1Ac-3	22.652
F06	10315	Cry1Ac-3	21.8541
F07	0280	Cry1Ac-3
F08	0280	Cry1Ac-3
F09	0280	Cry1Ac-3
F10	16697	Cry1Ac-3	23.7802
F11	16697	Cry1Ac-3	23.7468
F12	16697	Cry1Ac-3	23.519
G01	RPL32	G88-1	17.7883
G02	RPL32	G88-1	17.7922
G03	RPL32	G88-1	17.8736
G04	RPL32	G88-3	18.5366
G05	RPL32	G88-3	18.6017
G06	RPL32	G88-3	18.5903
G07	RPL32	Cry1Ac-2	17.8279
G08	RPL32	Cry1Ac-2	17.8112
G09	RPL32	Cry1Ac-2	17.7949
H01	RPL32	G88-2	18.0101
H02	RPL32	G88-2	17.9919
H03	RPL32	G88-2	18.0568
H04	RPL32	Cry1Ac-1	17.2767
H05	RPL32	Cry1Ac-1	17.2048
H06	RPL32	Cry1Ac-1	17.3289
H07	RPL32	Cry1Ac-3	17.3617
H08	RPL32	Cry1Ac-3	17.409
H09	RPL32	Cry1Ac-3	17.4004
