# Supplementary material for: Profiling of MicroRNAs in Midguts of Plutella xylostella Provides Novel Insights Into the Bacillus thuringiensis Resistance
Source: Front Genet. 2021 Sep 8;12:739849. doi: 10.3389/fgene.2021.739849 (PMC8455949; doi:10.3389/fgene.2021.739849)
Supplement: Supplementary file 5 [file Data_Sheet_1.ZIP › Figure_9_Source data/Px007885 original tree-Newick Export.nwk]

((((((Papilio_xuthus:0.03147439,Papilio_machaon:0.02099968)1.0000:0.10509206,Plutella_xylostella:0.09574990)0.4630:0.00333670,Danaus_plexippus_plexippus:0.09026465)0.7990:0.01001787,Bombyx_mori:0.09569296)1.0000:0.22405408,(Apis_mellifera:0.21112237,Fopius_arisanus:0.22762595)1.0000:0.11212488)0.9890:0.04327208,Tribolium_castaneum:0.41055658,(((Ceratitis_capitata:0.07061550,Bactrocera_dorsalis:0.06869811)1.0000:0.21620261,Drosophila_melanogaster:0.28901453)1.0000:0.25712846,(Culex_quinquefasciatus:0.23409095,(Anopheles_gambiae:0.09666921,Anopheles_sinensis:0.10539758)1.0000:0.13260781)1.0000:0.42016911)1.0000:0.36319145);
