# Supplementary material for: Profiling of MicroRNAs in Midguts of Plutella xylostella Provides Novel Insights Into the Bacillus thuringiensis Resistance
Source: Front Genet. 2021 Sep 8;12:739849. doi: 10.3389/fgene.2021.739849 (PMC8455949; doi:10.3389/fgene.2021.739849)
Supplement: Supplementary file 5 [file Data_Sheet_1.ZIP › Figure_9_Source data/Px017590 Newick Export-original tree.nwk]

((((((Papilio_xuthus:0.04610237,Papilio_machaon:0.02626547)1.0000:0.10106600,Danaus_plexippus_plexippus:0.08363759)0.4940:0.00497921,Bombyx_mori:0.07174338)0.5230:0.00561175,Plutella_xylostella:0.08268082)1.0000:0.13086281,(Apis_mellifera:0.13072544,Fopius_arisanus:0.16326580)1.0000:0.10459450)0.9760:0.04543667,Tribolium_castaneum:0.32635296,(((Ceratitis_capitata:0.06969520,Bactrocera_dorsalis:0.07195532)1.0000:0.13925911,Drosophila_melanogaster:0.24270971)1.0000:0.21801715,(Culex_quinquefasciatus:0.19192507,(Anopheles_gambiae:0.04098980,Anopheles_sinensis:0.05810110)1.0000:0.08206772)1.0000:0.41421513)1.0000:0.34822828);
