# Supplementary material for: Profiling of MicroRNAs in Midguts of Plutella xylostella Provides Novel Insights Into the Bacillus thuringiensis Resistance
Source: Front Genet. 2021 Sep 8;12:739849. doi: 10.3389/fgene.2021.739849 (PMC8455949; doi:10.3389/fgene.2021.739849)
Supplement: Supplementary file 5 [file Data_Sheet_1.ZIP › Table_1_Source data.xlsx]

## Sheet: Statistics of sequencing data
Statistics of sequencing data
Samples	BMK-ID	Raw_reads	Low_quality	Containing'N'reads	Length<18	Length>30	Clean_reads	Q30(%)
S01	S01	17668151	0	1042	2566878	2992766	12107465	97.01
S02	S02	19614812	0	1131	914674	4883039	13815968	96.41
S03	S03	23307105	0	1291	2315552	2544487	18445775	97.12
S04	S04	21847848	0	1285	1149572	4732486	15964505	96.99
S05	S05	22213713	0	1292	1441929	1910459	18860033	96.78
S06	S06	20886851	0	1182	1968230	2798637	16118802	97.14

## Sheet: Annotation of sRNA classificati
Annotation of sRNA classification
S01	Types	Number	Percentage			#BMK-ID	Total_Reads	Mapped_Reads	Mapped_reads(+)	Mapped_reads(-)
	Total	12107465	1			S01	4213087	1,058,410(25.12%)	394,480(9.36%)	663,930(15.76%)
	rRNA	7657510	0.6325			S02	6724759	1,650,946(24.55%)	886,144(13.18%)	764,802(11.37%)
	scRNA	0	0			S03	7604070	1,803,908(23.72%)	817,236(10.75%)	986,672(12.98%)
	snRNA	0	0			S04	7404038	1,675,527(22.63%)	1,047,145(14.14%)	628,382(8.49%)
	snoRNA	140	0			S05	8081934	1,796,235(22.23%)	960,800(11.89%)	835,435(10.34%)
	tRNA	235307	0.0194			S06	6681832	1,215,274(18.19%)	629,162(9.42%)	586,112(8.77%)
	Repbase	1421	0.0001
	Unannotated	4213087	0.348
S02	Types	Number	Percentage
	Total	13815968	1
	rRNA	6597046	0.4775
	scRNA	0	0
	snRNA	1	0
	snoRNA	237	0
	tRNA	492090	0.0356
	Repbase	1835	0.0001
	Unannotated	6724759	0.4868
S03	Types	Number	Percentage
	Total	18445775	1
	rRNA	10448645	0.5665
	scRNA	0	0
	snRNA	1	0
	snoRNA	211	0
	tRNA	390902	0.0212
	Repbase	1946	0.0001
	Unannotated	7604070	0.4122
S04	Types	Number	Percentage
	Total	15964505	1
	rRNA	8251242	0.5168
	scRNA	0	0
	snRNA	0	0
	snoRNA	90	0
	tRNA	307827	0.0193
	Repbase	1308	0.0001
	Unannotated	7404038	0.4638
S05	Types	Number	Percentage
	Total	18860033	1
	rRNA	10487087	0.556
	scRNA	0	0
	snRNA	0	0
	snoRNA	183	0
	tRNA	288842	0.0153
	Repbase	1987	0.0001
	Unannotated	8081934	0.4286
S06	Types	Number	Percentage
	Total	16118802	1
	rRNA	9224539	0.5723
	scRNA	0	0
	snRNA	0	0
	snoRNA	241	0
	tRNA	210446	0.0131
	Repbase	1744	0.0001
	Unannotated	6681832	0.4145

## Sheet: Statistics of miRNA numbers
Statistics of miRNA numbers in each sample
BMK-ID	Known-miRNAs	Novel-miRNAs	Total
S01	53	249	302
S02	67	327	394
S03	60	321	381
S04	57	289	346
S05	59	288	347
S06	57	264	321
Total	76	361	437
