# Supplementary material for: Profiling of MicroRNAs in Midguts of Plutella xylostella Provides Novel Insights Into the Bacillus thuringiensis Resistance
Source: Front Genet. 2021 Sep 8;12:739849. doi: 10.3389/fgene.2021.739849 (PMC8455949; doi:10.3389/fgene.2021.739849)
Supplement: Supplementary file 5 [file Data_Sheet_1.ZIP › Table_2_Source data .xlsx]

## Sheet: DE miRNA expression level
miRNA ID	Reads						Normalized reads （TPM）
#ID	S01_Count	S02_Count	S03_Count	S04_Count	S05_Count	S06_Count	S01_TPM	S02_TPM	S03_TPM	S04_TPM	S05_TPM	S06_TPM	p value	FDR	log2FC	regulated
pxy-miR-8522	13	86	52	6	5	3	231.263	262.082	277.076	26.9579	24.3006	24.01	9.83e-08	7.16e-06	-2.79547	down
novel_miR_116	15	75	47	10	7	9	266.842	228.56	250.434	44.9299	34.0209	72.03	6.01e-05	0.00202108	-1.95701	down
novel_miR_118	2	89	15	0	0	0	35.579	271.224	79.9258	0	0	0	1.99e-07	9.68e-06	-3.83241	down
novel_miR_157	0	0	0	21	23	18	0	0	0	94.3528	111.783	144.06	4.75e-08	4.15e-06	3.94876	up
novel_miR_210	0	0	0	21	24	18	0	0	0	94.3528	116.643	144.06	3.92e-08	4.15e-06	3.96856	up
novel_miR_225	8	40	15	1	2	1	142.316	121.898	79.9258	4.49299	9.72025	8.00333	4.17e-05	0.00151841	-2.74968	down
novel_miR_237	8	19	2	0	0	0	142.316	57.9018	10.6568	0	0	0	0.000284874	0.00778062	-2.78689	down
novel_miR_24	2	89	15	0	0	0	35.579	271.224	79.9258	0	0	0	1.99e-07	9.68e-06	-3.83241	down
novel_miR_240	8	49	30	0	1	0	142.316	149.326	159.852	0	4.86013	0	2.71e-08	4.15e-06	-3.85514	down
novel_miR_25	0	57	35	1	0	2	0	173.705	186.494	4.49299	0	16.0067	9.4e-05	0.0027391	-2.80027	down
novel_miR_266	8	40	15	1	2	1	142.316	121.898	79.9258	4.49299	9.72025	8.00333	4.17e-05	0.00151841	-2.74968	down
novel_miR_270	8	47	34	4	3	4	142.316	143.231	181.165	17.972	14.5804	32.0133	8.24e-05	0.00257167	-2.30087	down
novel_miR_274	4	24	33	92	100	65	71.1579	73.1391	175.837	413.355	486.013	520.216	1.19e-06	5.19e-05	2.02962	up
novel_miR_288	33	155	132	434	305	214	587.053	472.356	703.347	1949.96	1482.34	1712.71	3.78e-08	4.15e-06	1.6235	up
novel_miR_48	13	42	21	0	0	0	231.263	127.993	111.896	0	0	0	7.66e-09	3.35e-06	-4.13295	down
novel_miR_97	2	89	15	0	0	0	35.579	271.224	79.9258	0	0	0	1.99e-07	9.68e-06	-3.83241	down
