# Supplementary material for: Profiling of MicroRNAs in Midguts of Plutella xylostella Provides Novel Insights Into the Bacillus thuringiensis Resistance
Source: Front Genet. 2021 Sep 8;12:739849. doi: 10.3389/fgene.2021.739849 (PMC8455949; doi:10.3389/fgene.2021.739849)
Supplement: Supplementary file 5 [file Data_Sheet_1.ZIP › Table_3 & Figure_2_Source data.xlsx]

## Sheet: miRNA family
Analysis of miRNA family
#miRNA	Family
novel_miR_24	mir-973
novel_miR_138	mir-4864
novel_miR_289	mir-154
novel_miR_25	mir-4864
pxy-miR-8493	mir-22
novel_miR_364	mir-76
pxy-miR-8535-5p	mir-8535
novel_miR_109	mir-8517
novel_miR_355	mir-430
novel_miR_43	mir-282
pxy-miR-8539-3p	mir-8539
novel_miR_196	mir-5904
novel_miR_252	mir-7
novel_miR_215	mir-4680
novel_miR_28	mir-184
pxy-miR-8489a-5p	mir-8489
novel_miR_128	mir-4864
pxy-miR-308	mir-308
lmi-miR-276-5p	mir-276
novel_miR_183	mir-4891
novel_miR_272	mir-4864
novel_miR_221	mir-8517
pxy-miR-8539-5p	mir-8539
novel_miR_216	mir-7880
novel_miR_199	mir-87
novel_miR_243	mir-4680
novel_miR_124	mir-9128
lmi-miR-276-3p	mir-276
novel_miR_176	mir-1
pxy-miR-8510a-3p	mir-8510
novel_miR_50	mir-927
novel_miR_324	mir-4529
novel_miR_98	mir-185
pxy-miR-277	mir-277
novel_miR_39	mir-2733
pxy-miR-9b-5p	mir-9
novel_miR_78	mir-276
pxy-miR-8513-5p	mir-2843
novel_miR_310	mir-34
novel_miR_360	mir-46
novel_miR_151	mir-4864
pxy-miR-306	mir-306
novel_miR_277	mir-541
novel_miR_117	mir-4864
novel_miR_162	mir-965
novel_miR_93	mir-14
novel_miR_271	mir-34
novel_miR_189	mir-8517
novel_miR_343	mir-279
novel_miR_228	mir-8517
novel_miR_13	mir-8517
novel_miR_90	mir-71
pxy-miR-8524-3p	mir-8524
novel_miR_351	mir-4529
pxy-miR-7b	mir-7
novel_miR_160	mir-10
pxy-miR-8535-3p	mir-8535
novel_miR_290	mir-9
pxy-miR-8489a-3p	mir-8489
novel_miR_356	lin-4
novel_miR_121	mir-375
novel_miR_125	mir-14
novel_miR_97	mir-973
novel_miR_118	mir-973
pxy-miR-279a	mir-279
novel_miR_255	mir-8908
novel_miR_357	mir-331
novel_miR_69	mir-2024
novel_miR_104	mir-970
pxy-miR-8510b-5p	mir-8510
novel_miR_123	mir-541
novel_miR_133	let-7
novel_miR_59	mir-219
pxy-miR-8524-5p	mir-8524
novel_miR_34	mir-1175
novel_miR_2	mir-6
novel_miR_222	mir-2
pxy-miR-252	mir-252
novel_miR_119	mir-253
novel_miR_32	mir-8517
novel_miR_182	mir-2733
pxy-miR-279b-5p	mir-279
novel_miR_327	mir-137
novel_miR_41	mir-430
pxy-miR-279b-3p	mir-279
pxy-miR-8510a-8-3p	mir-8510
pxy-miR-8521b	mir-8521
novel_miR_285	mir-2796
pxy-miR-8510b-3p	mir-8510
pxy-miR-8515	mir-8515
novel_miR_80	mir-2763
novel_miR_10	mir-263
novel_miR_232	mir-190
novel_miR_103	mir-7957
pxy-miR-8517b	mir-8517
novel_miR_219	mir-2
novel_miR_336	mir-130
novel_miR_337	mir-25
novel_miR_214	mir-2
pxy-miR-274	mir-274
novel_miR_311	mir-9128
novel_miR_237	mir-587
novel_miR_313	mir-4864
novel_miR_263	mir-3689
novel_miR_200	mir-9
novel_miR_141	mir-185
pxy-miR-8544-3p	mir-8544
pxy-miR-8532-3p	mir-7371
novel_miR_29	mir-11
novel_miR_21	mir-317
novel_miR_1	mir-263
pxy-miR-184	mir-184
novel_miR_319	mir-8517
novel_miR_208	mir-4864
novel_miR_246	mir-31
novel_miR_186	mir-190
novel_miR_347	mir-2755
novel_miR_244	mir-8908
novel_miR_70	mir-9
novel_miR_217	mir-278
pxy-miR-929	mir-929
novel_miR_142	mir-2
novel_miR_250	let-7
mse-miR-1b	mir-1
pxy-miR-8521a	mir-8521
novel_miR_235	mir-1175
pxy-miR-8510a-5p	mir-8510
pxy-miR-9b-3p	mir-9
novel_miR_153	mir-4680
novel_miR_195	mir-7948
novel_miR_102	mir-4864
novel_miR_108	mir-981
novel_miR_342	mir-4680
pxy-miR-283	mir-216
pxy-miR-8494-3p	mir-628
novel_miR_333	mir-2767
novel_miR_11	mir-203
bmo-miR-279c-5p	mir-279
novel_miR_159	mir-219
novel_miR_55	mir-33
pxy-miR-8536b-5p	mir-8536
novel_miR_169	mir-154
novel_miR_83	mir-4864
novel_miR_344	mir-67
novel_miR_89	mir-46
pxy-miR-8536b-3p	mir-8536
novel_miR_302	mir-8517
hme-miR-277	mir-277
pxy-miR-2525-3p	mir-2525
bmo-miR-279c-3p	mir-279
novel_miR_62	mir-4864
novel_miR_161	mir-2767
novel_miR_110	mir-9191
novel_miR_54	mir-76
novel_miR_206	mir-10
novel_miR_16	mir-203
novel_miR_325	mir-8908
novel_miR_22	mir-2796
mse-miR-277	mir-277
novel_miR_248	mir-2024
pxy-miR-8544-5p	mir-8544
novel_miR_166	mir-185
novel_miR_170	mir-185
pxy-miR-750	mir-750
novel_miR_14	mir-541
novel_miR_92	mir-4864
bmo-miR-iab-4-5p	mir-iab-4
novel_miR_213	mir-192
novel_miR_30	mir-2024
novel_miR_76	mir-90
novel_miR_3	mir-185
novel_miR_204	mir-9
novel_miR_66	mir-2733
pxy-miR-8517a	mir-8517
pxy-miR-8499b	mir-8499
novel_miR_20	mir-282
novel_miR_253	mir-2
novel_miR_265	mir-316
The first column is the name of the identified miRNA; The second column is the family name of the identified miRNA.
