# Supplementary material for: Profiling of MicroRNAs in Midguts of Plutella xylostella Provides Novel Insights Into the Bacillus thuringiensis Resistance
Source: Front Genet. 2021 Sep 8;12:739849. doi: 10.3389/fgene.2021.739849 (PMC8455949; doi:10.3389/fgene.2021.739849)
Supplement: Supplementary file 6 [file Data_Sheet_2.ZIP]

Archive with 437 entries (437 files):
- All_miRNA/bmo-miR-279c-3p.dna
- All_miRNA/bmo-miR-279c-5p.dna
- All_miRNA/bmo-miR-iab-4-5p.dna
- All_miRNA/hme-miR-277.dna
- All_miRNA/lmi-miR-276-3p.dna
- All_miRNA/lmi-miR-276-5p.dna
- All_miRNA/mse-miR-1b.dna
- All_miRNA/mse-miR-277.dna
- All_miRNA/novel_miR_1.dna
- All_miRNA/novel_miR_10.dna
- All_miRNA/novel_miR_100.dna
- All_miRNA/novel_miR_101.dna
- All_miRNA/novel_miR_102.dna
- All_miRNA/novel_miR_103.dna
- All_miRNA/novel_miR_104.dna
- All_miRNA/novel_miR_105.dna
- All_miRNA/novel_miR_106.dna
- All_miRNA/novel_miR_107.dna
- All_miRNA/novel_miR_108.dna
- All_miRNA/novel_miR_109.dna
- All_miRNA/novel_miR_11.dna
- All_miRNA/novel_miR_110.dna
- All_miRNA/novel_miR_111.dna
- All_miRNA/novel_miR_112.dna
- All_miRNA/novel_miR_113.dna
- All_miRNA/novel_miR_114.dna
- All_miRNA/novel_miR_115.dna
- All_miRNA/novel_miR_116.dna
- All_miRNA/novel_miR_117.dna
- All_miRNA/novel_miR_118.dna
- All_miRNA/novel_miR_119.dna
- All_miRNA/novel_miR_12.dna
- All_miRNA/novel_miR_120.dna
- All_miRNA/novel_miR_121.dna
- All_miRNA/novel_miR_122.dna
- All_miRNA/novel_miR_123.dna
- All_miRNA/novel_miR_124.dna
- All_miRNA/novel_miR_125.dna
- All_miRNA/novel_miR_126.dna
- All_miRNA/novel_miR_127.dna
- All_miRNA/novel_miR_128.dna
- All_miRNA/novel_miR_129.dna
- All_miRNA/novel_miR_13.dna
- All_miRNA/novel_miR_130.dna
- All_miRNA/novel_miR_131.dna
- All_miRNA/novel_miR_132.dna
- All_miRNA/novel_miR_133.dna
- All_miRNA/novel_miR_134.dna
- All_miRNA/novel_miR_135.dna
- All_miRNA/novel_miR_136.dna
- All_miRNA/novel_miR_137.dna
- All_miRNA/novel_miR_138.dna
- All_miRNA/novel_miR_139.dna
- All_miRNA/novel_miR_14.dna
- All_miRNA/novel_miR_140.dna
- All_miRNA/novel_miR_141.dna
- All_miRNA/novel_miR_142.dna
- All_miRNA/novel_miR_143.dna
- All_miRNA/novel_miR_144.dna
- All_miRNA/novel_miR_145.dna
- All_miRNA/novel_miR_146.dna
- All_miRNA/novel_miR_147.dna
- All_miRNA/novel_miR_148.dna
- All_miRNA/novel_miR_149.dna
- All_miRNA/novel_miR_15.dna
- All_miRNA/novel_miR_150.dna
- All_miRNA/novel_miR_151.dna
- All_miRNA/novel_miR_152.dna
- All_miRNA/novel_miR_153.dna
- All_miRNA/novel_miR_154.dna
- All_miRNA/novel_miR_155.dna
- All_miRNA/novel_miR_156.dna
- All_miRNA/novel_miR_157.dna
- All_miRNA/novel_miR_158.dna
- All_miRNA/novel_miR_159.dna
- All_miRNA/novel_miR_16.dna
- All_miRNA/novel_miR_160.dna
- All_miRNA/novel_miR_161.dna
- All_miRNA/novel_miR_162.dna
- All_miRNA/novel_miR_163.dna
- All_miRNA/novel_miR_164.dna
- All_miRNA/novel_miR_165.dna
- All_miRNA/novel_miR_166.dna
- All_miRNA/novel_miR_167.dna
- All_miRNA/novel_miR_168.dna
- All_miRNA/novel_miR_169.dna
- All_miRNA/novel_miR_17.dna
- All_miRNA/novel_miR_170.dna
- All_miRNA/novel_miR_171.dna
- All_miRNA/novel_miR_172.dna
- All_miRNA/novel_miR_173.dna
- All_miRNA/novel_miR_174.dna
- All_miRNA/novel_miR_175.dna
- All_miRNA/novel_miR_176.dna
- All_miRNA/novel_miR_177.dna
- All_miRNA/novel_miR_178.dna
- All_miRNA/novel_miR_179.dna
- All_miRNA/novel_miR_18.dna
- All_miRNA/novel_miR_180.dna
- All_miRNA/novel_miR_181.dna
- All_miRNA/novel_miR_182.dna
- All_miRNA/novel_miR_183.dna
- All_miRNA/novel_miR_184.dna
- All_miRNA/novel_miR_185.dna
- All_miRNA/novel_miR_186.dna
- All_miRNA/novel_miR_187.dna
- All_miRNA/novel_miR_188.dna
- All_miRNA/novel_miR_189.dna
- All_miRNA/novel_miR_19.dna
- All_miRNA/novel_miR_190.dna
- All_miRNA/novel_miR_191.dna
- All_miRNA/novel_miR_192.dna
- All_miRNA/novel_miR_193.dna
- All_miRNA/novel_miR_194.dna
- All_miRNA/novel_miR_195.dna
- All_miRNA/novel_miR_196.dna
- All_miRNA/novel_miR_197.dna
- All_miRNA/novel_miR_198.dna
- All_miRNA/novel_miR_199.dna
- All_miRNA/novel_miR_2.dna
- All_miRNA/novel_miR_20.dna
- All_miRNA/novel_miR_200.dna
- All_miRNA/novel_miR_201.dna
- All_miRNA/novel_miR_202.dna
- All_miRNA/novel_miR_203.dna
- All_miRNA/novel_miR_204.dna
- All_miRNA/novel_miR_205.dna
- All_miRNA/novel_miR_206.dna
- All_miRNA/novel_miR_207.dna
- All_miRNA/novel_miR_208.dna
- All_miRNA/novel_miR_209.dna
- All_miRNA/novel_miR_21.dna
- All_miRNA/novel_miR_210.dna
- All_miRNA/novel_miR_211.dna
- All_miRNA/novel_miR_212.dna
- All_miRNA/novel_miR_213.dna
- All_miRNA/novel_miR_214.dna
- All_miRNA/novel_miR_215.dna
- All_miRNA/novel_miR_216.dna
- All_miRNA/novel_miR_217.dna
- All_miRNA/novel_miR_218.dna
- All_miRNA/novel_miR_219.dna
- All_miRNA/novel_miR_22.dna
- All_miRNA/novel_miR_220.dna
- All_miRNA/novel_miR_221.dna
- All_miRNA/novel_miR_222.dna
- All_miRNA/novel_miR_223.dna
- All_miRNA/novel_miR_224.dna
- All_miRNA/novel_miR_225.dna
- All_miRNA/novel_miR_226.dna
- All_miRNA/novel_miR_227.dna
- All_miRNA/novel_miR_228.dna
- All_miRNA/novel_miR_229.dna
- All_miRNA/novel_miR_23.dna
- All_miRNA/novel_miR_230.dna
- All_miRNA/novel_miR_231.dna
- All_miRNA/novel_miR_232.dna
- All_miRNA/novel_miR_233.dna
- All_miRNA/novel_miR_234.dna
- All_miRNA/novel_miR_235.dna
- All_miRNA/novel_miR_236.dna
- All_miRNA/novel_miR_237.dna
- All_miRNA/novel_miR_238.dna
- All_miRNA/novel_miR_239.dna
- All_miRNA/novel_miR_24.dna
- All_miRNA/novel_miR_240.dna
- All_miRNA/novel_miR_241.dna
- All_miRNA/novel_miR_242.dna
- All_miRNA/novel_miR_243.dna
- All_miRNA/novel_miR_244.dna
- All_miRNA/novel_miR_245.dna
- All_miRNA/novel_miR_246.dna
- All_miRNA/novel_miR_247.dna
- All_miRNA/novel_miR_248.dna
- All_miRNA/novel_miR_249.dna
- All_miRNA/novel_miR_25.dna
- All_miRNA/novel_miR_250.dna
- All_miRNA/novel_miR_251.dna
- All_miRNA/novel_miR_252.dna
- All_miRNA/novel_miR_253.dna
- All_miRNA/novel_miR_254.dna
- All_miRNA/novel_miR_255.dna
- All_miRNA/novel_miR_256.dna
- All_miRNA/novel_miR_257.dna
- All_miRNA/novel_miR_258.dna
- All_miRNA/novel_miR_259.dna
- All_miRNA/novel_miR_26.dna
- All_miRNA/novel_miR_260.dna
- All_miRNA/novel_miR_262.dna
- All_miRNA/novel_miR_263.dna
- All_miRNA/novel_miR_264.dna
- All_miRNA/novel_miR_265.dna
- All_miRNA/novel_miR_266.dna
- All_miRNA/novel_miR_267.dna
- All_miRNA/novel_miR_268.dna
- All_miRNA/novel_miR_269.dna
- All_miRNA/novel_miR_27.dna
- All_miRNA/novel_miR_270.dna
- All_miRNA/novel_miR_271.dna
- All_miRNA/novel_miR_272.dna
- All_miRNA/novel_miR_273.dna
- All_miRNA/novel_miR_274.dna
- All_miRNA/novel_miR_275.dna
- All_miRNA/novel_miR_276.dna
- All_miRNA/novel_miR_277.dna
- All_miRNA/novel_miR_278.dna
- All_miRNA/novel_miR_279.dna
- All_miRNA/novel_miR_28.dna
- All_miRNA/novel_miR_280.dna
- All_miRNA/novel_miR_281.dna
- All_miRNA/novel_miR_282.dna
- All_miRNA/novel_miR_283.dna
- All_miRNA/novel_miR_284.dna
- All_miRNA/novel_miR_285.dna
- All_miRNA/novel_miR_286.dna
- All_miRNA/novel_miR_287.dna
- All_miRNA/novel_miR_288.dna
- All_miRNA/novel_miR_289.dna
- All_miRNA/novel_miR_29.dna
- All_miRNA/novel_miR_290.dna
- All_miRNA/novel_miR_291.dna
- All_miRNA/novel_miR_292.dna
- All_miRNA/novel_miR_293.dna
- All_miRNA/novel_miR_294.dna
- All_miRNA/novel_miR_295.dna
- All_miRNA/novel_miR_296.dna
- All_miRNA/novel_miR_297.dna
- All_miRNA/novel_miR_298.dna
- All_miRNA/novel_miR_299.dna
- All_miRNA/novel_miR_3.dna
- All_miRNA/novel_miR_30.dna
- All_miRNA/novel_miR_300.dna
- All_miRNA/novel_miR_301.dna
- All_miRNA/novel_miR_302.dna
- All_miRNA/novel_miR_303.dna
- All_miRNA/novel_miR_304.dna
- All_miRNA/novel_miR_305.dna
- All_miRNA/novel_miR_307.dna
- All_miRNA/novel_miR_308.dna
- All_miRNA/novel_miR_309.dna
- All_miRNA/novel_miR_31.dna
- All_miRNA/novel_miR_310.dna
- All_miRNA/novel_miR_311.dna
- All_miRNA/novel_miR_312.dna
- All_miRNA/novel_miR_313.dna
- All_miRNA/novel_miR_314.dna
- All_miRNA/novel_miR_315.dna
- All_miRNA/novel_miR_316.dna
- All_miRNA/novel_miR_317.dna
- All_miRNA/novel_miR_318.dna
- All_miRNA/novel_miR_319.dna
- All_miRNA/novel_miR_32.dna
- All_miRNA/novel_miR_320.dna
- All_miRNA/novel_miR_321.dna
- All_miRNA/novel_miR_322.dna
- All_miRNA/novel_miR_323.dna
- All_miRNA/novel_miR_324.dna
- All_miRNA/novel_miR_325.dna
- All_miRNA/novel_miR_326.dna
- All_miRNA/novel_miR_327.dna
- All_miRNA/novel_miR_328.dna
- All_miRNA/novel_miR_329.dna
- All_miRNA/novel_miR_33.dna
- All_miRNA/novel_miR_330.dna
- All_miRNA/novel_miR_331.dna
- All_miRNA/novel_miR_332.dna
- All_miRNA/novel_miR_333.dna
- All_miRNA/novel_miR_334.dna
- All_miRNA/novel_miR_335.dna
- All_miRNA/novel_miR_336.dna
- All_miRNA/novel_miR_337.dna
- All_miRNA/novel_miR_338.dna
- All_miRNA/novel_miR_339.dna
- All_miRNA/novel_miR_34.dna
- All_miRNA/novel_miR_340.dna
- All_miRNA/novel_miR_341.dna
- All_miRNA/novel_miR_342.dna
- All_miRNA/novel_miR_343.dna
- All_miRNA/novel_miR_344.dna
- All_miRNA/novel_miR_345.dna
- All_miRNA/novel_miR_346.dna
- All_miRNA/novel_miR_347.dna
- All_miRNA/novel_miR_348.dna
- All_miRNA/novel_miR_349.dna
- All_miRNA/novel_miR_35.dna
- All_miRNA/novel_miR_350.dna
- All_miRNA/novel_miR_351.dna
- All_miRNA/novel_miR_352.dna
- All_miRNA/novel_miR_353.dna
- All_miRNA/novel_miR_354.dna
- All_miRNA/novel_miR_355.dna
- All_miRNA/novel_miR_356.dna
- All_miRNA/novel_miR_357.dna
- All_miRNA/novel_miR_358.dna
- All_miRNA/novel_miR_359.dna
- All_miRNA/novel_miR_36.dna
- All_miRNA/novel_miR_360.dna
- All_miRNA/novel_miR_361.dna
- All_miRNA/novel_miR_362.dna
- All_miRNA/novel_miR_363.dna
[truncated: 137 more entries]
